# Supplementary material for: Genome survey of Zanthoxylum bungeanum and development of genomic-SSR markers in congeneric species
Source: Biosci Rep. 2020 Jun 26;40(6):BSR20201101. doi: 10.1042/BSR20201101 (PMC7322109; doi:10.1042/BSR20201101)
Supplement: Supplementary Table S1 [file BSR-2020-1101_supp.xlsx]

## Sheet: Table S1
Scaffold ID	Scaffold Length	Repeat Motif	Start	End	Forward primer (5'-3')	Tm	Size	Reverse primer(5'-3')	Tm	Size	Product size (bp)	Start	End	Scaffold sequence
scaffold7003	1347	(CT)6	1270	1281	GGCACACTCTAAGACGGACC	59.727	20	GGCTGTGTAGCATCACTGGA	59.862	20	227	1102	1328	ACTGGAGAAGGACCTGATTCTTCCTTATGTCCCCAATGTTGGATTCTGTGATGCCAAATGTGTATCAGAAAGTGAATCGAAGAGAAGCACATTACTTTTTTTCCGTGGACGGCTTAAAAGAAACGCAGTAAGAGTTTTGGCCGTATGAAACAATTTGCTTTAACCTTGAAAGCTTTTTATTATTAAATATCAATGTTTAGTGAGGTGGTTTTGGAAAGATGATCCTCCCTTTCCATGGGCTTGGATGCCATTCATTTGCTGTGTGGAAAAGGAACATTTTGTTTCCGATTATTACTTTTGATCAATGTATGCTTAATTGTTGGTACTGTATCTTTGCTTTCTCTCATGTAGTTGCTTGCTGTGGCTTTACCCTCAGGGCGGAAAAATACGTGCTAAACT…
scaffold8783	1289	(A)10	902	911	CGAATCAATCTGATCCGAAA	58.644	20	TTGAGGAATTATTCATTTCGTCC	59.348	23	265	685	949	GGAGTACCGGTTGATACCTATCTCACTAGGTAAATCTCCTGTTAGTAAACTTTGAATGGATTTTGGTTGGTTTTTGATATATAATATGTGTTATTTTCTGAATTTGGTGAACTTACTTCAAATATTTGGTAATTGCCCATCATTATTAGTTCTCTAAATGTGATATCTAATTATCTATTAAGTTGATATGTCATACATGGGTATTGAACTTGCTTGTAGAAGTGGTTGTCAGNNNNNNNNNNNNNNNNNNNNNNNNNNNNNNNNNNNNNNNNNNNNNCGATGGTGATCATGGGTCATGAGAAAAATTTCGTATTGCACTTTTGTTCACTGTTGGATGGACGTTGGTGTGATGGAAGGGCAATCATTTATGTTTTATTGCCATGTCCTATTGTCCTTTTA…
scaffold12161	1161	(A)11	164	174	TTTCTACAGTTAGGAGGTTGGAGAA	59.726	25	ATCTCTCTTCTTCCCGCACA	59.95	20	263	135	397	TTATGTCATTTATCTAGTAGTTAATTATTTCCTTTCATTGTTACTTTTTAAATTTCAAACAATGTGTATATATAGTGCTAAATGACATTGTGAATAATAAGAAAAATATATTTCTTCAAACTTATCATCTTCAAGTTTCTACAGTTAGGAGGTTGGAGAAGATAAAAAAAAAAATAGCTCAGATAGTGGTCTTCCCCAAAGATTGAAAACCAAGATCCTCAAGTCTATGATAGAATCGGCCAGGGGAAAATTAGGTTTTTGATTTCATTTTCTTCCTTTGCCAAACAAACAATACACTAAGCTAGGGTGAATAGACGAAGTTAGGAGGCTGGATAAGAAAAAAAAAAAATTGGCTCAGATAGTGGTCTTCCCCGCTGCTGTGCGGGAAGAAGAGAGATG…
scaffold12161	1161	(A)12	338	349	TATGATAGAATCGGCCAGGG	59.878	20	ATCTCTCTTCTTCCCGCACA	59.95	20	173	225	397	TTATGTCATTTATCTAGTAGTTAATTATTTCCTTTCATTGTTACTTTTTAAATTTCAAACAATGTGTATATATAGTGCTAAATGACATTGTGAATAATAAGAAAAATATATTTCTTCAAACTTATCATCTTCAAGTTTCTACAGTTAGGAGGTTGGAGAAGATAAAAAAAAAAATAGCTCAGATAGTGGTCTTCCCCAAAGATTGAAAACCAAGATCCTCAAGTCTATGATAGAATCGGCCAGGGGAAAATTAGGTTTTTGATTTCATTTTCTTCCTTTGCCAAACAAACAATACACTAAGCTAGGGTGAATAGACGAAGTTAGGAGGCTGGATAAGAAAAAAAAAAAATTGGCTCAGATAGTGGTCTTCCCCGCTGCTGTGCGGGAAGAAGAGAGATG…
scaffold12161	1161	(T)11	489	499	GTGCGGGAAGAAGAGAGATG	59.95	20	CGTGAGGCCCATAGAGAGAG	59.966	20	164	379	542	TTATGTCATTTATCTAGTAGTTAATTATTTCCTTTCATTGTTACTTTTTAAATTTCAAACAATGTGTATATATAGTGCTAAATGACATTGTGAATAATAAGAAAAATATATTTCTTCAAACTTATCATCTTCAAGTTTCTACAGTTAGGAGGTTGGAGAAGATAAAAAAAAAAATAGCTCAGATAGTGGTCTTCCCCAAAGATTGAAAACCAAGATCCTCAAGTCTATGATAGAATCGGCCAGGGGAAAATTAGGTTTTTGATTTCATTTTCTTCCTTTGCCAAACAAACAATACACTAAGCTAGGGTGAATAGACGAAGTTAGGAGGCTGGATAAGAAAAAAAAAAAATTGGCTCAGATAGTGGTCTTCCCCGCTGCTGTGCGGGAAGAAGAGAGATG…
scaffold14599	1026	(T)10	883	892	CATAATTTTTGGGCCCTTGA	59.767	20	AAAATTACTGGGTCCCCACC	59.919	20	126	812	937	CGGTGTGCTCTGGTCTTCATGGACATGTCCTAATCCCAACATAGTGAAGAGGAGTTGGCCTGGGCTAGAGTGGACAGATGGATGATCATTAGAGGGGAGGCTCGGTGGTCCTTTGTTGAGGGAAAGATTGTTGTGAGCAAACAAAGTCCTACATTGGTTAGGAATGAGGAAGATCATAGGTATATAAAAATGAACATATATTTTCATTGGTATAAGGCCTTTTGGGTATAGTTTAAGAGCAAATTCATGAAGGCTTAGGCCCAAAATAAACAATATCATATTAATGTGGAGATAAGTGGTGTCTTAGTTTCCCTATCTATAATATTATTAACAATGTTTGTAGTGGTTATGTTTTAACTTAATTTTGAAAGCACAATAATCCGAGATGTTTCTAAAGTT…
scaffold16549	1755	(A)10	118	127	AAAGAAATCGTCCGTTTGGA	59.546	20	TTTCGGTTAGTGGTGTTGGA	59.021	20	257	37	293	TAAAATATGAAGATATTTAAAAATATATATTGATTTTAAAGAAATCGTCCGTTTGGATTACAATGTCATCTGATCTGTCTATTANNNNNNNNNNNNNNTTTTTTATTTATAAGATTTAAAAAAAAAATATTACCCTTAAATAAATTTAATCGATATATTTTCATCCACAACAATACCTATAATAATTTGAAATTATCTTTAACAACATCAAAATCACTTTCAAACACGATCACATTTAAGGATTTAATACAATAAAAATCGATCAGATTATAAATCCAACACCACTAACCGAAAGTATTAATTATATGTGTCATATATGAATTATTGCAAATACCGCCAATAAAATGGTCATATATTAGTAACTACTCTTGTGGAATAAACAAGTGTAAAATTTGTGGT…
scaffold17049	2911	(T)10	1825	1834	AGGTGATCATTGACATGGGC	60.758	20	TGCTTCAGGCTTGTGAAAAA	59.585	20	127	1778	1904	CAACAACCATATCTCCATCCTTTTTATTTCTTTCTTTGTTTAATTTCTGTTTTGTTTTCAAGACAATCTCTCTTGAAGTGCCTCTCTTTATGGCAATGGAAACACTTTAAGGCCATATTCTTCCCCGTTGATTTTGATCTTCCCTCTATGTAATTGTTATCTTTTTTAGATCTACTCATTTCTATTAATCCTTTAGCTATCTCTTTACATTGAATATCATTCTTTCTTTTCAAGTTTCTAGACTTCAAAGAAAACTTCATATTTTTCATAGAGAGAGAGTTTCTACCATACAACAATGTATCAACAAAGTGCTTATAGGAACTTAGTAAATAACTGAGCAGGATTATGGATTGATCCTCATTATTAATATTTACATCAATATTCTCAAGATCAAGATGA…
scaffold18157	1678	(T)10	327	336	TTGTCATGATTATAAGAGTTGCAATA	57.161	26	CTTAGGTCACCGGGTGGTTA	59.846	20	264	119	382	TGATGATTAATTTCATGAAATATTTATAATTTTATACTTTTGATTATTATTCTTTTTATTTTCATATATTTTAAATAATTTAAATGATGATTATATCTTATGAAAAATTATTGGTATAATTGTCATGATTATAAGAGTTGCAATATAAAAAATCTAAAGTAAATGTTAAATTTGGTGAATGTTATTAATTTTTTAATTTTTTTTATTATTATTAAAAAATCGAAAAAACCGAATTATACTAAATCGATAATTAAAAGTAATTAAAGTTTTTTTAATAAAAAAAATCATACAATAATTTAAAAAAAAACGAATATTTATAATTACAATTTTTTTTTTATAATAATAGCAAATCGTGCTTTCAAATAACCACCCGGTGACCTAAGCTAATGGGCCGACTCA…
scaffold18701	1088	(TGC)5	957	971	TTAAATGGATTTGGGCTTGG	59.767	20	GGAAAACCATCAACGACGAC	60.362	20	176	825	1000	AAAAAACAGAAAGATCAGTTAAAAAATTCAATACTAAACTTAAAACCAGTTCGGTGATTTAATTATTCCCAAATGCCATAATACACAAACATGACTCATGAGTCACAACATTACACAAAAGCTAGGAAGATATTTAAAAATGATCCTAAAGAAACTCACTTTAGTTCATAAATTCCACCCATAAGCAAAAACAAACATGGAATTTTTTTATTTTTTTTATTTTTTTTAAAATCAACAATTTTATAACTTTCTGGCTAAATAAATGAAATAAAATGTTATTAAATTACATTTCCCAGCTGGAAAATCCATTTTGAGTACATACACATTAAAAAAACTAGCCAAAATCGACATCATGAAGGCATATTCTATTCAAATTCATCACAAACCCTAAAATACTTG…
scaffold24933	2450	(A)10	207	216	TTCAAAGACTCGTGATGAATTTTA	58.008	24	CCTTATGTGTCCAAATGAGCA	58.637	21	256	12	267	ATCTTTGAATAATTCAAAGACTCGTGATGAATTTTAAAGATGTATTTTTCAAAACTTCAAATCGAATATCTTTGAACTAGTCAAAATATTTATTTGTGTTTCATTAGAAAAGATTGAAAGTTCTCTAACTTTTTAAGATGTTCAATATATGTTCTTTCATAACTGTGTAACTAAGTCATGAAAACTTATTAACTAAGTTATGAAGTAAAAAAAAAATTTCTCTAGAAATATACAATATATATGACTATGCTCATTTGGACACATAAGGATCTTAATATTATTTTTATCATATAAATACAAAAATGATATAATATTAGCTACACATTCAGATACAACATAGCAATTATAAAATAAAAAGCTCCCATTGAACAATGGAATCTCGCATAGTCCAACTGCAAC…
scaffold34481	1127	(A)10	925	934	TTCCAGTGCGATCGTTCTTA	59.42	20	GACTGGGCCACAAACAAACT	60.012	20	197	902	1098	ATCATGTTTCAGGTGTATATGTCATATCTCTCACAGCAGTTAGATCTCACACAGTTGTGGGACCCAGCTGTTGTGAGAGAGATGACATATACACCCGAAACATAATATAATTTTTCATTCATTGGATGTCATTATTCTTGAACAGGTAATTGGAGAAAATCTTGACTGGGGGTATATGTGCAATGGTTTCAAACTGGCGTTTGGATTGCTGGAAAAGGATACACCTTTGCACTGGTTCATTTCAAGGATGGAGTGAAATTTTAGAGTGGTAGACGAATTTATAAATTATTTGACTTTCACCGATAAAAGTAAAATATTTTTTGGATTTTTTAATCTAACAAGTATAAATTTTTTAAAATTTAAAATATTTAATTTTGACCTAAATTTATACGATTCAGC…
scaffold35235	1084	(T)11	428	438	ATCGCTGGTTTGCTGTTTCT	59.882	20	CAGCAAGAACAGTGCCAAAA	60.027	20	231	288	518	AATAACAAAATAAATGCGAAATAATAAAATAACGATGAAAGCGAACAAATAAAATAAAAAAGTAGCACTAAATAGATAAAAAAAATAACAAAATGTCGAAAAAAGAAAGGAATGTGACCAGAAATTTGGTCGTCTTTGATGTATGACTTCGCATACCCGGCTGAACGTATTTCACGTCCAGCCAGGTATGTAGCGTCCGGAACTATGAAAATAAATGTGGTAAGGATGCCATCAGGTCTTACCTTTTAAGTTACTTTCTCGGAAGTATGTTAGGTTGTCGTTGGAAGGATCGCTGGTTTGCTGTTTCTGGTTCGCTGCTTACTATTTTCTGGTTGTTGTTTTGCTGTTTCTGGTCGCTATTTTTTTTATTATTGTTTCAATTTACGCTCACTATTTTTT…
scaffold35907	1082	(A)10	456	465	GATGGACTCAGTGGCTGGAT	60.08	20	GCTGCACTTGTCCTTCAACA	60.032	20	128	392	519	GTTACTTTTAGTGGCGAATTTAATTTTTTCACCACTAAAAGAACTTTTAGTGGCGAAATTATATTTCCCCACTAAAAGGTTGCTTTTAGTGGCGAAATGTATTTCCCCACTAAATTTTCGCCACTAAAAAACAGTTTTCTTGTAGTGAGTCACAGAATTAGTGAGTTATGTCACCCTCAATTTTACTGTCACATATAGCATCACATAAGCCTTGTTTTCTTGTAGTGTGATCTCCTTCCCGATAGAGATGTAAGTGGTTTCATCTCCTTCTATTTCTTGCCATCAAATCTGATTTGGAATCTTGGATGTGGTTCACAAGCGATGATGCTGGTGGAAGAATGAAGGCGACCATGAGAGAGGAGTAACGTCTGATGGCGATTTTTGACTTTGATGATGGAC…
scaffold35907	1082	(T)10	721	730	TGTTGAAGGACAAGTGCAGC	60.032	20	CGACGTATTTGGCAAAGGTT	59.996	20	269	500	768	GTTACTTTTAGTGGCGAATTTAATTTTTTCACCACTAAAAGAACTTTTAGTGGCGAAATTATATTTCCCCACTAAAAGGTTGCTTTTAGTGGCGAAATGTATTTCCCCACTAAATTTTCGCCACTAAAAAACAGTTTTCTTGTAGTGAGTCACAGAATTAGTGAGTTATGTCACCCTCAATTTTACTGTCACATATAGCATCACATAAGCCTTGTTTTCTTGTAGTGTGATCTCCTTCCCGATAGAGATGTAAGTGGTTTCATCTCCTTCTATTTCTTGCCATCAAATCTGATTTGGAATCTTGGATGTGGTTCACAAGCGATGATGCTGGTGGAAGAATGAAGGCGACCATGAGAGAGGAGTAACGTCTGATGGCGATTTTTGACTTTGATGATGGAC…
scaffold36419	1117	(TA)6	144	155	ATAACACCGTGTCGTAGGCA	59.076	20	AAATGAACTCATTGCGGACC	59.939	20	273	109	381	GAAAACTACCAAATAAATTAAAGAATCAAATCATTTAATTTTATAATAAAATCATTTTATTATAAATAAATTAAATAACAAAATCTTAATCTCTATATAAATTTTAATTATAACACCGTGTCGTAGGCACAGGCACACACTAGTATATATATATATCACAAGTTATCATTATTATATTTTTATTATCAAATTAGTTAAATAATTTCTATTTGGACAAATTTACTCTTGAAACCAACTCTTATCTCTCCTCATTGCAACAAAGAACAATGAAAATACGATGAATGTGCGACGGCACCCATCACACACCAAAATGATGGTGTGATGGATGTTGTCGCACACCCATTAAGTTTGGTGGGTATTTTGGTCCGCAATGAGTTCATTTAACCAATTTTAATAGAA…
scaffold36419	1117	(T)10	511	520	ATGTTGTCGCACACCCATTA	59.847	20	ACTCTCGGGTTCAAGATTCG	59.284	20	259	325	583	GAAAACTACCAAATAAATTAAAGAATCAAATCATTTAATTTTATAATAAAATCATTTTATTATAAATAAATTAAATAACAAAATCTTAATCTCTATATAAATTTTAATTATAACACCGTGTCGTAGGCACAGGCACACACTAGTATATATATATATCACAAGTTATCATTATTATATTTTTATTATCAAATTAGTTAAATAATTTCTATTTGGACAAATTTACTCTTGAAACCAACTCTTATCTCTCCTCATTGCAACAAAGAACAATGAAAATACGATGAATGTGCGACGGCACCCATCACACACCAAAATGATGGTGTGATGGATGTTGTCGCACACCCATTAAGTTTGGTGGGTATTTTGGTCCGCAATGAGTTCATTTAACCAATTTTAATAGAA…
scaffold37041	1596	(A)11	45	55	TTGTACAAAAACCACAATGTCCT	58.463	23	TGACAAAACAAAGGCCTTAACA	59.663	22	182	15	196	TGTCACATAGTTAATTTGTACAAAAACCACAATGTCCTTTATCCAAAAAAAAAAACCACAATGTCTTTTACAAATAGTGATGCTATGGGTCATATTTGTCCAACAGTCATTATGTCTTGTTTTCTGTAGCTCTCCTCATCATCGATAAAGTATTATGATGTAAGTAAATAAATGTTGTTAAGGCCTTTGTTTTGTCAATAACTCCGTTAAGCTTAAGTAGCTTACTAATTCTTTCAAGCATAAGGCTTAACGTGTAAGTGGAACATGAAGTCTAAAATATACTCGACCTGTTAATCTTCATAAATATAGTCATATTATTCGAAGCATTGTATGTCACAACTTAGATTACATATTCTTGTCCAGTAGCTTCAATACATTTGTCAACAAAATTTAAGATAT…
scaffold38537	1339	(A)10	428	437	CCAACTTTGATGTTCTGTCTCAA	59.272	23	CTTCAATCAAGCTCGGAAGG	59.948	20	248	285	532	CAACTAGGCCGCGAGCCTAGAACAGCGTTGTCGATTTCTGTGTTCTACAAGAGGAAGAATGGATTTTTTATATAGGATTTTTACAGATGGAATAGTATTCAGTCAATAAAATGAAATATTACCGACCGAAATAATTCAGTTGGTAAAATCTCCACTTTAACAGGCAATCTGATTTTGTATGGTGGTAAATGAAAATATATCGACTGTTTTTAATTTAGTCGGTAATATTTCACTTTACCGACCGAATAATATTTTGTTGGTAAATGTCATTTAGAAAATCAAAAACCAACTTTGATGTTCTGTCTCAATATTCAACTACAAAGTGTTTTTATCTTTAGTTAATATATAAATATTGAACACTAGTGCATTATTAATAAATACTTTTTAAAATGACACATG…
scaffold38537	1339	(T)10	654	663	TGATTCTTGTTCAGCATCGC	59.955	20	TTCCCATTTTCTGGTTCGAG	60.044	20	178	569	746	CAACTAGGCCGCGAGCCTAGAACAGCGTTGTCGATTTCTGTGTTCTACAAGAGGAAGAATGGATTTTTTATATAGGATTTTTACAGATGGAATAGTATTCAGTCAATAAAATGAAATATTACCGACCGAAATAATTCAGTTGGTAAAATCTCCACTTTAACAGGCAATCTGATTTTGTATGGTGGTAAATGAAAATATATCGACTGTTTTTAATTTAGTCGGTAATATTTCACTTTACCGACCGAATAATATTTTGTTGGTAAATGTCATTTAGAAAATCAAAAACCAACTTTGATGTTCTGTCTCAATATTCAACTACAAAGTGTTTTTATCTTTAGTTAATATATAAATATTGAACACTAGTGCATTATTAATAAATACTTTTTAAAATGACACATG…
scaffold38537	1339	(A)10	861	870	TTCCCAACGAAAGTGACCTC	60.088	20	AATTTGATTTTTCGCGTTCC	59.058	20	253	824	1076	CAACTAGGCCGCGAGCCTAGAACAGCGTTGTCGATTTCTGTGTTCTACAAGAGGAAGAATGGATTTTTTATATAGGATTTTTACAGATGGAATAGTATTCAGTCAATAAAATGAAATATTACCGACCGAAATAATTCAGTTGGTAAAATCTCCACTTTAACAGGCAATCTGATTTTGTATGGTGGTAAATGAAAATATATCGACTGTTTTTAATTTAGTCGGTAATATTTCACTTTACCGACCGAATAATATTTTGTTGGTAAATGTCATTTAGAAAATCAAAAACCAACTTTGATGTTCTGTCTCAATATTCAACTACAAAGTGTTTTTATCTTTAGTTAATATATAAATATTGAACACTAGTGCATTATTAATAAATACTTTTTAAAATGACACATG…
scaffold41583	2225	(T)10	740	749	AATTGTCTTAGCTGCCGTGG	60.27	20	TGAACATGAAAATTCCAAACACT	58.528	23	251	533	783	CGTATAGACAAACAAGCCCAGAATCTTGTTCCTGCGCAGAGAATATATGAAACGGCGTCGTTTCATTTTTGAAAAATTCCACGAAATTCAGCGTTTCAGCCACATTAGTCCTGTCCTGTCAAAGAGTGGGGTCCACTTCATTCTTCTTCAAGGCTTCTACTTGCGAGCGCTCGTCAACTTCAATCGTTCAGACACAAGGAAAAAAAAAGATTTTTTATTTCAAAATTTCGCTCTAAATTTGTTTTTTTAAAAAAAGTTTACTTCCGAGTGTATCAATAGTGACACGTCTAATTTCTGGCCATGGCTTCACAGACGCCGGTAACGTCACCGCCTTCTGTCCCGGCCACCAACTCCAATTTCTCTCCTCCAGATCCTCCGCCGTTTGACGGTACAGTTTCG…
scaffold41583	2225	(TTTA)5	1684	1703	TTCATGTGGATTTCTGTTCCC	59.782	21	TTGGCAGCAATAGCAAGAGA	59.712	20	114	1656	1769	CGTATAGACAAACAAGCCCAGAATCTTGTTCCTGCGCAGAGAATATATGAAACGGCGTCGTTTCATTTTTGAAAAATTCCACGAAATTCAGCGTTTCAGCCACATTAGTCCTGTCCTGTCAAAGAGTGGGGTCCACTTCATTCTTCTTCAAGGCTTCTACTTGCGAGCGCTCGTCAACTTCAATCGTTCAGACACAAGGAAAAAAAAAGATTTTTTATTTCAAAATTTCGCTCTAAATTTGTTTTTTTAAAAAAAGTTTACTTCCGAGTGTATCAATAGTGACACGTCTAATTTCTGGCCATGGCTTCACAGACGCCGGTAACGTCACCGCCTTCTGTCCCGGCCACCAACTCCAATTTCTCTCCTCCAGATCCTCCGCCGTTTGACGGTACAGTTTCG…
scaffold41891	2103	(GA)6	1698	1709	AAAGTGCAATAATGCGAGGG	60.096	20	CGACCACCAATCCTTTCTCT	59.137	20	147	1586	1732	CTTTTAAAAAGATATTGGAAGAAATCACAACCCTGGATAGTATTTTAATATTGAATTTTCCTCAACCAACTTTCGCACCATTTTANNNNNNTCGATACTTGCGCTTGCATTATACGGGTGTGATTTCGCACTGGTCACATACCATAGCATACATAAGACTACCATCTACTAAGACATATGGAGTCCGTCTCCTTTCCTCAACTATTTGAGGTGTCTTAGGAGACGGTTTCTTTAACAAATGAATTCCATATCTAAGAGGTAAATTACATTTTATGGAATTCAACATCCAAAATCGTACAACAATCTTGTTGATATAAGATGCTTGAGACATAACTAACAGTCGTCTCTTGTCATCCCGAATAATCTGGATCCAAATTACATAACTCGTCTTTCCTAAAT…
scaffold43191	1261	(T)14	428	441	CACTGAGTATGGGTGTTACTGTTG	58.632	24	AAGAGTCTAGGACGGTCGGA	58.891	20	263	263	525	TATATAAGTTTAGTAGTAAAGTGTAATATATTAATATTCATGAATCATAATACCCAATTATTATTTTATCATAACTTTAATAGTAAAATATAAACAACCCTTTAAAAAATTATAGCAAACGTACCCATAATTCAATAACTACCAATGCCGTAAATTATTCCAGTAACTAATTTTGACATATACGAAACAGCCTTGAACACTTGATAATATCCACTCACATATGGATGTTAATTTGTATATTAAAAATTGTGGATATATATCAACACTGAGTATGGGTGTTACTGTTGATATTATATTTTAATTTCCATCAAATTGATACCTCATGTAACACATGTATACATTATAAAAATGTTTTACATTTCAAATCATGATAAAATTACAAAATAATAACACATAAAT…
scaffold43191	1261	(T)10	1080	1089	AAAGTCAACTTCGGAGAATCCA	60.11	22	TTTTTCATTGCAGGGTCACA	60.088	20	160	1033	1192	TATATAAGTTTAGTAGTAAAGTGTAATATATTAATATTCATGAATCATAATACCCAATTATTATTTTATCATAACTTTAATAGTAAAATATAAACAACCCTTTAAAAAATTATAGCAAACGTACCCATAATTCAATAACTACCAATGCCGTAAATTATTCCAGTAACTAATTTTGACATATACGAAACAGCCTTGAACACTTGATAATATCCACTCACATATGGATGTTAATTTGTATATTAAAAATTGTGGATATATATCAACACTGAGTATGGGTGTTACTGTTGATATTATATTTTAATTTCCATCAAATTGATACCTCATGTAACACATGTATACATTATAAAAATGTTTTACATTTCAAATCATGATAAAATTACAAAATAATAACACATAAAT…
scaffold43973	1094	(T)11aa(T)11	32	55	GGTTGTGGAATTCAATGGGT	59.508	20	TAGTGGGGGCAATGCTAAAG	60.089	20	160	7	166	ATTTGGTGGTTGTGGAATTCAATGGGTAAACTTTTTTTTTTTAATTTTTTTTTTTGTTGCAAAACACTTGTTTTTTTCATCATAAATTCTGGAAAAGGCAATGATCATTATTGCTATTTTCCTTTTTGAAAAAGAAAAAAATTATTCCTTTAGCATTGCCCCCACTATTATTTCCTTTTCAATAAATAAGGGTTTGATACTTTGATATATAAAATTTGAATAAAGTGTAATTAACCTTCTAAAATTCATCCCCAAAGGATAGTGTTAGTTTTGATTCAGAATTTGACTTTTGGGGGTGAGAATGGAAGCTCTGAAATTTTTTTGGATTGATTCGTAATAAGCCGATGTTGTTTAAGGAGTGTATTTGATAAAGTGCAAAGCTAGCTCTGAGTTTAGGCG…
scaffold44659	3347	(C)15	2319	2333	CCATGGTTCCTTGACTTTGTG	60.395	21	CATGTGTGTGTAGCATAAAACTGC	59.645	24	235	2208	2442	AACCATAATGTCTTTTACAAATAGTGACGCTATGGGTCATATTGTCAAACATTTATCACATATTCTGATAGACTAGTGATATAATATTTTCTATCAGAAAATTTATGACGAACTTATGATGGAATATTATCTATCACGAAGATTTGTAACAGATGATATAATATATTGTATCACAACGTTTGTAACTATTTTAAGATAGAAATTTTGTCTATCACAAATGTTTGTGATGGTTTTATAATAGAAATTTTATCTATCACAAACTTTATGACAAATTTTTGATAGAATTATATCTATCACAAAATTTAAAACAAATATAGAATACTCCACAAAGCTAGGCCCGATCCTATTGCTCGTGGGGTCACACAGAACAGGACGAGAAATCCTACATAAAATCTGTAA…
scaffold44659	3347	(TG)6	2475	2486	CCCCCAAAAGGAAAGGAAAT	61.325	20	TCTTTTTGTCATCCTTCTACATCAA	59.215	25	279	2328	2606	AACCATAATGTCTTTTACAAATAGTGACGCTATGGGTCATATTGTCAAACATTTATCACATATTCTGATAGACTAGTGATATAATATTTTCTATCAGAAAATTTATGACGAACTTATGATGGAATATTATCTATCACGAAGATTTGTAACAGATGATATAATATATTGTATCACAACGTTTGTAACTATTTTAAGATAGAAATTTTGTCTATCACAAATGTTTGTGATGGTTTTATAATAGAAATTTTATCTATCACAAACTTTATGACAAATTTTTGATAGAATTATATCTATCACAAAATTTAAAACAAATATAGAATACTCCACAAAGCTAGGCCCGATCCTATTGCTCGTGGGGTCACACAGAACAGGACGAGAAATCCTACATAAAATCTGTAA…
scaffold44833	1472	(A)12	106	117	CTTGCCCTGGTTTGAGTGAT	60.111	20	TTGTCCCACAATTACCAACG	59.293	20	182	3	184	CCCCTTGCCCTGGTTTGAGTGATTTTAAAATAATTTTATTTTTTGGTTTAAATCTTAATAGAAGTGATGAAAAAATAAATTATGTTTCGTCTACTTTCTTATCTTAAAAAAAAAAAAGATAAGGCCTTTCTTTTTTTATTGGAAATTTAAAATAATTCAAGGGTACGTTGGTAATTGTGGGACAAAAATATTGATTTGTATGATTAAGGATTGAAACTGTGATAAATTAACTTAAATCCCTTAATTAATTAATATGATTTAATGCTTTATATTCATTACTTATCATCACTGTTCTAAAATGTGCCGTCTAGGAGGCGTGTTTAGGTTTGGCGGCTTATGACCGTCGCGCATGGCCCCAAATCGTTGGGACTTTGTTCGAATGGGAGTCATTTTTCATCC…
scaffold44833	1472	(ATT)5	1022	1036	CCATTGAATTTAAGACAGTGGC	58.629	22	TTCAATGGGTATACGGCAGA	58.991	20	220	948	1167	CCCCTTGCCCTGGTTTGAGTGATTTTAAAATAATTTTATTTTTTGGTTTAAATCTTAATAGAAGTGATGAAAAAATAAATTATGTTTCGTCTACTTTCTTATCTTAAAAAAAAAAAAGATAAGGCCTTTCTTTTTTTATTGGAAATTTAAAATAATTCAAGGGTACGTTGGTAATTGTGGGACAAAAATATTGATTTGTATGATTAAGGATTGAAACTGTGATAAATTAACTTAAATCCCTTAATTAATTAATATGATTTAATGCTTTATATTCATTACTTATCATCACTGTTCTAAAATGTGCCGTCTAGGAGGCGTGTTTAGGTTTGGCGGCTTATGACCGTCGCGCATGGCCCCAAATCGTTGGGACTTTGTTCGAATGGGAGTCATTTTTCATCC…
scaffold45813	1317	(A)10	980	989	TTGTTAGAATTTAGGGGTGGTTG	59.316	23	ACCCAAATTACCACCTCAGC	58.912	20	270	943	1212	TAGCTTTGATATTGTTGGTAGGTGCAGAACCAACTCGAAATTTGGGTACATTTTTAAGTGAAGGACTTGACTGAACTTGACGAAAATTTTGGCCATTTCCATGGAGAAATGGCTTGGAGAATGGGAATAGAGCTGTGATAAATGTAGATTGATGAACCTGTGGTTTCAGCATTATTATATTTTTTTTCCCAAACTAAGGGGAGATGCTTGTTATGTAGCTTAAGAAAGGGTAGCTGTGAGAACTTGAGTGACTACTCCACTCTTTATATAGAAATTTTCGGGAAATGTGAAGCCAAAAACTTTGGCTAGTTCATTCACATAAAACTACTAAAGAAAATTTCGGAAGTTCTTTGTCCTTAATAGGAGGTAGTATATCATGTTTTGTGTGTATATGTCATC…
scaffold48357	1664	(T)10	457	466	TTCAGGGTTTCTTGGATTCG	60.044	20	ATTTGCGTCTTTTGTGTCCC	59.978	20	277	227	503	ATACATTACGATTCTCAGTATACCCAGAAGAGACGTACACATAAGTTGTTAAAGCCCCGGATGACCAAAACCAAAGCATACTGATTGTCGCAAATATTAGCGATGCAAGTCTCAGGTTAAGACTAAATACACCTACCCTGATTCGGAAGTGCAATAAATTCAACAAGTGCTTTAGTTTGCTCTTAAATCCTACTCGGAAGTGCAATTTACTGTTCACCGTGATTGGATTCAGGGTTTCTTGGATTCGGTTGACGAGGCTGGAACGAGGAGTGTAATCGGAAATGGAGAGTGGATTTTGCTGGATTTGTGCTCAATTTTAGGAGGATTTGCTTCTGTTTTGCTGCAAATAGATTTGATTTCTTTTTTCGCTGCATTCTGTGATTAATTTTGAAGATCTGA…
scaffold49225	1273	(T)12	1218	1229	TCAACATATCTATGAATCGCGG	59.95	22	TGACTAATGACTAATGACCTGAAAA	57.131	25	163	1095	1257	CTTTTGTAATTATGTCACAACTATTCATTTTACAGTCATTAACGTCTTTACCATAAATAAGAATATATTGATGAAAATTACTTAATTTTATTCATAATAAAATAAAATATACATCGTATTTACAATAAATACAATAAAATTTGGCGCGCTGAGCACCAATTCCAACAATCTTTTCCTACAAATTCAACAAACTAACATATAGATAATTCATATAAAATATATAGAGTTATCTATTATCTAATGTAGAAATTCACATTTTATTAAATATTGATTTGAGCTAATTACCAACCACTAATTAAAAAACAATAAAATGTCAAGGACACTAATTTTTTTATGCAAATACTACATACATTACAATTCATGATTTTGTTGTCATTTTCTAACTAATTACCAACTCAC…
scaffold50131	1945	(AG)10	1776	1795	TGTCTTCGCCTTCCATTCTC	60.34	20	CGAGCACCAACCCTAACAAT	59.993	20	272	1653	1924	TCAATGACATTAACAATTTGGCCATCTTTGAGTACGGTCCTATGTATTTCACAAGTACTAGTAACACCAGAGGAGCTAGCCCTTGACTTGAAGGCTCTTATTCCAAGAATGCTATTGCCCGTAGCACTCTTGTCATTTCCAATACGGCCAACTAAAACCACAGTACGGACGCTAGTGGATGGAAGAAAAAAACTTGAAGTATATGTCACACACACGGGAAGTCGAGCCAAGTTTATGGCTCATCATAAGAAAACTGAAGCAGAATGCCGTAAACAGGCCATGATTTCTGACGTGAAGGAAAAATTGACAGTACAATATGTGGAGTACTAGATAGAACGAGAGGCCTGTAAGATTGACTATTTAGAATAAAGAAGTTACAAAAATGTATCGAAGATTTGG…
scaffold52269	1033	(T)10	145	154	TCAACATAATCAGGATCTTCATGG	60.204	24	GGTTCGATTCCGAACAAGAA	60.051	20	201	77	277	TAAAAAAGAAAAATTAATAAAATTAAATATAAATTAAATTATTTGTAATTAAATTAAAAAATATTACTATAGAAATATCAACATAATCAGGATCTTCATGGTTAAATTTCGTACTTCACTAATTCATTATTAAGTTTTTTTTCATTTTTTTTTTACGGTTCTGGAACTGGAACCGGAGGTTCTGGGTCCTCAAAAGAAGAACCAGAACTGAACCATAAAATTATGGTCCCTAGAACCAGAGGTTCCAGGTGATTCTGATTCTTGTTCGGAATCGAACCGCGGCCAGACCTAATGCCAGGTATGAAATCAATCAAATGCCCAATGCATCCAATAGGTGGAAGCCCACAACTCATCATTGAATTCCTACAAAATAGAAAAAAACTGACACTGGAAGCAAAT…
scaffold55433	1225	(T)10	936	945	GAAGGGTATTCGTCCTGCAA	60.074	20	TCATGAAAGCGAGTGCAAAC	59.995	20	169	828	996	AAGCTGGTGGAAGTCGATTTTATCAAGGAAGTGAAATATCCGGAGTGGGTATCCAATATGGTCTTGGTGAAGAAGGCCAATGGGAAGTGGAGAATGTGTGTGGATTTCTCCGTCCTTAACAAAACTTGCCCCAGTGATAGCTTCCTACTCCCGAAGGTGGACCAGCTGGTGGATTCTACAATATGTCATGGACTACATAGTTTCATGGATGCTTTCTGGAGGTATAACCAATTCAAAATGCATCCCGAAGATGAGGAGAACACAACCTTCATCCCTGATCAGGGGTTGTACTGCTGCAAGGTGATGCCTTTTGTATTGAAGAACGTCGGAGCTACTTTCCAAAGGCCGGTGAATAAGGTTTTCAAACCTCTCATCGGCAAGACAATACAAGTCTATGTC…
scaffold55945	1157	(A)10	902	911	AATCAAGGGTGGCACAGTTC	59.973	20	TCACGAATGTGACCGAGGTA	60.112	20	119	862	980	TTTTGATCCCACGCATTTTCCAACGCGACGTAAATTCATAATATTATATACCAACTCATATAACATCACTTAAACTCTTATTCTTCATCACATCATGCTCCGAGACTAAAACATCCGTCCGGGATTCTTCTACAACAATCCGAAAATCTGGGATGTTACACAGATCCTGTGATTTCATTAATTGAAAATCTGCACACTTACAGACAACTTAATCTATGTCCGGCCAGATTTACTATTTCAAATGTATGTCCGGGCGGAAATAAAGCAAATACCATAAATCACGCAATTAGCTCAAAGTGAACAAATATAAGGATCTATATATCCGGCCAGACATCTGGATTAAGAAAAGGTTGGCTAGACATAGGTGATGTCATACTTGGACTTTTTTTCGGAATACTC…
scaffold57571	2969	(T)11	44	54	TTGGATCTTGGAGATCTTGGA	59.614	21	TTGGGCCTGTTAGTGTTCCT	59.592	20	148	16	163	GGAATCATCATAAAGCTTGGATCTTGGAGATCTTGGATCTCGATTTTTTTTTTTAAAGCTCCAAAACTCATTGTAAGTATATTCCGCACCTTATAATGATTAAATCCTTTATTATGCATGCTTATTAGATCCTTATAATGTTCTAGGAACACTAACAGGCCCAATATTCTTGAGTCCGAATGACATCACCTTGTAGCAATAAGTGCCTCTATTGGTGACGAATGTTTTCTTTTCCTGGTTGTTTGGATGCATGAGGATTTGATTGTAGCAAGAATAAGCATCCATGAAGCATAATAACACGTGTCCAGCTGTAGTATCAACCATTGAATCAATGTGAGATAGAGGGAATGAATTTTGGACACGTCTTGTTTAAGTCAGTGAAATTGATGCTAACTCGCC…
scaffold57571	2969	(T)10	534	543	CAATGACATTTGCAAGCCAC	60.119	20	CCCATCTCAAACCCAAGCTA	60.066	20	274	420	693	GGAATCATCATAAAGCTTGGATCTTGGAGATCTTGGATCTCGATTTTTTTTTTTAAAGCTCCAAAACTCATTGTAAGTATATTCCGCACCTTATAATGATTAAATCCTTTATTATGCATGCTTATTAGATCCTTATAATGTTCTAGGAACACTAACAGGCCCAATATTCTTGAGTCCGAATGACATCACCTTGTAGCAATAAGTGCCTCTATTGGTGACGAATGTTTTCTTTTCCTGGTTGTTTGGATGCATGAGGATTTGATTGTAGCAAGAATAAGCATCCATGAAGCATAATAACACGTGTCCAGCTGTAGTATCAACCATTGAATCAATGTGAGATAGAGGGAATGAATTTTGGACACGTCTTGTTTAAGTCAGTGAAATTGATGCTAACTCGCC…
scaffold58205	1351	(ATA)5	1226	1240	ACAAGACCCCAACACTTTGC	60.012	20	TGATGAGTTTAGGCGTTGGTC	60.125	21	209	1082	1290	TTTCATCTGGTCTATGGACTCTTACTAGTTTTGCAAGTCTCATGATGACTTGCCTTAATCTTTGGCTACACTGGGTTATCTTCTTTATATCCTTGAAAAATTCCTTACTCTTTTTCCTGGGTGACCTGCCTTTCAAGGTCTTTCCATCTCTTAGGACGGGCTATCATCGAGCTTATTTCAGTCATCTATATCTATACTGGTAGGGACTAGGGCAAACGTCTTATACCTTGATGAGTTTCGATATCCTTGTTCTGGTACTCTGTGTCCTGGTGGAGTCTATTTCTCATGTAAGGTAGGTATGAGCTAGATTCCATCAAGACGGCTTCATTGACTAACATCGCAGAGGGTGAGGATTTGGGTAGGTTGGGGCCTCATTTAATAGATTCTTTAGTTTGGGCA…
scaffold58609	1146	(AT)6(T)10	172	192	TGGTTACCGCATCCGAATA	59.899	19	TTGCCAGTTCCGTGAACATA	60.111	20	204	126	329	ATAAATTCGATTCGTTGATTCGTTTTACCACCCCTAATTATGGGTGAGATTTACTTCGTGGAATCTATAATGGTAATGTGTGTGTGATCAATTTGATTGGTGTTTTAACTCATGTCATAATAATTTTGGTTACCGCATCCGAATATTAGTTTCACATAAAAAGGACTTGTAATATATATATATTTTTTTTTTGAAAGAAGTAATATATATTTTTTTGAATATAAAGAATTTTGAATATTAGTTTCATATAAATTTTGTGAAATAATTCCAATTCTTTTATTTTTTTAAAATCGCTGTCAAGTTTATAGTATATGTTCACGGAACTGGCAAGAAATATGACTCGACAGTTGCACATTTAACAATTGGTAACCATTTGCAGAATAAAGATAGCTAGAAATT…
scaffold59383	3110	(A)11	402	412	TTGGCTTACCATATGCACCA	59.953	20	CTTGTCCTAGCCCATTTGGA	60.066	20	251	350	600	TTGAGGTCTACCTAATAAGTTTATGAAGGCCAAGACCGTCAGTATTGTGAGGCTGAAGTAAATATCATGGGATCCACTTCCCACTATAAAATTTTAATAGTCAAATTTCTATTCAATTGGTCGATACATGAATTATTACTGCGAGTGTTGTTGCTGCTTGCCATTACTACTTTTTTCTTTATGAGTCTACCTTGCTCACTAACCTACTGTGCCACTATGATGGCTGCAAAACAAAAAGTATCATCATGATGCAGGTATGCATGCAATGCATGATATGCATGCTCAACCAACATATATCCTTCCAACCTTATTTATGCTCCACACATGGTAAGTCTGTTTCTGCCCTAGGTTTGGCTTACCATATGCACCATCATGGGGTATTTAAGTTTGTTCTCTCTT…
scaffold60575	1098	(A)14	750	763	CTTGTTGCCCTTAATCTCGG	59.702	20	CTGCCAAGTGGTGTGAAAAA	59.734	20	270	694	963	TATGTGCCGGGTGTATATGCCATCTCTCTCACAGCAGGCAGACCTCACAACTGTGCGGGGCCCGCCTGCTGTGAGAGATATGACATATACACCCGGCACATGATATACCACCTCGATCAGTACAGGTCACTTTTCCTGTAGATATCTTACCTTTTATGCCTTTCATTTTTATGTCTCTATTGAACTTTTGCCGATGCGTTGGATTGTCATGTTTACTTGCTATAATCCTCATTTTCTATTGAAATAACAATGCTTCATGAGCTATTAGATTGATGAATTTAGTTTGTGGCTTTTATTTATCAATTTGTCTATTCATTTCACTGGATTATATGAGCTGCAGAGCAGTTTTCTGTTTATGAACAACATTAAGCCTTCCATGTTGTAGCATTTGTCTTTCTC…
scaffold67419	2881	(T)10	1485	1494	ACCGGAATCCCTAACCAAAT	59.532	20	TCGAAAATCGGGAGAAGCTA	59.916	20	252	1410	1661	TAGTTGTAAACTGTTTTTTGATGAATTTAAATTTTTCTTCTGTTGCTAAACACATATATGTTTGTCTTTTTGATGAATTTAAATTTGTATTAATGTGTTAATGTGGATTGTTATTTGTGAAGATTCTGGACTGGTTAATAACTGAATTAACCAAAACCGATCAAAAATAATGGTTAAATTGGTTAATGGTTATGTGCCATCGTATAGTTAAATCGGTTTAACCAAATAATTTCGATTCAGTTAAAAAATCAATGATTAACTGACCAAACCGACCGATCACCGATGCACACCCCTACATTTAATTACTCCCTACGTCCCTATTTAATAGATTGATTTTTTTAACAAATAAAAAATTTATATTAATGTGAGTATAGTAATTTAATACTCCCTCCGTCCCGT…
scaffold71917	1027	(A)17gtagagcatgaggagtttaattctcctgatgaaacttaatatgcc(A)11	42	114	GTGCACCAATTCTTTGCTGA	59.847	20	GACGGTGTGTGCATGATAGG	59.992	20	156	3	158	ACAGTGCACCAATTCTTTGCTGAACTAAGGCCTTAAAATTTAAAAAAAAAAAAAAAAAGTAGAGCATGAGGAGTTTAATTCTCCTGATGAAACTTAATATGCCAAAAAAAAAAATCAGTGGCTAGACATGTTATCATTTCCTATCATGCACACACCGTCCACAAGTATACATTTACATTCCAATATTCCATAACAGTAAGAAATACTGTGTCAAAAAATTAATACAACCGTTACCTAGGGATGCTTCTCCCATCCAGGGTATTTTTTGCAGAAGTGGCAGTTTCTGTATCAGAAAATTGCACCAACGCCTAAAAGAATAGTACAATAAATAAGTACAGGTTCAACATATGCAAGAAAAGCAATATAATTTAGTACCGGATACTTTAGTGCATATACCTG…
scaffold72359	2062	(AT)8(GT)6gc(T)10	1928	1967	AAGGAAACTGAAATCGTTGGAA	59.98	22	CCATCATCCATTGACAAATACC	59.022	22	183	1879	2061	AGTTAAATGTAAGTTTGTAGGATATGTCTTGAACTCAAAAGTATAAGTGTTCTACGTCCGAAATGAACAAAGAACATTTGTCTCACGAAATGCTAAATTTCTAGAGAATGAATTCCTTCTCAAGAAATATAATGGGAGTAGACTTGACCTCGATAAGATATTCTTGGAAGTTTATAGGATTTTGTTTTAGCATTGTTGAAATTCATTTGATGTACAAGTTCTGATTTTATCCATATTAGATTTGGTTTGGTTTGGTTTGACTGGGATTCATTGTGGTGAGTTGCTATTTTTTACGCACAAAATGTGTAACCTTAGATGACGTATAGAGCAAGATAGCTTTTGGATATGGATAAGATTGTTACCGTATGTGCATTTGGTTTCAAATGATCAGATAATAAG…
scaffold78573	1339	(A)12	579	590	TAAATCTGGTTCGGGCATTC	59.901	20	TTCCACCCTTCATTAAAACCC	60.041	21	187	487	673	ACGATCCGAATTGGCACTCTGAGCACCAACCCTAACAAGTATAATTTATTTGACACTTTTAATATTTTTGATCTATCTCCCTTTGATGCAAGTTCAAATTCGAGGTCAAATCCTTTCAAGTGAGGGGAATAAAGGAAACCAATCTAAGGACTCGAGTGCAGATCATGCTATTGGGCCAAGTGTTACTGGTCAAAGAGCTCAATATCCTTTACATATTCCAAAGTTACACATTCACTGGACCGGTCATATGCTTCTACTTTCACTAATTGAAAATTTATATGGTTTTATTGGGCCTTAGCGTGAGCCTTTATAATTGTTAATATTACATTACTTTGAATTAAAATTGAGCATTTTGCTTAAATGAGAGTATTTCTCTGCTTCTTATTTTCAGAACTTTGA…
scaffold79331	1774	(T)10	181	190	CGAATTTAACCATTGGGTCC	59.135	20	AACACTAATCCATTGCGTTGC	60.017	21	262	101	362	TCCATTTCCAATCCCCAATTCCCAAATTTGATAAAATGATACCCTATCCTAAAATCAATTATTCATTCTTATTTATATTTAAACCCTAATGGCTAAAATGACGAATTTAACCATTGGGTCCTAACAGAATGTCAGTAGATGTACAGAATAATTATTATACATTTCTCCATATGTAACTAATTTTTTTTTTGTTTAACCTTAACAAATACAATTCTGGTGTATCTAATTTGTCCTTTATATTCTCTGAAGCTTATTTACCAAGTTGGTCATAAGTGAGGTCGTCTAACTATGGAGGACGAAGAAGATGAACAACCAAAGAAGAAAATTCATATGGGAATGCCAGCAACGCAATGGATTAGTGTTTACAATGCCCGTCGACCTATGAAGCAAAGGTAAGAC…
scaffold80657	4114	(T)10	3653	3662	GAATCGGCTTTACTTGCTGC	59.988	20	AATGGCATCCATGGAAAGAG	59.894	20	252	3599	3850	TTTTTGTTCGGCATTCCGAGGATTCATCCACATGGCTAACTATGGAGCATGGCTCTGATACCACTGTTGGGAACCGAGGACACCATTATCTCCACATTGGTATGATATTGTCCACTTTGGGCCTAAGCCTTCATGGATTTGCTCTTGAGCTATACCCAAAAAGGTCTCATCCCAATGGAGATATTGTACATACTTATAAACTCATGATCCTCACCACTTCTAGCCAATGTGTGACTTTGTTTGCACACCCAACAACGATAAACTAAAACAAAGCAAGAGCATCACCATGAAACGTGCACATAATGAGAAAAAAACTTCAAAAAGCCATTTTATTACACTGAATAATTGTGATTATTTTCTTAATTAGCGATCAATATAGCATATTGACCGCCCCTAAAT…
scaffold100919	1550	(T)10	287	296	CCACACCCTTTGGGACTATC	59.259	20	GACGGTCATCTCCACTCGAT	60.08	20	269	155	423	AAACGTTGGAAACCCCGCCACCAAACCACCCATTATGGGTCTGCGTCCCGCGGCGCAGGTAAAACCACCGGCTGTCCCAGACTCTTACAAGAAATGCACCCCCTGGATTCGAACCCAGAACCTCAAGGTGAGATCCTGGACCCTACACCACCAAGCCACACCCTTTGGGACTATCTTCCTTTCTTAACATACAATACTTGAATTCTCGATCTAAATACAATGGAGTTGGTTACCTATAAATCTCATGATATGAATACTAGCTAAGTCGAAACTTTGTAAATTTTAATTTTTTTTTTATAAAAAAGTGATAGATACTCCTCATTTTAGTATGACAAATCAAAATTATCTCATTAATAAATCAGTCTTTTCCTTAATATTTATGAGATATTTTAATAAAAT…
scaffold101405	1553	(A)10	189	198	AGACTCGAATTGGTCGGATG	60.073	20	TCTCGAATGCTTTCGGTTCT	59.955	20	113	136	248	TCCCACCGAGTCAATCTCATTGGTCTGAGGACGTAACATTCTCCCACAGCCAAGTATTCTTCTCAGCTCGGGGTCGGGTTACGTCCCACCAAATGCATTTGATCTCGGCTCGGGGACATACCATCAACTCGATGCCAGACTCGAATTGGTCGGATGCGAGGTCATATTGATATCTGGAAGAACAAGTTAAAAAAAAAATTAAGGTCAAGATGAACCGAGTATGGAAAGCAGAACCGAAAGCATTCGAGATAAGTGTTAAATGGAAGAGTTATGATTATCATTACAAAAAGAAGTATATTGTTTGAACTTACATGAGGCCCCCTTGCCCCCCATTAATTGGCCCGCGTAGGGGCAACTGTTTCTTCTTGTGCATGTCTGGATGGCTAGATGACTGATACA…
scaffold104645	1293	(A)12	780	791	TGCGTATTTGGAACCATCAA	59.93	20	AAGGGCGGCTTGAGTTTTAT	60.095	20	241	644	884	ATATATATATATATATATATATATATAGTTATTTTTAATATGTTTATACATTTTTATTTATTTGTAACATTTAAATTGTTAATTTATCGATGAAACTTGTGATTTATTTGTGAATTGTTTTTTACATAGGGTGTGAATATATTTTTGTATTTATATATTTTTCAATTTTTTAAAAAAATTCGGGCCGGACTTTCCCCGGGCCTAGGTTTTTTTTTACCGGACTTGGGCCGAGTTTATCAAAGCTCGAGCCGGGGCCGGCCTTACACGTAGTCATGGTCCCTTTTTTTCCTCAACATGGTTATTATTTATTACAGAGTGGTGATTGATGTATTCCATCAATAATATAAAATGAGTACATAATTACAATTTTAAACCAATCAAAAGATATTATGAATATAT…
scaffold106879	1388	(T)12	1002	1013	TTTGAAATCCAACCCAAAAA	57.965	20	GTGGCCGACTCTAACCCATA	59.955	20	195	901	1095	GAGTCAAAATATGCGGTTTGCGGTTTGACATGGGTCAAAACGGCACACCGATTCGATTCGGTGCGGTTCAAAATTATTTTTAATATTTTTTCAAACCGCGCGATTCGGTTTGGTGCGGTGCGATTCGATGCGGTTCGCGGTTTGACCCGAAATTGTGTTCACCCCTAATAATAACCCTCAAACATTTATATCTCATTCATTCAACATGTTGTTAACATTCATACCTACAACATGACAATTTTATATTCCCGTCCCATCCCACCGGGATGCCGTCTGGTTTGAGACGGATTTGAGACATATTTTTATGTCCAGTTTAAAAAAGGGACGGTATGAGAAAAAATGTCCCAAAAATTCAAGCGGCAGGACTGTACAACGAGATAGAACATGATTTAACGGGAT…
scaffold108401	1067	(T)21	925	945	GGTTTCTGATTCGTTAACTGGG	59.871	22	TGCAACGTCAACGAAATTG	59.265	19	259	808	1066	TCTACTTATCTAACAAAGATGTCAATTCTTAGCCTACCAAAAAACAGAAACAGGGCTAGACTGAGTAGCAGAGAGAATGGCTTGAACTTNNNNNNNNNNNNNNNNNNNNNNNNNNNNNNNNNNNNNNNNNNNNNNNNNNNNNNNNTAAAATCAATTATGAAGCAGAACCTGTGAAATGGCGTCGGCGTATCCTAATTTTAGGGCAAAAAATTCGGGGAAATTTTTTTTCTGTTGTGTGAGAGAGAGATCGTGAGAGTAAAAGAGATTTGGGGGAGTGGGAGAGTGAAAGGTTTTTATAATTAAAATTTATTACTGGTTTATCCAGTTATTGTTTTATTTCTTTTATTATTTATAATGATTCAACGGTCATACCCCTGGGTATCTTAGGCAGCCCAAGGG…
scaffold108815	1231	(T)16	75	90	CTGGAGAATTCAAACCATTGAT	58.046	22	GTGCAATCGTTGACAGCCTA	59.871	20	277	4	280	GTTACTGGAGAATTCAAACCATTGATTTGGCATAGTATCAATTTTGAATTTGAATTTAGGAAAATGTGGATCTCTTTTTTTTTTTTTTTTGGTTGAATTTTATGATAATTTACAACTTGCAATTTATCTGATTTGCAGTGCTTCTGTGAAGATAATTGATTGAAACACAATGTCTATGGTGGATGAACCGCTATACCCAATAGCCGTTCTCATAGATGAGCTAAAAAATGATGACATACAGCTTAGATTGAACTCAATCCGTAGGCTGTCAACGATTGCACGTGCTCTTGGGGAGGAGCGGACTCGGAAGGAATTGATTCCGTTTCTGAGTGAAAACAATGACGATGATGATGAGGTACTTCTTGCGATGGCAGAAGAGTTGGGAGTTTTTATACCATA…
scaffold111329	1015	(G)13	373	385	GATGGTGGTGGTGGAGACTT	59.817	20	CCTCCCCCACCTAAAGAAAT	59.28	20	254	321	574	GAGTGGTAGTAGTATGGGGGAGGAGGGGAGGGAGACGGTGGAGGTGGACTCTTGTAATAGTACGGAGGTGGAGGGGATGGAGATGGTGGAGGGGGACTCTTGTAATAGTATGGAGGTGGAGGTGATGGGGATGGTGGTGGAGGTGATTTGTAGTAATAAGGAGGTGGTGGAGATGGCGATGGTGGTGGTGGAGACTTGTAGTAGTAAGGTGGGGGAGGGGATGGTGAGGGTGGTGGAGGAGATTTGTAATAGTATGGAGGTGGAGGGGATGGTGATGGTGGAGGTGGTGACTTGTAATAGTATGGTGGAGGAGGGGATGGTGATGGTGGTGGTGGAGACTTGTAGTAGTAAGGTGGGGGAGGGGATGGTGAAGGGGGGGGGGGGGACTTGTAGTAGTAG…
scaffold114289	1276	(T)10	922	931	GGGCTATGTTGGTTGCTGTT	60	20	GCTCTCTCTTCTCGGCTTCA	59.973	20	246	743	988	CATATCTCACATTCAACCAAACATACTTCGTCCGGCGCAGCGAAATACTGTCGTAAAGGTAGCCTTTTGGACTTTCCTTCCCTCAAATAGAGAACCTTTAGACCAACATACTAAGCCCATGCGCACTATATCATCAATACTCAAGAAAATAACATGCGGAAATTAAATTGCGGAATCTAAAATGTGAATAATAAACAAACGAGATAGAATAAAATAAAACATGTGTCGTTTGCTCAGGTTGTACGTGGAATTATTTCCCAAGTACAGACCGCACTACCGTCNNNNNNNNNNNNNNNNNNNNNNNNNNNNNTAGACGAATGAAAATAAATAAGAAAGGTGCTCTCAGGTCTAACCTCGTTTTTCATCTCTCGAAAGTGCGTTACATGGCCGTCGGAAGGG…
scaffold115883	1691	(A)12	382	393	TGAAGCAGGTGAAGCTGTTG	60.175	20	CCTTATTCGTCCTGACCGAG	59.688	20	267	251	517	TGATGAAGCAAATAAGAGAAAGAAGCTGAAGTATGAGGCAGTCGGGAAAGAAGCAGACGACAAACGACTTGTAGATTTTAAGAGAAGCANAGGAGAAAGAAGCTGGCGGCAAGCGATATTTGGAATTTGGGTAGTGACTAGTGATGAAGCAAATAAGAGAAAGAAGCTGAAGTATGAGGCAGNGGCAGCAAATATGAGAGAAGCAGGTGCAACAAAACGGCAAGCAGCTGAGGATGAAAACGGCGAGCAGTTGAAGCAGGTGAAGCTGTTGAAGCAGGCTGCTCCTGCTTATCCTCATTTAGTATATATAGTAGGTACATAGTGAGAGAATCATATTCGGATCTTCTCGGTACAGACTTTGTCCGGACCCCGTTAAAAGATAAAAAAAAAAAACACAAA…
scaffold115883	1691	(A)11tacacatttcgatatattaaaaactataatttttatttttattttttagcgtctcgcaataca(T)11	551	635	CGGTCAGGACGAATAAGGAG	59.688	20	GGCTTGAAATGGTATTCTGGG	60.678	21	232	500	731	TGATGAAGCAAATAAGAGAAAGAAGCTGAAGTATGAGGCAGTCGGGAAAGAAGCAGACGACAAACGACTTGTAGATTTTAAGAGAAGCANAGGAGAAAGAAGCTGGCGGCAAGCGATATTTGGAATTTGGGTAGTGACTAGTGATGAAGCAAATAAGAGAAAGAAGCTGAAGTATGAGGCAGNGGCAGCAAATATGAGAGAAGCAGGTGCAACAAAACGGCAAGCAGCTGAGGATGAAAACGGCGAGCAGTTGAAGCAGGTGAAGCTGTTGAAGCAGGCTGCTCCTGCTTATCCTCATTTAGTATATATAGTAGGTACATAGTGAGAGAATCATATTCGGATCTTCTCGGTACAGACTTTGTCCGGACCCCGTTAAAAGATAAAAAAAAAAAACACAAA…
scaffold115883	1691	(TAT)5	1388	1402	GAATCGACAATGAAGCCCAT	59.9	20	AGAGTTAGGGTGGCTGGTCC	60.511	20	275	1157	1431	TGATGAAGCAAATAAGAGAAAGAAGCTGAAGTATGAGGCAGTCGGGAAAGAAGCAGACGACAAACGACTTGTAGATTTTAAGAGAAGCANAGGAGAAAGAAGCTGGCGGCAAGCGATATTTGGAATTTGGGTAGTGACTAGTGATGAAGCAAATAAGAGAAAGAAGCTGAAGTATGAGGCAGNGGCAGCAAATATGAGAGAAGCAGGTGCAACAAAACGGCAAGCAGCTGAGGATGAAAACGGCGAGCAGTTGAAGCAGGTGAAGCTGTTGAAGCAGGCTGCTCCTGCTTATCCTCATTTAGTATATATAGTAGGTACATAGTGAGAGAATCATATTCGGATCTTCTCGGTACAGACTTTGTCCGGACCCCGTTAAAAGATAAAAAAAAAAAACACAAA…
scaffold118009	2093	(AT)6	1398	1409	GTGAAGCCAGCCTTTCATGT	60.263	20	GGATATCATGCCAGACCCAC	60.166	20	204	1251	1454	TCCTTGAAGTCCAATTGGTCTCGAACATGCTTGTTCAATTCTGCTACGTGACGTTGGGCCAGGCCTGCCATAACGTCTTTGATCTTCTGAGCTCTATGTCTTGTAATTGGTCCAACCAGTACATGGATTAGATCTATTAAACTATGGATCGAATAAAGTGCTTCTAGGATCACATCATACTTGCTATAAGTTCTTCAAATAACATGTAATTAACAAATTTAGTTCAACATAATATGGCAACATTCCATCACTCCGTTACAATTTTGGCAACAAAATCATCATTTTTCAACTTCTATTGTATGTTTGGGACTATATGTACTTTCTTGGAAGAAAAAGATGAGATTCAACTTGAATGAGAACTTGAAAAGAAGTCCCAATGCCGATAATGATCTAATTAAT…
scaffold118711	1007	(A)12	119	130	GCTGAGGTAGGTTTTTCCCC	59.94	20	CGACGTGAAGGGAACTTAGC	59.875	20	250	13	262	TCTATAAGTAAGAGCTGAGGTAGGTTTTTCCCCCATGCCTCAAAAAATATCAGAATATTGTTTTTAAACTTTAAGCTTTTAACTCAAACTTTACATAAAAATAAGTGACAATTTTTTTAAAAAAAAAAAACTGACGCCCTAAAACATTAAAATTAAGTCTCAAAATAAATCTTAATCTAAAACAAGTAATTATAAAATCCATTAATATGAAAAATAAATCTCCACTCATAAATTTGAATTCCAGCTAAGTTCCCTTCACGTCGCTAGGGGCGAACACTGCTCTTGATGAGTATCTATATCGAATATACTGAGTTAGAATCATTAGTTATGAAATACTGTTCGAAATCACATAAAACTCCTTAATCTAATTGGATTACCGCCTTAAAACGTTTCTATTCC…
scaffold119481	1063	(T)10	751	760	TAAGTGATGGGGGACGAGAG	60.065	20	TACACGGCACAAACCAAAAA	60.007	20	128	690	817	GGTTCACTAGTTTAGCGTCTTAGCTCGCTGTTTTGCTGTTTTGCTTATTGTTTGGCCTCCGTTTTGCTGCTGTTTTCTCTGTATTTTCTGCTTACTATTTCAGGTCTTTAGGGGACTGTTTTGGTGCAGTTTTAGGGCTGTTAAGCTTACTATTTTTGTGTGGTTAAGGGTCAGTTTATAGAGCTGTTTTGGTGGAAGTTTCGGGGTGCAATACTAGACAGTTTTGGTGGTTTATGAGGCTGTATTTATGGGGGATTCTCTCGGTAGTTACAGGCACTGTTTGAGGGCAGTTACATGGACTATTTTAAGGAAGGCTGTGTGGACTGTTGGCTACGTGTGCATGTGGTTTGCTGTGAGAGGCTTGATCGCCGAGAGTGGAAGGAGGGCTCGTTAAGGGCA…
scaffold120061	2745	(T)10	444	453	CCTTTGAGAAAACCCCAACA	59.942	20	TGGCCGAATGTGTCCTAAAT	60.331	20	115	386	500	TTCGGATTGAAAATATACGAAAATGGTGAAAAATGGCGTTATCGGGTAAGTTTCAGGCTTACCGGGTGTCCGCTGTCCAAACAGTGAATTGGTTACTGTTCGGGCAGCCTATGAACTGGCCAAGTATTGTTGGGGCTGACCTTGACAGCCCCCGTATGTATCAGTTGGTCGATTCAGACAAAAACCTGTTTTATGCTATTTTGCAGAAAAACATTTTCGTAAACGTTTCACGGTGTTTCTAAATTATTTATGTCATTATTTGATATTGAATAAATATATTTATGTGAAATATCAATAAATTATTCATATGGGATATTGAATAATTTATTCGGCAAGTTAAAATTTTTTTAAGCTTATGATTTCGCCTGAACCGCGCTTCCACCTCTCCTTTGAGAAAAC…
scaffold120061	2745	(T)10	873	882	TCCACGTACCAATGAATGGA	59.774	20	ATGTTCTACTCGTCTGGCCG	60.277	20	208	846	1053	TTCGGATTGAAAATATACGAAAATGGTGAAAAATGGCGTTATCGGGTAAGTTTCAGGCTTACCGGGTGTCCGCTGTCCAAACAGTGAATTGGTTACTGTTCGGGCAGCCTATGAACTGGCCAAGTATTGTTGGGGCTGACCTTGACAGCCCCCGTATGTATCAGTTGGTCGATTCAGACAAAAACCTGTTTTATGCTATTTTGCAGAAAAACATTTTCGTAAACGTTTCACGGTGTTTCTAAATTATTTATGTCATTATTTGATATTGAATAAATATATTTATGTGAAATATCAATAAATTATTCATATGGGATATTGAATAATTTATTCGGCAAGTTAAAATTTTTTTAAGCTTATGATTTCGCCTGAACCGCGCTTCCACCTCTCCTTTGAGAAAAC…
scaffold122161	2855	(A)11	943	953	ACAACCAGATAGGACCGTCG	59.989	20	AAAACAGTGGACGGATGGAC	59.827	20	267	724	990	TTTCAATTTAAATTAATTTCTAACTTAAAGAAGTATATTTGAGATTGATCAGATGTTGCATTTCTACACTTGTACAAGCATTTTTTTTTCGGTTTTAGCACTTTCGAAATTAAATAAATTAAGGCACGATTATATAAACATGAATTTAGATTCCGTGTTTATCAGAATTATATAAATTTTTTCATAACATTCTATCACATATTTTTTTAATAATAATACATAATTAAAATTTATATACATATAAATTATTACCTAATAACGAAAAAATTACAAAATTCAGTTTAGTGCGAAATCCAAATACTATAAGTTTACCTTGTTATTATTGATTAAATGGAAAATAGAGGTTAATTAGTCGTGTTACAATTTTAAAAATAGTGGTCACTCGTCATATATATATTT…
scaffold122161	2855	(A)10	1149	1158	AATTGTCATCCGCCAAAAAG	59.938	20	TGCATGGTATGATGTGTCACC	60.265	21	266	1019	1284	TTTCAATTTAAATTAATTTCTAACTTAAAGAAGTATATTTGAGATTGATCAGATGTTGCATTTCTACACTTGTACAAGCATTTTTTTTTCGGTTTTAGCACTTTCGAAATTAAATAAATTAAGGCACGATTATATAAACATGAATTTAGATTCCGTGTTTATCAGAATTATATAAATTTTTTCATAACATTCTATCACATATTTTTTTAATAATAATACATAATTAAAATTTATATACATATAAATTATTACCTAATAACGAAAAAATTACAAAATTCAGTTTAGTGCGAAATCCAAATACTATAAGTTTACCTTGTTATTATTGATTAAATGGAAAATAGAGGTTAATTAGTCGTGTTACAATTTTAAAAATAGTGGTCACTCGTCATATATATATTT…
scaffold126015	1429	(TA)8	401	416	GGGTGAGACTGGCGTTATGT	59.997	20	CGAACCAAGTCATTGAGGCT	60.255	20	268	311	578	TATGATGTAGGTGTATATTTGTTCGAAGGTAAATGCTCCCCCGAGTTAATTGAAATTGTTGAATTAATGGGCCGAAATAATTTTGAAACTTAGGCCCCAATTGCTTTCTTTTGTTGAATGACCCAAATACCTTTCAAGTTAACAACAAAAGTCGGTGAACTCGGTTTATTTTAGAAACCTAGTGTGGATTTGAAAGTTCCAAGGTTAAAATTGATATGATGTGGTGAGAGTAAGAGACGTTGGATTGATGTGATGAACTGATTAGTAGCTCAGAATGTCAGATGGTTATGAATGTTGTATGGACAAAGATTGGGTGAGACTGGCGTTATGTATACAAGGTGACACATTTCTTGTTTCTAGCTTTATTAATCTTGAAAATCATATGATACATAAAGGACT…
scaffold126015	1429	(T)10	1051	1060	TCTGGGTTCACATCTCCTCA	59.18	20	TAGTCAGTCTGCGTCCATGC	60.016	20	251	964	1214	TATGATGTAGGTGTATATTTGTTCGAAGGTAAATGCTCCCCCGAGTTAATTGAAATTGTTGAATTAATGGGCCGAAATAATTTTGAAACTTAGGCCCCAATTGCTTTCTTTTGTTGAATGACCCAAATACCTTTCAAGTTAACAACAAAAGTCGGTGAACTCGGTTTATTTTAGAAACCTAGTGTGGATTTGAAAGTTCCAAGGTTAAAATTGATATGATGTGGTGAGAGTAAGAGACGTTGGATTGATGTGATGAACTGATTAGTAGCTCAGAATGTCAGATGGTTATGAATGTTGTATGGACAAAGATTGGGTGAGACTGGCGTTATGTATACAAGGTGACACATTTCTTGTTTCTAGCTTTATTAATCTTGAAAATCATATGATACATAAAGGACT…
scaffold126015	1429	(A)22	1363	1384	GCATGGACGCAGACTGACTA	60.016	20	GCTTCCTCAGCAGTATGGGA	60.362	20	230	1195	1424	TATGATGTAGGTGTATATTTGTTCGAAGGTAAATGCTCCCCCGAGTTAATTGAAATTGTTGAATTAATGGGCCGAAATAATTTTGAAACTTAGGCCCCAATTGCTTTCTTTTGTTGAATGACCCAAATACCTTTCAAGTTAACAACAAAAGTCGGTGAACTCGGTTTATTTTAGAAACCTAGTGTGGATTTGAAAGTTCCAAGGTTAAAATTGATATGATGTGGTGAGAGTAAGAGACGTTGGATTGATGTGATGAACTGATTAGTAGCTCAGAATGTCAGATGGTTATGAATGTTGTATGGACAAAGATTGGGTGAGACTGGCGTTATGTATACAAGGTGACACATTTCTTGTTTCTAGCTTTATTAATCTTGAAAATCATATGATACATAAAGGACT…
scaffold126807	1490	(AT)6	786	797	GCCTAACAATCAACCCGAAA	59.938	20	GACTGTGCAGTCGTGTGCTT	60.104	20	228	639	866	CTCTCACTTTATTAGTGGGCACTAGATCGATGTTTTAAACAATGTCATTTTCTGAATTTCAGTAATGAATTGTGATAAGCTGTAGAAGCTNNNNNNNNNNNNNNNNNNNNNNNNNNNNNNNNNNNNNNNNNNNNNNNATAAAAAATAGAAAATAGAATATAAAGCATATAAAAAAAATTGAAGGATAATGAAAATTTTTATTAATAAAACATCATAATGATGTAAATAAATGGTAATTTCGGCTCGATTATAAATTTAGGAGATCCTAAGGCTCGAATCTAATTAGGAAGAAGGGTAATACATAAAACCCATATCGCGCATTCCACAAAACTATTCAGATCAGAAGTCGTACACACAAAAATATTATGAAGGAACTGGAAGATTTTATGGACTAGCCTA…
scaffold126807	1490	(TG)7	900	913	CGACTGCACAGTCCGATAGA	60.008	20	CCATTTGAACAAACATTGAGGA	59.839	22	187	854	1040	CTCTCACTTTATTAGTGGGCACTAGATCGATGTTTTAAACAATGTCATTTTCTGAATTTCAGTAATGAATTGTGATAAGCTGTAGAAGCTNNNNNNNNNNNNNNNNNNNNNNNNNNNNNNNNNNNNNNNNNNNNNNNATAAAAAATAGAAAATAGAATATAAAGCATATAAAAAAAATTGAAGGATAATGAAAATTTTTATTAATAAAACATCATAATGATGTAAATAAATGGTAATTTCGGCTCGATTATAAATTTAGGAGATCCTAAGGCTCGAATCTAATTAGGAAGAAGGGTAATACATAAAACCCATATCGCGCATTCCACAAAACTATTCAGATCAGAAGTCGTACACACAAAAATATTATGAAGGAACTGGAAGATTTTATGGACTAGCCTA…
scaffold130061	1073	(T)14	298	311	AGGGCATTCATCTTTAGGGA	58.597	20	TGAGCATCAAACAAGTTGAAAAA	59.787	23	165	254	418	GTTTCGGTAGGTAATTCGGTCAGTAATTTTACCGACCGATCATATTTCAATCGATAATTTATTACCGACGAGTCAAATACCGATCGAAAAAATTCAATCACCAATCGAATTTTTGAAATTACCAACTAAATATTCGGTCGATAATTTCTAATTTTCTTGTAAACTTTTAAAAAAATTATTTTCTTACTTTTTTACAATCACACAAAATTAATATCATACTTGTCAAATTATTTCTCAACATTTTCATTCTTAGTAGGGCATTCATCTTTAGGGATTTCCCATTATCTATCTTTTTAGTTTTTTTTTTTTTTAGTTTTTTTTATTTTATTTTAAAAAATTACCTAAAATATATTTTTGTATATCAGTTTTTGTGAAAATTTATTTCATTGATCTTTATTT…
scaffold130061	1073	(ATT)5	633	647	AACCCATTTGATGTTTTGAGAAA	59.745	23	CCCTGACGACGTCCTTAATC	59.55	20	250	466	715	GTTTCGGTAGGTAATTCGGTCAGTAATTTTACCGACCGATCATATTTCAATCGATAATTTATTACCGACGAGTCAAATACCGATCGAAAAAATTCAATCACCAATCGAATTTTTGAAATTACCAACTAAATATTCGGTCGATAATTTCTAATTTTCTTGTAAACTTTTAAAAAAATTATTTTCTTACTTTTTTACAATCACACAAAATTAATATCATACTTGTCAAATTATTTCTCAACATTTTCATTCTTAGTAGGGCATTCATCTTTAGGGATTTCCCATTATCTATCTTTTTAGTTTTTTTTTTTTTTAGTTTTTTTTATTTTATTTTAAAAAATTACCTAAAATATATTTTTGTATATCAGTTTTTGTGAAAATTTATTTCATTGATCTTTATTT…
scaffold130061	1073	(AC)6	982	993	TGCCTCCTCACATCATTCTG	59.787	20	GCTGGCACCGAAAGTGTATT	60.14	20	201	848	1048	GTTTCGGTAGGTAATTCGGTCAGTAATTTTACCGACCGATCATATTTCAATCGATAATTTATTACCGACGAGTCAAATACCGATCGAAAAAATTCAATCACCAATCGAATTTTTGAAATTACCAACTAAATATTCGGTCGATAATTTCTAATTTTCTTGTAAACTTTTAAAAAAATTATTTTCTTACTTTTTTACAATCACACAAAATTAATATCATACTTGTCAAATTATTTCTCAACATTTTCATTCTTAGTAGGGCATTCATCTTTAGGGATTTCCCATTATCTATCTTTTTAGTTTTTTTTTTTTTTAGTTTTTTTTATTTTATTTTAAAAAATTACCTAAAATATATTTTTGTATATCAGTTTTTGTGAAAATTTATTTCATTGATCTTTATTT…
scaffold133197	1038	(TC)8	572	587	CGCGTACGGTGGATTAAGAT	59.982	20	TGATCCAAGAGTGATGTGAAGTG	60.164	23	268	434	701	TCTCAAATATTACTTATTAACCCCTGAAAAATAGAATTTATGGATGTACCCTCATAATCATGCCAATATACAATTAAGTCCAAAACTTTCAAAATCTTACGTTACACCCCAAAAATGATAACAATCACGTGCCAAGCTCCAACGACCTCCAAATGTCACAACGAAGGAACCACTAGTCAGTATACGTAACAAGGACCTCAGTGATGGTGGTAGTGAGGGTTGAAGAACGGTGGTTTCCGACAAACAGTTAAACGATGATAACTCCTATTTTTTGCTCGTTTCTCAACAACCAAAGGTCAGATTTGGGTAAACGAAGTATCCACATTGTGTATCTTGATAAGGGGAAATTTCAGGTCTAAAAGGTGACTTGCGCGCGCGGCGGCGCGTAGGCACGTGGAG…
scaffold133197	1038	(T)10	764	773	CACTTCACATCACTCTTGGATCA	60.164	23	CGAGTTGATTGGGGATTGAG	60.452	20	214	679	892	TCTCAAATATTACTTATTAACCCCTGAAAAATAGAATTTATGGATGTACCCTCATAATCATGCCAATATACAATTAAGTCCAAAACTTTCAAAATCTTACGTTACACCCCAAAAATGATAACAATCACGTGCCAAGCTCCAACGACCTCCAAATGTCACAACGAAGGAACCACTAGTCAGTATACGTAACAAGGACCTCAGTGATGGTGGTAGTGAGGGTTGAAGAACGGTGGTTTCCGACAAACAGTTAAACGATGATAACTCCTATTTTTTGCTCGTTTCTCAACAACCAAAGGTCAGATTTGGGTAAACGAAGTATCCACATTGTGTATCTTGATAAGGGGAAATTTCAGGTCTAAAAGGTGACTTGCGCGCGCGGCGGCGCGTAGGCACGTGGAG…
scaffold135495	1554	(T)10	1454	1463	GCTTAAATGGTTGATTGGCTC	58.709	21	GATGCACACCCCTAATGACA	59.374	20	188	1341	1528	AAATATTAAGTAAAAGAGGCGGTACATATTGATATATTTTCTGCTCTTCAACGACTAATGAGAGTATCTTACAAGTCTCTTAGTTTTATATCAGATATAAAACTTTATATCTAATATAATAGAGACTACTCCCACTATATAATATAAGAGAGTGTGATTAGATTTGAGCATGGCTACTGACAAGAAAGTCTATTCATAGTTAACTCTCTCTTTCTAGGTATAACTCTTGGCCACCACCCTAGCTTTGAAGGTTTGTACCTTCTCATCTACTCATCTCCTCCTCTTGTAGATCAACTTGTAACTTATAGGTTTTATCCCATCATATTAGTCAACAAGCTCCCAGACTGAGTTGAAGTACATAGATTCCATCTGGAGATTCATGGCTTTGAGTCATTCCTC…
scaffold135541	1806	(CA)8	450	465	TTCAAAAGCACCAAATGAGG	58.745	20	ACCATTCTAATTGCGCCTTG	60.096	20	202	359	560	AAAGATCTACACTTGTGATCGACACTTAGAGGTTGTGTCAAACCACCTGCTTCTTATATCCTAACTTCGGCTGAAAGGAAGTCATTCTATAAGTGGTTGAAAACAGTAAAATTTCCCGATGATTGTCACATGCTTATGGAAATTCATCTTCCCATGGGCATTCTTATGTTCCTTCAACCACATATTCAAACACAATTAGGGACTTGTATGGTTTCTTGAAACAATTATGTCAGAGGATTTTAACCATGTCGGTGATTGATGAACTCGAACAAGCAATCTTCTTCATTTTTTTATCAATTGGAATGAATACTTCCACATGTATTTTTTGATGTAATGGTTCACTTGACGGTACATTGATCTTCAAAAGCACCAAATGAGGTTATGTCCACTTCAGATAGG…
scaffold135541	1806	(T)12	1698	1709	TGCCTTCACTCACCCTCTCT	59.986	20	CAAAAATCCCCACACAAACC	60.066	20	135	1642	1776	AAAGATCTACACTTGTGATCGACACTTAGAGGTTGTGTCAAACCACCTGCTTCTTATATCCTAACTTCGGCTGAAAGGAAGTCATTCTATAAGTGGTTGAAAACAGTAAAATTTCCCGATGATTGTCACATGCTTATGGAAATTCATCTTCCCATGGGCATTCTTATGTTCCTTCAACCACATATTCAAACACAATTAGGGACTTGTATGGTTTCTTGAAACAATTATGTCAGAGGATTTTAACCATGTCGGTGATTGATGAACTCGAACAAGCAATCTTCTTCATTTTTTTATCAATTGGAATGAATACTTCCACATGTATTTTTTGATGTAATGGTTCACTTGACGGTACATTGATCTTCAAAAGCACCAAATGAGGTTATGTCCACTTCAGATAGG…
scaffold136069	1511	(T)10aggtttttcaattta(AT)17	810	868	TTTCGGATCCATTACCAAGC	59.901	20	TTTAACATCCCGATTCTTGACA	59.451	22	197	737	933	CGATGGGTGAGTGCGGCCTTAAATCTTTCCTAGTTCACACTAGGTGGCTACTTCTTTATTCTCCGGTTTAGTCCCCCACGGGCTACTCCGTACTCTCTACGGGCTGCGAGCCCAACAATGTCGTGGTCGCCGAGCATCATAGGCATAGTGGTAAACTCCTCTTCGCTCCTACAGACTGTTTTTATAAAAATCGCCATCTTTTGTTATATTTAACAAATTATGATGGTTTATGGAAAAACTGTCATAAATACTAGTAAACAAATGACGATTTTTATAAAGACGTCATCTTTTTTCTAACAAAATGTGACGATTTTTAAAAAAACTGTCATCTTTTATTATATTTAAAAAATTATGACGGTTTTATGGAAAATTCGTCATAAATACTAATAGTAAAAAGAT…
scaffold136137	1954	(A)10	584	593	TTTTGATCCCCAAACCAAAC	59.64	20	AACGCATGAGACGAATCCTT	59.7	20	280	340	619	TTACTTTCGGCAGTGGCAGGCTCATGTGGTTGACGTCATTAAGACGGTAGAATAATATCATTTTCCTTAGTATATAAAGGGGATGAGAGCACTTTTGTAAGGGTTAGCGAATTTTACTCAAGTATTACTTGTAAGAAAGAGAGAAAGAGTTAGTACGAGATAGAGAGTAGGGTTAGCTCGGTGAAATCCGACCACATGTTAAAGAGAGGTCGGTCAAGCCCGACCACGTTTTAAGAAACTCAATTTCTTTGTGTCCGTGGACGTAGGTTGGATATATTCCGCCGAACCATGTTAAATCATTTGTTTTGTATGTATTTTTCTCATCTTTTGTTAAGTTTATTTTTGATCCCCAAACCAAACAAATTCACAGTTGAAGGAAGATTGTTGGATGAGTGAGTT…
scaffold138403	1723	(T)11	159	169	TTTCTCCGGTTTAGTTCCCC	60.291	20	TAAGAGTGGCAGAAAAGCCC	59.452	20	205	5	209	TGTTATTTCTCCGGTTTAGTTCCCCCGTGGGCTACTTCGTAATCCCGACCGGGCCGCAAGCCTGGAACAACGTCGTCGATTTCTGTGTCCTACACAGGGCCGGGCCGGGCCGGGCCCGAGCCAAAAATGGAAAGTCCGGCTTGGGCTCGCGGCCCGAGTTTTTTTTTTTGCTCCGGACTGAACCGGGCCCGGGCTTTTCTGCCACTCTTAATTACCCGAACCCCTAACATATACTGCTAACTGTTCTGAAATAACTGACTAATAACATGCAATCATATACACATATGCTTCATAAACCTTAAACTTATCTATATCATAAATTCATATGTATACACATAAAAATCCATATACAAACTTTCATAATACATAACACACATACATAGCCTTATGGTCTAACTT…
scaffold138403	1723	(TA)7	538	551	GACTCTGCACTGACATCCGA	59.988	20	TCACGTCAGTTCCAGTCAGG	59.864	20	251	430	680	TGTTATTTCTCCGGTTTAGTTCCCCCGTGGGCTACTTCGTAATCCCGACCGGGCCGCAAGCCTGGAACAACGTCGTCGATTTCTGTGTCCTACACAGGGCCGGGCCGGGCCGGGCCCGAGCCAAAAATGGAAAGTCCGGCTTGGGCTCGCGGCCCGAGTTTTTTTTTTTGCTCCGGACTGAACCGGGCCCGGGCTTTTCTGCCACTCTTAATTACCCGAACCCCTAACATATACTGCTAACTGTTCTGAAATAACTGACTAATAACATGCAATCATATACACATATGCTTCATAAACCTTAAACTTATCTATATCATAAATTCATATGTATACACATAAAAATCCATATACAAACTTTCATAATACATAACACACATACATAGCCTTATGGTCTAACTT…
scaffold140327	1691	(A)10	782	791	TCATGAACACCCGTTGAAAA	59.941	20	ATCATTGAGGGGATGCTCAG	60.034	20	222	741	962	GATGTGAAAATGATTGATATAAAAGGGTTACATGGATCTTTCTTCTTAGATTATTAGTGTTTTAAAAAATAATTGAATACTTGACTGGTTTGAGTGGCCTTAAATTTCTACTCGCTTTTGACAGCAAAACACCATGCGGGGGTGGAGGAGAAAATCCACACGTCATTTATGTAATAAGTCAATTATCTATTATCATTTATATTAAAAAATTAAAAAATAATTAAAAAATAAATATTAATTATACATGTTATTTTCTAATTTATTGGGATATCATATCACTCATTAAAAAATAACTAAAAAATATATATTAATTATACATGTTATTTTTTAATTTATTAGTGATATCATATCACTCATATTTCTATTGCATCAAAGAATTACTCGGAGTACTGAGTGCTG…
scaffold143433	1196	(T)17	567	583	ATTCAACACGGGTCTCCAAA	60.353	20	CACTCGACACCAAGCAGCTA	60.199	20	185	462	646	TTCTATATTAATTACTCATGAAGTATTTTTTATGCAAAAAATGAATGATCATCACCGATTAGACAATTATTCTTGCATTTGATGCTAATTCCACAATATTTCAATCTTTTTGGCTTTGTTATAAGATTTTTTAATGAAGACTAATAGTCATCCATTCGATGCGGTATTATGAGAACATCAATTTGTATGATAGAGTTTATATAATTTGTATGCGTATTTTTAATATTATCTAAAGGTTCATTAAATGGAACAAATTTTTGAATTTTTATCTTAATTTTATTTTATAATGCTATTGATATCACTTTTTATCTTTATTTAATCTTCATATTTATTTTTATTATCAATATTTAACAGAGATTCATAATTTTCAAATTTCATATTCCAATGAAGTATGAATTT…
scaffold143433	1196	(T)12	689	700	TGTTAACCGTATCGATGGCA	59.953	20	CCACTGGTTTTGTCTCCACA	59.565	20	276	591	866	TTCTATATTAATTACTCATGAAGTATTTTTTATGCAAAAAATGAATGATCATCACCGATTAGACAATTATTCTTGCATTTGATGCTAATTCCACAATATTTCAATCTTTTTGGCTTTGTTATAAGATTTTTTAATGAAGACTAATAGTCATCCATTCGATGCGGTATTATGAGAACATCAATTTGTATGATAGAGTTTATATAATTTGTATGCGTATTTTTAATATTATCTAAAGGTTCATTAAATGGAACAAATTTTTGAATTTTTATCTTAATTTTATTTTATAATGCTATTGATATCACTTTTTATCTTTATTTAATCTTCATATTTATTTTTATTATCAATATTTAACAGAGATTCATAATTTTCAAATTTCATATTCCAATGAAGTATGAATTT…
scaffold145197	1303	(A)10	531	540	TGGTTGAATTTGTTGGGTTG	59.268	20	AATGTCCTCCACACTGCTCC	60.12	20	254	427	680	AAATTATATTACTGTTTAATGACACCAATTTTACAACAATGCTCTTATAGGAAGTGCACCCCCTGGATTCGAACCTAGAACCTCAAGGTGAGATCCTGGACCCTACACCACCAAGCCACACCCCTTGGGGACGACTCATGAACACACACACGTTTATATCCTAAGAGGAGAAAAAGAAAAATCGAGAGAAGGGTAGAAGAAAAAAAAACTGAACAGAGGGAAGAAAGGAGGGGGAAGCCGAGAGATATCCAGAGAAATGGAGAGAGAAAGAAAGAGAAGGGAGGAGAAAGAGAGGAGAGGGGAAAACCGAGAACCAGAGGAGTAAGAAATCGAGAGAGGTAGAAAAATAGGTAAGTATACTATGTCAAGGATTTCCTTGAGTTTGGGTGTTTGATTTAT…
scaffold150109	1018	(T)20	534	553	CTGACGGTCTGCATCAAGAA	59.984	20	TGGCTGACAAGCAACAAAAG	60.027	20	143	457	599	CGATGTACTGTGACAACACTGGCGCCATTACTCAATCAAAGAAACCAAGGTCCTGTTAGTGTCCTAGACATGCCACAGGATCTCTAAGCGTGATTCGTGTGTGAATAATAATAAAAAATAAGTTGCGGAAGACTTACATTGATCGGTTGAGTTCAAAACTTTCATGGATGTTGAAGCTTCCAAGCTCTTGGGTGAGTATCCCTATCACCTTCATTTGACTCCCTTATGTGTTAGTAACAATAAGTGAGAACAAATTTTATCTCCCTAAGGGAAACAAATTTGTCCGTGAGAGAAAGTGGAGAAAACGGCACTTCTCCAAGATCACAGGCCATTCGCCAAAATTGCTTCATAAGCAAAATGAAAGCCATTCGGCCTTAAAGAAAAAGAAAAGACAAAATG…
scaffold153685	1436	(G)12	351	362	AAGAGCATAACGACCCGAGA	59.836	20	TTTGTTCTTTGTTCGTCCCC	59.948	20	124	312	435	AACAATTTAGGACTAAAATTAATAAAATACAAAGTTTTGGGGTAATTTGATAATTACACAAAAAATTGATTTATTGTGTAATATTTCATAATTTGATAATTGGGTAATTAAATAATTAAGTTTATTTAATTGATCCGAGAGAAAGTTTTAAAATTGGAAAATTTTGATTTTCCACAGTTCCGCTGCGTTACCGGAATTCCGCCATAAAACCCCTTCAGACATCACAACTTAACCTTGTTATTAGAAGAAAGAGAAGTCGTCATAATGTTTCGGTAGGTGAACCTCTAGAAGGATCATTGTTGAAACCTCAGCAAGAGCATAACGACCCGAGAACTAGTGATAATAAACGTGGGGGGGGGGGGCTTCGCAGCGTTCCACCACATCTTTGCGGGTGCGGGA…
scaffold154579	1368	(CT)9	1120	1137	CCTTCTCCTTCCTTCCTTGG	60.175	20	AAAAGATAAAGGCCCAAGCC	59.572	20	269	1037	1305	GAGCTGGGGGTGCGGATCTATGCTACCATCCAAGCTCAAAACCGGGGTCAAGGAGCGTTACGTATCGCCATCCCCTAGCCCGGCTCGAGGATCTGAGAGCGTCCCCTCAGTCCTCCACATGTGCACATATCACTATATCCGTCAATTCCAAACTGTCAAGTTACATACCGGGGTGAGTTTTTACCTCATGCCCCGAAAACATGAAAACAATGATGATAACCTTTTAAAAACTCAAATTCATTTCCATGTAATACATGTCTGAAAACTAAACAAGGCTAACGCCCTAAAACTTTAAAATAAGTCTCGAAATAGATATCTAAATCTGAAGCAAGAAATCATAAAATCATCTTGTGAAAAGAAAATAAATCTCCACTCACATATTTGAAGTCCGGCTAAGCT…
scaffold158287	2463	(T)11	525	535	GGAGACGAAGTGAGACTGGC	59.993	20	CCTCACGGTCGACAAAGATT	60.111	20	247	416	662	TTTTGCCAGTGATAAACTGTAGATGGTCGATTCACGAGTTGTATGGAGAGTATAGATATCAAGAGCCCCTAAAAACTGAAGAATTTTTATGCGCAGAGGAAATGATGACTGGGCCATTCGCGGTTGCATCGCTCGACAAAATGAAGGGTCGAAAGAGGTCTAGGAAGCAGAAGAAGGCTGAGGCAGAAGTAGAGAGAGAGACTGGCATACAAACCCGTGAAGTCACTCCAAGAGAGGTCGTTTTAGAAAAGGGTAAGCCGAATGAGACCATCACAACCGGGAAAAAGAGGAAAGCCATTGCTGAAGCCGAAACAGAAGAGGATTCAGATACACTTACTCTGAAAGTCCCGCGTGAGTCGACTGTAATATCGGATCCTTCAAGTATCGACTCATTCGTCG…
scaffold164803	1806	(T)10	1242	1251	GGCATGATGCATATGGCTTT	60.837	20	AATCTCTATAAATGTCACAATTCCCA	59.251	26	100	1196	1295	GCAACTGCCGCGCAAGCCTGCTGCCAGTGTCCGCGACTGCCTCTCGCAGCTGTCCCCATATGTGCGCGCAACTGCCGCGCGAGTCTACTGCCAGTGTCCGCAACTCCTCAAGGCAGCCCCAACTGCCCACACACACGCACAGCCCACCCAAGCCGTGCATTTCTTGCGAGTGCTTGGCCGTCACCAAGCCACTCGTTCCCCTTTTCCTCGAGCGACCAGACTAAGGGGCTAACACACAGTCATAATAACTTATTCGCTTAACGTATTCTCTCTATATAAATCTCAAAATATCACTTTCTTTCTCTAATTTCAGCAACCCACTTCCACTTTCTTCATCCCCAATTCCGCCATCATCATGTCCACTGGCTTCTCATCCTCCTCGATGCGCAACACATACAA…
scaffold165303	1217	(A)10	184	193	TCCGATATACCACAAGGGATAA	58.337	22	CGGGTATGCGAAGTCCTACA	61.041	20	269	3	271	CTATCCGATATACCACAAGGGATAATAACATACATAACCATAAATGCAATTTAAATGGACATAAAAAATAGACATGAACAAAAATAAACAAAATAAGGACAAAATAATAAAATAATAGTAAATAATCAAGAAAATAACAAAATAAAAGCGAAATAATAAAATAACGATAAAATGTGACTAAATAAAAAAAAAAGGATAAATAACGAAACGTCAAAGAAAGAAAAATGTGATCAGAAATTTGGCCATCTTTGATGTAGGACTTCGCATACCCGGCTGAACGTATTTCACGTCCAGCCAAGCATGCAACATCTTAAACTATGAAAAAAAATGTGGTAAGGGTGCCCTTAGGTCTTACATTTTAAGTTTCTTCTCGGAAGTGGGTTAGGTCGTCATCGGAAG…
scaffold166295	3775	(T)10	179	188	CAAAGGATTTGGTTGAGAATGA	59.064	22	GGCACCGAAAGTGAAAATGT	59.978	20	173	76	248	ACACTCTCTTAAAATATGAGAACTACAACTCTCTCACAAACACTTAAGAATAAATTATATTTTCTCTCTTAGAATACAAAGGATTTGGTTGAGAATGAGATGAAGAAAATAATGAAATGAAGTCTCTATTTATAGGCATGAGATTCACTGTGTAAATAGTGAATTTTAATTTTTATTATTTTTTTTTTAAACATATGAGACCCATCGAAATATTTTTTTTTACTAAAAAACATTTTCACTTTCGGTGCCACCAACCAACCATTGACTTTTAGCACTGAAAACTTAAAAATGAAAGTGTTCTATAACTAGAATTTTCATCTTCGTTAACATTAATCAACAAGCAATGCCCAAAAGAAAAGGCTAAATAAAAAACACCTAGCCCACTTCTTTAACGTGTGA…
scaffold166505	2556	(T)13	556	568	ACAATTAGTCAAACCGAAGCA	57.439	21	ATGATTCCAGTTGCAATGCC	60.874	20	131	532	662	AATGTAATGACGTAAATGCCCTTATAATTTGGTCGAATTTATTATTTATGCCAAGGCAGTTATGACAGAACCAAACAAGAAGCGGCGTGAAATACTCGTGAGTTGATGTCGTTTAACGTGTTGGAGTCTGTAGCATTGTCCCCCTTGTACGCGTGACTCTCGTGACCTTAGATTGCTAACGAAACGATTTGATTCGGTCGATTTTGATCCCTTGATGATAATTTTTGTGTATTTTGAATCGGCTAATTGATTGATTTTCGATTTTTAAAAATCACTCGATTTCAATTTTTTAATCTGTTTTTAAAATTTTCAATATTAATTTTAAAATTTGATTGATGATTTTATATGAAAAGAAGAGGATTTAATTACAAATGATGAAAAATCATGAAAATATACTTT…
scaffold167033	1900	(T)14	309	322	TCCTTATGGGGTACCATCCA	60.006	20	ATACTCACGCATTGCAACCA	60.142	20	274	91	364	TTTGGGTTGGGGTACAACCCTCCAAAGGGTTATACCCCTCTTATGCACCCTTTGGAGCATAGGACCATGTTACACACAATTGGAGGACATGTCCTTATGGGGTACCATCCAAGGGACATGTCACTCCTCCATCCAATCTATTATTTTTGAAAATTTGAAGAATATACAACAATATATAGAACAATTTCTGGATCTGGGTATTGACAAGTTTGTTGATTTTGGTGCTTTGCATGAAAATTCTGATGGCATTACGGCTTTGGGTCTTTTGTTTGGGGTCTATATCTATTAAGAATAAGAATAATGAGGTGTTTTTTTTTTTTTTAAATTTTTGTTGAAATAGTTTATTGGTTGCAATGCGTGAGTATTATTAGATCAGATGTGAGAAAATTTTAGTTGGGT…
scaffold170161	1005	(TA)6	262	273	TACGCCAGACGATGAAACAG	59.864	20	GCGTCACACACTCGAGAAAA	60.032	20	241	205	445	TCACCGATGATCACTTCGAAGAGGATGCTGAGCACGACAACGATGTCGAGCAAATTTTTCAGTTGCCAAATATTGTCCAAAATGATATTTTTAATATTCAGCTTACACGATATGACATTTATGTTATTAAAGTCATCGAAAACTTAGATGACGACAAAGAAGAAGAAAATGACAATCGAGAAGTAGATGTAGTCGAAGACGAGTTTACGCCAGACGATGAAACAGAGTCGATATTTAATAATGATTAGGCTATTTGTACATTATATATATATATTTCCAAAGTTTAAATAAAAAATTTAAAATATTAAAATATGTAATATTTAAAAAATAATATATATATACACATCTACACATATTATTTGACGACGCAAAAAGAATGGAGGGAAAATAAAATTTTAA…
scaffold170161	1005	(T)10	687	696	ATTTGCGACGCTAGAGGAAA	59.982	20	CGCAGCAAGTGTTTAGGGTT	60.305	20	279	518	796	TCACCGATGATCACTTCGAAGAGGATGCTGAGCACGACAACGATGTCGAGCAAATTTTTCAGTTGCCAAATATTGTCCAAAATGATATTTTTAATATTCAGCTTACACGATATGACATTTATGTTATTAAAGTCATCGAAAACTTAGATGACGACAAAGAAGAAGAAAATGACAATCGAGAAGTAGATGTAGTCGAAGACGAGTTTACGCCAGACGATGAAACAGAGTCGATATTTAATAATGATTAGGCTATTTGTACATTATATATATATATTTCCAAAGTTTAAATAAAAAATTTAAAATATTAAAATATGTAATATTTAAAAAATAATATATATATACACATCTACACATATTATTTGACGACGCAAAAAGAATGGAGGGAAAATAAAATTTTAA…
scaffold171607	1055	(T)10	634	643	CAGATCAGGTTTCAAGCGAA	58.999	20	GGATCCCCGAATATCAGGA	59.652	19	269	398	666	GGCATTTAAAATTTAGAATCAATTAAAGAAAAAAGATAAACAAAATCGGAACTTTACCTTTGTGCTTGAGCACTTACAATCATAAAAACCATTCAGAATCTCCAACCAAGCAAACGCAGACAGTTTTTATTTTGATTTTATAATTTAGAAACCGGTTCCAAAATTCGATTCCAGTTTCCACCACACTAGAATCGGAACCGGATCGAAAAAATCGGTTCCTAATATTTTCGAACCGGAACTGATCATAAAGGATTTGGTTCTTGTTCCGGACTCGAAAAATCGGTCCGGTTCATTGAGTTTCCGGGTAGAGATGTCAAATTTATTCGTATCCGGCCCGTATCCGTATGGATCGGGATGTGGAAAAATCCGGATTTGAATTTTAAGTGTCTGTACGGATCC…
scaffold172213	1238	(A)11	643	653	TTTGCCCAGCCTCTTTCTTA	59.953	20	CGTGGACTCCAATTGCTTTT	60.11	20	174	508	681	CATCCCAAACCAATAACCGGAACATATTCAATTCTACGCATGTTAAATTCGAAGGTAATTAATGATTATTTTCTCTATGTTAACAGCATACANNNNNNNNNNNNNNNNNNNNNNNNNNNNNTCACATATAGAAGAAGCATGACTAGATCTATATGGATTTGAAAAAAACTTAATTTCTGGATTCAATAATCGAAGAAATAAAAATATCCTGGGATTTGAGAGAATTATCGCTCTGAATCATCACGACTCTGTGTCCTGACATCGCACTCATATTTCTTCTTTGTTCAGCTCTCGGCCACTACCTCTGTTTCCTTTTTGCGTCTAGGGAGCTCTCGGCCTTTTTTGCATTTTTAGTTCTTTGCGCAGCTTGCGCAACCTCTGATTTTTATTCTCCACGCT…
scaffold172213	1238	(T)10	1007	1016	TTTTTCTTTGGCATTTCGTT	57.431	20	CGTCTGGGTTTCCATCTGATA	59.94	21	259	979	1237	CATCCCAAACCAATAACCGGAACATATTCAATTCTACGCATGTTAAATTCGAAGGTAATTAATGATTATTTTCTCTATGTTAACAGCATACANNNNNNNNNNNNNNNNNNNNNNNNNNNNNTCACATATAGAAGAAGCATGACTAGATCTATATGGATTTGAAAAAAACTTAATTTCTGGATTCAATAATCGAAGAAATAAAAATATCCTGGGATTTGAGAGAATTATCGCTCTGAATCATCACGACTCTGTGTCCTGACATCGCACTCATATTTCTTCTTTGTTCAGCTCTCGGCCACTACCTCTGTTTCCTTTTTGCGTCTAGGGAGCTCTCGGCCTTTTTTGCATTTTTAGTTCTTTGCGCAGCTTGCGCAACCTCTGATTTTTATTCTCCACGCT…
scaffold173709	1462	(TA)8	542	557	ACTCGTTACTCCAAAACCGC	59.242	20	GCGTTTATGGGATCATTTGG	60.153	20	197	484	680	GCTTTATCATTCAGAATCGTCATACACATACATATATATATTAAACAAATTAATACACTCGTTACTTTGAATTCTGATACCATGACCTTTACNNNNNNNNNNNNNNNNNNNNNNNNNNNNNNNNNNNNNNNNNNNNNNNNNNNNNNNNNNNNNTTGCTAATACAAATTTAGAAATCATAATTTATTCTCTTTACCGTTCCATACTCAAATTTTACATAGCTTATCATAATATAAATATTCAAATTCATATACCAATGCTTATTCATATACTTATTCATTTACATAGACATAGACATAATATTACATATGCATATGCATATTCATTCACATATACCTATGCAAACCATTTTAGGTTCATACATTGACATACATTAATACATACTTATAGACATTAAACTC…
scaffold179835	1306	(T)12	217	228	TTGAGGGAAGATTGTCTCGG	60.187	20	TTTTCCTAATGAGGGAGCATACA	59.977	23	227	62	288	TGTATTTATCTGTCTTTTGCTAAATTTGCTTTTGGTTTCCATTTAACCGAAAAAATTCACTATTGAGGGAAGATTGTCTCGGGAGTAATATTCTCATATTGCCCTGAGACCAAAATCAGCCATCAACAACTACCTACTTACTTTGATTGTATTATTAAAAAAAAATTGAATAAGAGATAAAAGTGATGTATCTTATCAATTTTTTTATGGTCATGGTTTTTTTTTTTTGGGTTCCAAATATAGATGAAACTTATTTTCGTTTAAGATGTATGCTCCCTCATTAGGAAAAATATACTAAGATCCAAATATTTAGATAGAGAATGAGGCATAACAAATTAAACACACCTACCCTCACATTAATTTAGTGAGGACATAGTACTTCTACCACTAGAATACACA…
scaffold181815	1022	(T)10	886	895	GAAAGCATATCCCCGACTCA	60.036	20	TGCCGGTAAAATTAAAGTAAAGGA	60.23	24	195	769	963	TGGTTCAAGAATCAACTCAATCAGAGTTCGTTTGCTATCTTATAACCGAAATGGCACACTTTACGCGCTTTACAAAAATCGCGTAACTGACTTTTGATCCCACACGTTTTCCAACGCGATGAATATTCATAATATATTATTCCAACCTATATTCCATCACTTAAACACTTATCCGCTAATGTCGTTCTATTTCGGGACCGCAATTTTGGTCCGGAAACTATTACAGAATTATTCTGAAAATCCAAGATATTACACTTACACACATGTTAAATAGTGGCTAACGATACTCCGTGACTCTAAGTCGGTTCTTTTAGTTTCCTAAAATTACTGATACTCTATAATCAAGGCATGGAACAAACTCTTGCAATAATACAAAATCATTTTCCTTCTATCGTCCAA…
scaffold184667	1041	(A)10	941	950	ACACGCTGTTTCAACCCAAT	60.419	20	CCCAATTCTCGTACCTTGGA	59.926	20	118	907	1024	GGAATGAATTACGTATCGGAACTGTGAGGAATTTGCCGAATAGCCAAAAAGTCATGATTTTCATCATGTATCATGCCTCCGATAATGTAATAGTCGTCGGCCTTTGATAACGTACAAGTCGTCGGAATTACCGGGTTTGCAAATCTTGTGGCGTCATCTTACAAGTGGGATTTTTGAGGTATCGTTTTTCAAGGAGTTCGTTCATCATCTTTATTGCTTTCCTGGGCGTTATAGCAATCTTTTTGTGGGTTTCACGTGCTTTATTCCAGCAGGTTTCTCATCAATCATTGAATCGTTGAGAAAGTTTCTTGATTTTTTAGAGCTAGTGATGAAATGTTACACAAACGATGTTTTTCTAACTAGTGTCATGATGGTTATGATTTTCTAAATGAATCAGCA…
scaffold187413	1237	(T)13	524	536	CGGTCAAAAACATGTTGCAC	60.011	20	GGGGAAGTCTATTGGAAGCC	59.903	20	245	411	655	TATTAAATAATATCATTGACTAAACGAATAAATGAATATTAGTATTCGATTAGTTTATTAAACGAATCGAATACGAATCCTAATATTATGATTCGTTTAATAAACAAATCGAATACGAATCCATCACATTTTGATTCGATTCGTTTAGGATTCGATAGAATTCGATTCGTTGATTCATTTTGACACCCCTAAATAAAACTGAAACTAAAAAGACTCTGAACATCTATCCTATAACCTAAACTCCTACTAAAGCAAAGTAACAATGCAAAAATAAGATAATTGGCGACCCCTTAACCGATGTTCTTAGTTAGTAGGTGTTGGATTCCATGCATTTGCATGCATGACAGCATGCAAATGCATGCTAGCAGCAAATGATGGTACAACAGAAACACGACAACC…
scaffold187443	1390	(T)15	690	704	GTCACGATGCGTCTGACACT	59.905	20	TTTGGATATTTATGGGCCAAAT	59.445	22	222	524	745	TCTAAGTTTACCACATCAATCTTATTGGTGATCAAGTAACAGGAATCATTAAACATAAGATTCAATAAATAAACCAAAACATCACATAAAATATAAGAAAATCAATTTATAAGTTCATAAATACAGGTTTCATCACAACCCTAGATTAAATTTTTAATTACTACACATGCTCAGAAACTCTAAATAAATATTCAATAATAAAAAAATATTAATTGAGTAAAGGAAAGAAGAAACTCTGTCGAGATCGCCAGTACTTTGCTTCTTACTAATGATTTCCTATGATGTGCTCATTTGATGTGTTCTTGGCTTCTTCAAAAATATCTGCTGGAGGGTGTAATTTTAGGTTATTATAACTCTTTCAAGGTTTGGGACGAGTTGTTTATATGAGAGGTCCTGGGA…
scaffold189885	1502	(T)11gtctttatctatcattacagttcacataaatcttatatgagtctgacccgtatgtgtg(TA)8	1001	1085	CAGGCTACAATCCGCATAAAA	60.102	21	CCATATCCAGTTATTTCTAGCCTTTC	59.82	26	280	953	1232	GTGCCCCCGGCACCCACCACACCGGTGGGTAGTTTTCTCCCAATCATTCTATTTTATTTTGCAGGATCGCTAGTGCCCTCAATCAATAAATTCTCAATTGTGGACCTCGGTCGAAATCCAGCATCCACAACCATGATGTCAACTGATATCACAAGATCATCATTATAGTTAGTTTCATCCTTAACTATCAATAATGCAACGAATCAAATTAGCTCATTCATCTGCTACTATACCGGCCTATGGCTGCCTCTAGCGACCTACGACGACTCTACTATGCCACTACTCTACCACTGCACCGGCCTATGGAGGCTGACAGAGGCTACTTTCAATGAGAACCATTTTTTTCCCGCCATCACCATTAGCCTACTGGAAGCACATCTTCCTAAGTAAGGCATACGT…
scaffold191279	1092	(AT)7	28	41	TGGTCAACTTGTTGGTTGTGA	60.033	21	TGCTTTGCCTATCATTGCTG	59.976	20	218	4	221	GAGATGGTCAACTTGTTGGTTGTGATGATATATATATATATAATTAGGAAGCTTATACATGTACCTACATGCATGATACAGAATTTTTATGGCAGCTGTTTGTGTAAAATGACTGAAATAGCCTTTATATAACATTTCAAAGGTTGAATTAAGCTTATCCTTTCATAAATAAAATATAATTCATTAATTTGTTTTAACAAGTCAGCAATGATAGGCAAAGCAATGGCATATTAATTAGGGGCATGCATTAATTGGCATTAAATTCTCTATTCAAGTAATTTGGTGGATAGCTTGGAGCAAAAGTTATGGTTATAGCAACTCTTGAATTTGAGTAATTCTTTAGTAATGGGTGATGTATGTAGTATCGCAAAATAATCAATATATAACATATTGAGTTAT…
scaffold191279	1092	(T)12	605	616	ACCGCTATTTGGCAGTTTTT	58.766	20	CCAGTCCACACCTTACAGTTCA	60.066	22	253	412	664	GAGATGGTCAACTTGTTGGTTGTGATGATATATATATATATAATTAGGAAGCTTATACATGTACCTACATGCATGATACAGAATTTTTATGGCAGCTGTTTGTGTAAAATGACTGAAATAGCCTTTATATAACATTTCAAAGGTTGAATTAAGCTTATCCTTTCATAAATAAAATATAATTCATTAATTTGTTTTAACAAGTCAGCAATGATAGGCAAAGCAATGGCATATTAATTAGGGGCATGCATTAATTGGCATTAAATTCTCTATTCAAGTAATTTGGTGGATAGCTTGGAGCAAAAGTTATGGTTATAGCAACTCTTGAATTTGAGTAATTCTTTAGTAATGGGTGATGTATGTAGTATCGCAAAATAATCAATATATAACATATTGAGTTAT…
scaffold191651	1397	(T)19	1235	1253	TCATCCCCGTATGTGTTCAA	59.774	20	TGCCATCATTATCACCATTTT	57.83	21	124	1196	1319	GGAACAATTAAAGAATGATACTGTTATGATACTTCTCAATGTCAGTTGCGAGGCTTTTGCAACTGTATCATAAACAATCACTCTATGGTCATTNNNNNNNNNNNNNNNNNNNNNNNNNNNNNNNNNNNNNNNNNNNNNNNNNNNNNNNNNNCAAATAATACCCAGATGACATCTAGAGTCTAATAAATGCAACAAGCCAATGGAAGGAAGTCCCAATCTAGATTAGAGGGTTTGTAATGACCATTATCAGGGCAATGTTGGGGTTATTGAGGTTTGCGCTACATGACTTGTAAAACGTTTTTAATCGAATGAATTAACCGATATCATATAGTTATAATTTATTTCTATTTATCTCAAATCACACATCAATATTTAATATCGAGGTGTGATACACATTAG…
scaffold194611	1297	(T)10	124	133	TTTCTTTCTTTTCTCTTTTATCGTCA	59.098	26	CAGGACAACAAAATGCAGATG	59.184	21	221	20	240	TTTTTTTTTTTTTTTGCTTTTTTCTTTCTTTTCTCTTTTATCGTCATATTCTTTATTTTTTGTTTTCTTCGTATATATTTTTCATCATCATCTTCTTTTTTTTTCCTTTTTTTTTCATCTGTATTTTTTTTTTGTTTTTTGTTTTTTGTTTTTAACTTTTTATCATCTTCTTCTGTTTTTCATCATGTGTATTTGTTCTTTTATTTTGCTGTTTTTTCTTCATCTGCATTTTGTTGTCCTGGTATTTGATTTGATTTTTTCTTTTATGTAATTTAATTTGATATGAGTTTTAAGGTGATTTGTTATGTTTTTGGTGGTGAATTGTTAGCTGATATTGATATACTTCTTGTGCATAATGGAATCCGGTGGTTCACAACTGTGCATATTTTATTAAGTATT…
scaffold199235	1250	(T)10	367	376	AGTTGTAACATCCCGCCAAC	59.859	20	CAGCCAGTCACCATGTCTTG	60.309	20	268	160	427	ATAATGATCGTGGTAAAAAGCGTAGGATAAATCTGGATCTTGACCTGTAATTATCTTTCTAGATGTAGCATTTCAGCTAACCAGGTACTATCTTCTAAACTCATCTTCTACTTATTAAGACATTGGAGACAATGTCTCATTTTGGTTTGGGGAGGGGAATAGTTGTAACATCCCGCCAACCCGAGATGCTACCGGCAGGCAATAGGTTAACCTATCACCATAAGCCTCTAGCTAACTCACATGAATGATACAAAACTATGCAATACGATCCAAACTAATGGGCCAAAATAAATAATGAAATGCAGAAATGATAAACTGGACTTTCATATAACTGGGGCACCAAGCCCAAAAATGTGTATACATAAATTTTTTTTTTCATAATATAAACTGGACTCTTAA…
scaffold199909	4979	(T)10	2340	2349	TGTGCTGTTTGTGCCAATTT	60.157	20	TGCTATGGTAGGTCAAGGGC	60.096	20	275	2142	2416	TAATACTACGACTAGGGATGTTTAATGATTAAACCGTTCGTAGATTGATACTGTCATAAGGACTTTTATCATTTATATATTCAAGTGATCTAATTACAAAATGATAAAATAGTAATTTCCTTTGTCACATAGTTATATTGTACAAAAACCTCAATGTCTTTTACAAATAGTGATTCTATAGGTCATAACTGTCCAACAGAAGAGTGCTCATAATAATGAAAATATGTTGGGAGTTGTTGGATTGATGGAATTAAATGAAAATCTGAAATAAGAAAGTTAAGTAACGATATTGGTTTACGATTCTTTATTGACAGGCTGTGAAGATTTACTTATAAGCCAAGTTTGAGATGTCCAAGTGATGAGCCGTATTTTTGTAAAAACTAAAAACATAGGGGAGTA…
scaffold199909	4979	(T)14	2515	2528	GCCCTTGACCTACCATAGCA	60.096	20	ATCCGTCAAATCCAGGAACA	60.317	20	279	2397	2675	TAATACTACGACTAGGGATGTTTAATGATTAAACCGTTCGTAGATTGATACTGTCATAAGGACTTTTATCATTTATATATTCAAGTGATCTAATTACAAAATGATAAAATAGTAATTTCCTTTGTCACATAGTTATATTGTACAAAAACCTCAATGTCTTTTACAAATAGTGATTCTATAGGTCATAACTGTCCAACAGAAGAGTGCTCATAATAATGAAAATATGTTGGGAGTTGTTGGATTGATGGAATTAAATGAAAATCTGAAATAAGAAAGTTAAGTAACGATATTGGTTTACGATTCTTTATTGACAGGCTGTGAAGATTTACTTATAAGCCAAGTTTGAGATGTCCAAGTGATGAGCCGTATTTTTGTAAAAACTAAAAACATAGGGGAGTA…
scaffold203421	1183	(A)11	455	465	ATTCTAAGCGAGCCGGGTAT	60.082	20	TTTTATTCATGCCAATTACTTCAAA	59.041	25	209	360	568	ACAATAGAAACCTGAATTGGTTTGTCCTGTTTGGCTGGAGATAAAATGCAGGAAAATGTAAGAAAATTACAAAATTTATCACTCTCGGATCTCAGATCTAATTGTAAAACTATGAGATTTTAGAATATAGATTTTCTAATTAACGGCTGAGATTGTAGCGTTTATAAATTTTGAAGGCTGAGATCTCCGAGATACTGACCTGGATCGATCTACTTAATCTTCGCGCGTCGCCTTTTTTCTTAAGAAGCAAGAGAAACTGTAAGCTCGAAGCGTATGAACAATGAACTGAGAAATGAATTTGATATTTTTTGGGTTTATAAGGAAACTACTCTAATTTGGGCCTAGGCCCAATTAGAGTTTATTCTAAGCGAGCCGGGTATTTTCATTTCATTTCGTATC…
scaffold203421	1183	(T)10	593	602	TTTGAAGTAATTGGCATGAATAAAA	59.041	25	CGTTATGACTTTGGGGGAAA	59.795	20	245	544	788	ACAATAGAAACCTGAATTGGTTTGTCCTGTTTGGCTGGAGATAAAATGCAGGAAAATGTAAGAAAATTACAAAATTTATCACTCTCGGATCTCAGATCTAATTGTAAAACTATGAGATTTTAGAATATAGATTTTCTAATTAACGGCTGAGATTGTAGCGTTTATAAATTTTGAAGGCTGAGATCTCCGAGATACTGACCTGGATCGATCTACTTAATCTTCGCGCGTCGCCTTTTTTCTTAAGAAGCAAGAGAAACTGTAAGCTCGAAGCGTATGAACAATGAACTGAGAAATGAATTTGATATTTTTTGGGTTTATAAGGAAACTACTCTAATTTGGGCCTAGGCCCAATTAGAGTTTATTCTAAGCGAGCCGGGTATTTTCATTTCATTTCGTATC…
scaffold203421	1183	(A)10	849	858	TTTCCCCCAAAGTCATAACG	59.795	20	TGATGACATTGATGTTGAACAAA	58.931	23	242	769	1010	ACAATAGAAACCTGAATTGGTTTGTCCTGTTTGGCTGGAGATAAAATGCAGGAAAATGTAAGAAAATTACAAAATTTATCACTCTCGGATCTCAGATCTAATTGTAAAACTATGAGATTTTAGAATATAGATTTTCTAATTAACGGCTGAGATTGTAGCGTTTATAAATTTTGAAGGCTGAGATCTCCGAGATACTGACCTGGATCGATCTACTTAATCTTCGCGCGTCGCCTTTTTTCTTAAGAAGCAAGAGAAACTGTAAGCTCGAAGCGTATGAACAATGAACTGAGAAATGAATTTGATATTTTTTGGGTTTATAAGGAAACTACTCTAATTTGGGCCTAGGCCCAATTAGAGTTTATTCTAAGCGAGCCGGGTATTTTCATTTCATTTCGTATC…
scaffold204359	1062	(AT)12	94	117	AATTTTGGATTTAAAATGTTTGGA	58.024	24	CCCTTCCTTTTGTTGTAAATGTG	59.795	23	262	24	285	CAATAATTCAAGAAACATAATCATAATTTTGGATTTAAAATGTTTGGAAATAATATTAATTCTTCTAATTAATTTTTTAAATAAAAATTACAAATATATATATATATATATATATATTGTAACAACTCTTAAATTCAAAATATGTAACTCTCAATTGAATTTTTATTTTTATAACAACTTTTTTCATTCAAAATATGTAACTCTCAATTGAATTTTTATTTTTGTAACAACTTTTTTCATTCCAAATATGTAACTCTCAAATTCACATTTACAACAAAAGGAAGGGAAAAATAGATATAATCAAGGCTTATGATAAGATTGAGTGGGCTTTTTTGAAGGCTACCATGGAAAGGATGGGGTTCTCAGAGAGTTGGGTAGAATTAGTTATGAGATGCATTT…
scaffold204585	1587	(A)15	431	445	CCATCCATCGTGTTTTTAGG	57.945	20	GACAGGACCGGCTGATTAAA	60.074	20	276	308	583	CACCAACCATGATGAAGCTAACTATCTGAGGATCCCACGGTTGATATTATACAATTTCTTTTTTTCTATTTTATTTACAGTCGTCCAAAGTGCAGCACCAAGTTTATTGAAGGCATTTTCTTGAGAAAGTCAATTTGCTTATGCCCACAAAACATATCACATGCCATGCGTGGCCCTCATTTATTTCACTCATGATTTTCTCTCTCTTTAAATAGGGCATATCTTGTTTTCCGAAAATATTATTGAATCCAATTTTTTTATTAAACAATTTTGAAAATAGCACCCAGAAAAACTTTCTGCATAATTTACCATCCATCGTGTTTTTAGGTAATCTAAAAAATTCAATAAATTAATGATTTGATTGGTTGAATAGTTTAAAAAATCAATAAAATCAGTCTA…
scaffold204585	1587	(T)11gcgttttcagtcacattacatacttcactcgaaaccccaataacgagcaactgaaaattatta(ATT)5	1309	1397	CCAACTTCCTCTCCCAAACA	60.081	20	TGGGGAGGGAATTAAGTTGTC	60.173	21	270	1167	1436	CACCAACCATGATGAAGCTAACTATCTGAGGATCCCACGGTTGATATTATACAATTTCTTTTTTTCTATTTTATTTACAGTCGTCCAAAGTGCAGCACCAAGTTTATTGAAGGCATTTTCTTGAGAAAGTCAATTTGCTTATGCCCACAAAACATATCACATGCCATGCGTGGCCCTCATTTATTTCACTCATGATTTTCTCTCTCTTTAAATAGGGCATATCTTGTTTTCCGAAAATATTATTGAATCCAATTTTTTTATTAAACAATTTTGAAAATAGCACCCAGAAAAACTTTCTGCATAATTTACCATCCATCGTGTTTTTAGGTAATCTAAAAAATTCAATAAATTAATGATTTGATTGGTTGAATAGTTTAAAAAATCAATAAAATCAGTCTA…
scaffold206783	1325	(A)10	953	962	CCCAACATACAATCGCCAAT	60.585	20	GCTACGGTGAAAGAGTTGGG	59.734	20	273	875	1147	TTAACTTCTACATTTTCACTTGAACAATACTTAGTTTTCTTTGGAGAAGATTTTAATGTTGATTTTCTTTTAAAATATTTCTCCATAACTATATCAAATAAACAAAAAAATAATTCAGTTTCTTGTAAGAAAATCTATTGAAAAAACTTAAAAACATAAAGGAATCAACAAATTAATAAAAAAAATAACAACAGGGTAAAAAAAATAACAACATCAATCCCCAAAACCAACAAGACACAGCTGAACAGCAACCTAGATAGCAAGTGTAGCAGCAGATTCTCAGAGTCGGACAGCATAATGGAAACCCAATTTCGTATTAGCAGCAAATAATTAATCCAAACCCTAAGGCCTAAAACCTTCAGAATATACCCCCATTCAAGCATGACAGCAGCCCCTCAT…
scaffold207285	1985	(A)10	226	235	TTGCATCAGCTCTCTGGAAA	59.673	20	CCCCGTACAACAGAAAAGGA	59.964	20	277	160	436	GAATAAATTTATATTTTTGTAAAGATATTTGATATTTTGAAGAAAAAAAATGATTTTGTTCTATAATATATGTTGATGTTGGTTTTGATGTTAAAAATTAATTTTGGATATTTGAAAGTGTTTAGAGAAGATTAGAAGCAAATTGGGTAAAATACATAATTTGCATCAGCTCTCTGGAAATTTTCCTGAGAGCTGATGCTTTGACAGCATCACTTAACAAGAAATAAAAAAAAAAGGGTCAGCGCCCGCACAGTGCGCGCACGCGTCATGCACGTGCTCGGTGAAACTTACTCTCTCCCGTTTTTGATTTTCCGGATTCCGATTCAGCCATAGTTTTTTCCTATGCACTTGTAATGAAATATAGCATTTCATTAAATTATTTAAAAATATACACCTGTT…
scaffold207285	1985	(A)10	527	536	TCCTTTTCTGTTGTACGGGG	59.964	20	ATGGTAGTGGTCGTGGTGGT	60.159	20	248	417	664	GAATAAATTTATATTTTTGTAAAGATATTTGATATTTTGAAGAAAAAAAATGATTTTGTTCTATAATATATGTTGATGTTGGTTTTGATGTTAAAAATTAATTTTGGATATTTGAAAGTGTTTAGAGAAGATTAGAAGCAAATTGGGTAAAATACATAATTTGCATCAGCTCTCTGGAAATTTTCCTGAGAGCTGATGCTTTGACAGCATCACTTAACAAGAAATAAAAAAAAAAGGGTCAGCGCCCGCACAGTGCGCGCACGCGTCATGCACGTGCTCGGTGAAACTTACTCTCTCCCGTTTTTGATTTTCCGGATTCCGATTCAGCCATAGTTTTTTCCTATGCACTTGTAATGAAATATAGCATTTCATTAAATTATTTAAAAATATACACCTGTT…
scaffold210367	1029	(AG)8	679	694	GCTTCGTCAGGCAGAAACTC	60.142	20	CAAAATCGGTCTTCGCTTTC	59.823	20	238	491	728	CAAATTCAAATTAATTGAAACTTGGTAACAGCAAGAAAAATATGAAATTAAGGGTTAAAAAGACAGAATCACGTTAAATCTCTGTCTTCTCTTTCTTCTTTACAAACTCTCATTCTCTTTTTCTTCTTCACCTCTGAAACTCAAATCTCTTGAATACAGACTCTATCTTCCAGTTTCAAATTGAAATTGAATACAACAAATATCCTCCAATTTCAGATTGAAATACCAGTTTTGAGCCCAAGAAGTTACTAATTTAATTAGACATTTTGCAATTACATAAACACAAGAGAGACAGGCTTGAACTACATATATTTTCACTCTAAACTCAACACGATTCATCCTCGAGCCATACCACAATACAATCACCAACGAGTCACACAAAACAACAACTCCCCCACA…
scaffold210367	1029	(AT)15	839	868	TTTTAGGCATCCGCATTTTC	60.04	20	TACACAGACCCCGAACACAA	60.001	20	142	810	951	CAAATTCAAATTAATTGAAACTTGGTAACAGCAAGAAAAATATGAAATTAAGGGTTAAAAAGACAGAATCACGTTAAATCTCTGTCTTCTCTTTCTTCTTTACAAACTCTCATTCTCTTTTTCTTCTTCACCTCTGAAACTCAAATCTCTTGAATACAGACTCTATCTTCCAGTTTCAAATTGAAATTGAATACAACAAATATCCTCCAATTTCAGATTGAAATACCAGTTTTGAGCCCAAGAAGTTACTAATTTAATTAGACATTTTGCAATTACATAAACACAAGAGAGACAGGCTTGAACTACATATATTTTCACTCTAAACTCAACACGATTCATCCTCGAGCCATACCACAATACAATCACCAACGAGTCACACAAAACAACAACTCCCCCACA…
scaffold211029	1611	(A)10	189	198	GCTAGGGAAGGTTGGAAAGG	60.068	20	TGCATTGTGAGAAATGCACA	59.833	20	142	101	242	TTTGTAAAAATATTTGATATTTCTAAAAATATGATTTTGTTCTATAATATGTGCTGATATTGGTTTTGATGTTAAAATTAAATTTTTGGGTGTTTGAAAGTGCTAGGGAAGGTTGGAAAGGAATTAGGGTAAAAACCATAATTTCATCATCTCTGTTTCCAGAAAGCTGAAGGAAACAATTGAAATTTAAAAAAAAAACAAAAACAAAAAAAAAGTGCTCTTGTGTGCATTTCTCACAATGCACACGCGCATTGTAGCATGAGCGTCTCGCACGTGAGCGCTAAAACTCATTTTTGTCCCTTTTTTTAGTTTCCGAACTCAGATCCAGCCCCAGTGTTTTCCTATACACTCGTAAGGGATTATAGTATTCTATTAAATTATTTAAAAATACACACATGC…
scaffold211365	1114	(A)11	965	975	CGCGACGAAACTTCACTAAA	59.108	20	AACCAGTCAGGCTTATCTGC	57.013	20	258	769	1026	TATATATATATATATATCGAGAACACATCACATGGGTTACTTATCTGGTTTCATGAGCACTCCAAGTCCTAATCAAATCGAGATTTCAAGGGCATATACGGACTCTAAACGATCCCACGAACGCGCTAGAATCAACGGAATTTTGATCAGAGCTACTGTTCACCGTGGGTCACAATTCATCTGAATCTTCTTCTTCGACTCGTGTGCAACCGTGCACGGAATGAAAAATTTGTCACCGTCAACTTGTAGTACTCTCCTAGAGCTTCGATTTGGTGGGTGGCTCAGGCCGTGAAACGAAACGAGGAGTCGGGATTGACAAATCCATTCCACGCATTTTCTCTCTCCTTATTGTCGTTTGCCGGCGACCTGGGCACTGCCGCCGACGCGACCAAGGTAAAC…
scaffold211925	1146	(TA)8	982	997	AAAGACTTTGAATGAAAATTAACCG	59.089	25	AAGAACCAACCAATGGGACA	60.21	20	100	926	1025	TTTTTTTACTGTTGATTTTGTCATCCAGTGATTCAGTGTTCTGCCTTGTGTCCCAAATCAGGCCATCAAATGTTAGACACTTGGCAGGGCCGCCCTGATATCTTTTGAATCAATAATATTAATCGCAATATTTTACATCTAACACATAAACGCACGTATCATTCAAATAATATAATCATGAAAAGTCGGATCGAACCCATATAAATTTATTATTTTTCTTATCAATTTTAAGACTAACCTCAACTTAATTTAAACTAAATTATTGGGTAAAAAATTTGAGAGATTAATCTTAAATTCAATTGGGTGAATCATACAAAAAGATAGGTACACAATATAAAAAGATAGGTACAAAATAATCTGATGAATCATACAAAAAGATAGGTACAAAATAAAAGATAT…
scaffold215269	2191	(AGA)9	1798	1824	GATGCGACCCTCACTCTAGC	59.981	20	GTCGTCCGAATTGGAGGTAA	59.933	20	180	1679	1858	GATATTTTGGTAATTATAAAATATGCATTAATAGTTGTATCTGACTTGATTTAATTGGATTAATCAAGTGGTTAGTCTTTGGCTTGATTTAATTAGATTAATCAAGTGGTTAGACTTTGACTTAATATAATTGGATTAATCAAGTTGTTAGAAAAAGTTGATTAGTTACACCTAATATGCATATTTGGACAAATTGGATTAATCCCATCTAAAAGTTGATTAAAAAATTTATTGATTAAGAATTCAAAGCTTGGTTATAAAAGTTGATGACGAAGGGTCAGGATTGTCTTCGGTGGTATGAGGCACTGTAGATAGAAGATTTGGGTCAGAGATTGCTTCAGTTTCTTATTGGGCTGTGTCGAAGGCCTCTTCCCGGGCCATTTTCCATTTGGCAACTTT…
scaffold217879	1316	(T)10	981	990	TCGGTACACGATATTTCCCA	58.843	20	CCCCAAAATGCCTGTTGTTA	60.722	20	219	911	1129	GGCACCATTTGGTTTGGGGTGTAACCCTTTCAAGGGTTATAAGAGCATTCTTAGAAACTGGAGGACATGTCCCCTTGGGGTACCATCCAAGGGACATGTCCCTCTACAATATTTACTTTACTAATTCATTGTATTGTCAAAGTTATATATAGTCATCTCTTGTAAATACTCTCTTTAAGCAAATATACAATATTCTACTCTATCGGAGTATATGGCTATGACCTTAACAACATGCGAGCTGGTATGGTTGAAACAAATATTATAAGAATTTGGAGGAGCACATATGAAACTAATTTGTGACAACCAAACATCATTATATATCACCTCTAATCATGTGTTTCATAAAATGATCAAACATATATAAGTCCATTGTCACTCTATCAGAGAAATTTTTTTATC…
scaffold219861	3771	(A)11	3189	3199	ACTGTTTCTTTATCGGCCCC	60.32	20	GTGGAGTGATATCGCGAGTG	59.271	20	255	3013	3267	TCATAATGACTTTTACCATTTATATATTAAAGTAATCAAATGATCAAATACAAATTCCATTGTCACATAGGTAATTTGTACAAAAACCACAATGTCTTTTATAAATAGTGACGCTATGGGTCATAGTTTTCTAATATTTTTATCAACTCTTCTTGAATAAAATTATACCAATTCTTGAACTTTGAGAAAGCCTCAACTTGTTCTCACTCGTTTTGACTTATCAAAGGCCTGTTAATCATTTACAACATTAGCACTCTAGGTTTATGTTGTTTGTTTCTCAGAGGTTAGAGTTTTTATCTGAACTGTGTTGGCTTTCTTAGGAATGGTTTCAGTCTTGTGTGAGTTTTCTTGGCCTGTTCCAAGCATCTCATCATAACGTCCACAATAACACACCAAACC…
scaffold221997	1663	(T)11	54	64	TGTTTCCAAGTTTGGATAGGAT	57.608	22	CCCAAATTCCCAATTCCATA	59.457	20	198	11	208	GGCTATCTTAGTGTTTCCAAGTTTGGATAGGATAGTGTCATTATTATTATTAATTTTTTTTTTTCCTAGTTGATGCAATGCATTATTGGGCTATTTATTAACATAATTTTAGCAAGCCTCTCATTCAAATTTTCTGCTTATAATAAATAACCATTTAATGGTTTGATTGTAATAAAATTTCCTTGTATGTATGGAATTGGGAATTTGGGGGCGCAGTGCACTGGGAAGATGTTGAACTTTGAATTTGTAATAAAAAAACTTAAAATATATTGGACGCCTCCTACTTTTTCTGGCAATATATGTATAGAAAAACTCGCGCTATCCACAGGTTGTTTTCGAATCTAAAAAACTAGTAAGAAGAGCCCAAGTGTATATTGTGTATCTATCAATCAATATACA…
scaffold225355	1496	(A)10	1089	1098	AGAATCCTTGCGAAGCTTGA	60.096	20	TCGTGACATAGAGGGGTGTG	59.545	20	249	907	1155	GGATCTCTAGTGCCCTCATACTATAAATTCTCGATTGTGGATCTCGAACGAAAAATAACGTCTATAATTTGGCGCCCACCGTGGGGCCTTAGTGATTTATAGCAAGCAAAGATCTCTCGGTCTACGGTTCCTAAAAAAGAGCCACTCATGGCTTTAAGCAGTGAGCAGACACCAGATCTTGTGGCTACACAGCTAGCCATACTCCAAGAATGATTGCGCGCCTTAGAAGAAGAGAATCTAGCAATGCGAAGCTCCAACACAACCTCTAGAAGTAATTGGAGCAAATTTCTTCAACTTCCCAACAACGTGATACTACAGACCATCCCAACAATCCTACAATCCTAACCAATCTCTTGGGGGAATTCAATGATGCGACAAATGATGATCCGCCACCAAACG…
scaffold228419	1520	(TCT)11	63	95	TTGAATTTCTTCATTATCTAAGCCA	58.466	25	TTTGGGCCATAAATTTCTCA	58.082	20	275	26	300	GGTCAAGTTTTCTTACCTTATTCCTCTTGAATTTCTTCATTATCTAAGCCATACATTGTTGATCTTCTTCTTCTTCTTCTTCTTCTTCTTCTTCTTNNNNNNNNNNNNNNNNNNNNNNNNNNNNNNNNNNNNNNNNNNNNNNNNNNNNNNNNNNNNNNNNNTTTTGACTTGCATTTTCGACTTACTTCTAGTTTAAATTTAGAAAAATATTCAACATTAAAGTTGTATATCTCGATCTTAGAATTCCGACGATATAAAATTTATAAAAATTGGAGTTCGTATGAGAAATTTATGGCCCAAATACCATGAGCTGTCCAGAGTGAAACATCATAGAATTTTACATCGAAGTTTCAAAGAATTTACCTTCTATCCCCAAAGTCGTTTCATGAATGTGTATAT…
scaffold230027	1040	(T)16	418	433	ACGGCTAATGCCAAACTTGA	60.637	20	CCCATCCAAAAGCAAGAGTT	59.17	20	266	208	473	CTTAATTGTTAATAGAGGATTGGCTAATGTAATGCTTGTAGTGTAACTAGCGGTGCAACCATCAACACAAAACTTGAAACTTCATACACAAAAATTGAGACCTCAAAAATTAAAGTTATCAAACACAAAAATTGAGCTAAAAAATTAAAGTTATCCTTACTTAAAACTGTAAAACACTATGTTTCAAACTCCAATCCAAAAAATTAGAACGGCTAATGCCAAACTTGAAACCTCAACTGTATAATACTGAATCCTTTTTTTTTGGTCTTCAAAACTTTAGCCGTGATTTAAGTTCACATTCTAACTAAAAGTTAGAATTATAATAACCAGTTTGATTACTGTATAGGATAACACAGAGAAGTGTCTGATGGTGTTTCAGCTTTCAGGTAAATAAACACC…
scaffold230919	1200	(TA)6	546	557	GCGCTTCAATTTGCATGAAT	61.116	20	AAACAATTGATATTGCATGTTGATAA	58.838	26	267	448	714	GCGAGCGCTCCAGTGATCAGTCACGTGACTTTTCCTGCAACAACAATCAAGGTGTCGAGTCATTGTTTCACCCTACTTATCCACCACAGGCTCAAATAGCTACTCAAGAGACAAAACCATCCTTGGAGGACACACTCATACAGTACGTGGCAAAGAAAGATGCAGTCGTCCAAGGCCAAGCAGCAGCAATTCAAAATCTTGGGGTAGAAATAGGTCAATTAGCTAACGCCATCACAATAATGACCAAAGAAGAGCCACATACAGAGCCTAAGGTATCTATTCAAGCACTTGAGCGGACAGAACCAAGATATTATTTTTCTTATTGAAGTCTTAGAAGAGGGATCTTTTATTTCATCTCTAAAATAATGTCAAAACAATTTTCTTTGAATTAATCTTAAA…
scaffold232177	1656	(A)10	82	91	TGATTTGGTAGCTGCTTTTAATG	58.519	23	AGATTTGGATTTGGCCATTG	59.762	20	147	0	146	TGATTTGGTAGCTGCTTTTAATGTTCTATATTAAGCTATATGTGTTACTTTTAACATTTATGGAAGTAAAAAGAGAAAATTAAAAAAAAAATGTTAAAACTTTGTTCGTACCCTGTTACTGTTGTTGCAATGGCCAAATCCAAATCTTTCTTCAAGAGTTTAGACGAAGAAATAGAAGAGAGAGTTTTGTTGCATTGAATGAAAAAGCAAAAGGGTACATTTTTTTTCTTCAGTCACAATCAAAATTCCTGAAAACTCCATTAAAGCTAATTTGATATGTGCATTTAAANNNNNNNNNNNNNNNNNNNNNNNNNNNNNNNNNNNNCTGTTGAATTACAAGTATTGCCATTTGCCATCATATTTTTTTAAATATTGGGAAAATCTCATGTAATTTATGCA…
scaffold232177	1656	(T)11	1039	1049	CAAGGGGTGGTGCTGATATT	59.813	20	GCCTCTTTACGGGAACAAAA	59.202	20	227	912	1138	TGATTTGGTAGCTGCTTTTAATGTTCTATATTAAGCTATATGTGTTACTTTTAACATTTATGGAAGTAAAAAGAGAAAATTAAAAAAAAAATGTTAAAACTTTGTTCGTACCCTGTTACTGTTGTTGCAATGGCCAAATCCAAATCTTTCTTCAAGAGTTTAGACGAAGAAATAGAAGAGAGAGTTTTGTTGCATTGAATGAAAAAGCAAAAGGGTACATTTTTTTTCTTCAGTCACAATCAAAATTCCTGAAAACTCCATTAAAGCTAATTTGATATGTGCATTTAAANNNNNNNNNNNNNNNNNNNNNNNNNNNNNNNNNNNNCTGTTGAATTACAAGTATTGCCATTTGCCATCATATTTTTTTAAATATTGGGAAAATCTCATGTAATTTATGCA…
scaffold237605	1276	(TC)6	644	655	CCCCATTTACGTGACCATTT	59.546	20	GGAGTGGTGGTAGCGATTGT	59.997	20	268	618	885	CATTATCTCTAGCTCCTCTCATGCTCCCCTATACTGGATGGGCTCCTCGGGTCACGGATCAGAGGATTCCCTCTCGATTGAGCCTTTTTTTTAAAAAAAAACCCTGTAACATCGTCAATGCACATGGTTTCTTTGGACATGGCTACAAAAGAGCTCATTGCCACTTTCTGACTTCCACATACTATTTCAAACCCATCCCGGGTCGAGAACTTCAATTTCAAGTAACAGCTAGACATAGCTGCTCTCGATTTCATCATGTAGGGCCTCCCAAAAATATCTGGTAGCTACTCAAATAATCTACCACAATGAAGTCCATCATAATATTCTGAGTATGAGGAGCTGTAATAACCAAGTATTACCTAAGAGTATTATTATTTTTTCTTTAAAAGCCTGGTCAAA…
scaffold240345	3048	(AT)7ccaatcaacttaaataaataaaaatcattgaaaatat(TA)7	32	96	CCGGATGAAGGTAAGCACAA	61.021	20	GGCACGCCTCATAAAAATGT	59.967	20	202	3	204	GCGCCGGATGAAGGTAAGCACAAATTGTAAAATATATATATATATCCAATCAACTTAAATAAATAAAAATCATTGAAAATATTATATATATATATATNNNNNNNNNNNNNNNNNNNNNNNNNNNNNNNNNNNNNNNNNNNNNNNNNNNNNNNNNNNNNNNNNNNNNNNNAATGGGATGTTCTCACACATTTTTATGAGGCGTGCCTAGGCGCATCTCAAATACGAGCGCCTAATGAAGATCGTCTGGCTTGACATTTCACAGGCGCAGTGGTCTGAGCCCGAGCCTAAGGAGCGCCTTTGATAACTATGAAATGACTCATGAATCCTTTTCTGATCTCAGTTCCCCAAATTCATTACAAGCTCCATTCTTGTCATAAAATGTTTTAGGATTGGGAATAT…
scaffold243167	1012	(A)12	86	97	TTGGAACTTACAATTGGCTCC	59.077	21	TTGGAGCAAATTTTCTTGGG	60.046	20	241	56	296	TTTTAACAGTCACTAACAATGAGTGTTTAAAAGCAAAATTTTATATATAATCTGGTTTGGAACTTACAATTGGCTCCTCTCTCTCAAAAAAAAAAAATACAAACTTACGATTGGCTGAAGTGCCTACAAGGGTAGTAAATAGAACATCAAATGTCACGTGGGTCAACAAAAATAACAGATGAAGATGGTCGTGATTTAATCCAATCAGACGGTGGACATCTTTCATTGCTATCCTCTTCTCCATCACCAAGCTTCTTGATGCACCAAAAATCCTCAGCCCAAGAAAATTTGCTCCAATGAGGGATGGTCTGTCTGACTGGGTCCCTTGGGCCCACTTCAGCCACCACGGCCCCATATTCCCCATCATCTCTAGCCATGTTATGAGCGTAGGCACATAAA…
scaffold245055	1198	(A)32	65	96	AACTTGGTAGCAGAAAGGGAAA	59.304	22	GCAGACATTTTACACCCCCA	60.755	20	221	25	245	TGATTTTCCAACATATGATTTTAATAACTTGGTAGCAGAAAGGGAAATTATAATTTGTTTACCCAAAAAAAAAAAAAAAAAAAAAAAAAAAAAAAACTAAAGTATGAAAATATATATGATTTTTAAACATTTATCATTTATCTATCTCAAGTTATTTAAAAGAGACTTTTTTACATCCAAATTACTAGTTTTTTAAGCATAAAATATTATTTTCATAACTAATTTTTGGGGGTGTAAAATGTCTGCACTTACTAATTTTTGGATGTAAAATATATTTTTTTTTATAATATATGGTGGAAATATGAAAATTTTCAAAAACCAAGTGAATTTTCGTTATTTACCTATTTTTCGATGGATGGATGATAATTTCCCTATAAGAAAATAACGTAACGAAACCAA…
scaffold245055	1198	(CTT)5a(T)15	1029	1059	TTTGATTTCTGTTAATATTTGGGGA	59.97	25	TTTCGGGTTTTATTATCACATTCTC	59.668	25	262	933	1194	TGATTTTCCAACATATGATTTTAATAACTTGGTAGCAGAAAGGGAAATTATAATTTGTTTACCCAAAAAAAAAAAAAAAAAAAAAAAAAAAAAAAACTAAAGTATGAAAATATATATGATTTTTAAACATTTATCATTTATCTATCTCAAGTTATTTAAAAGAGACTTTTTTACATCCAAATTACTAGTTTTTTAAGCATAAAATATTATTTTCATAACTAATTTTTGGGGGTGTAAAATGTCTGCACTTACTAATTTTTGGATGTAAAATATATTTTTTTTTATAATATATGGTGGAAATATGAAAATTTTCAAAAACCAAGTGAATTTTCGTTATTTACCTATTTTTCGATGGATGGATGATAATTTCCCTATAAGAAAATAACGTAACGAAACCAA…
scaffold245889	1149	(T)11	645	655	AACTGCGTGGAGGTATCCAA	60.517	20	GGTTTTTGGGTTCGAGTTCA	59.948	20	171	604	774	TGGTCAATATGTGTTCTGGTGGTGGGTTAAATTTATTAAGAAAAGTTTTTTCAGATTTTCGAATGAAGATACTGTGCGAATTTATCTCTTGGCCCTTGACATTTAACATGATGTCTCTCTCGGGTTGTCATTAGCTGTGATAAAAGATATTGTGTATTATCAATAGGGGGCAGATAAAATGAGGGGAAGCTCCGAAGCAATAATCTTGAATTGTCATTCCACTTATTATAGAATCTTTTTATCAATCAATATGAGCTCATGATTGTTGTCCTTGAAAGGTCTGCATGAAGGACAATAGAAAACTTGTGGACACAAACGATGGACTGTGTTTTTAAATTTAACTTTAAATTAGAGTTTTTAAAATAAAAATAAATTTAATTTTTAGTGTATAATATATTT…
scaffold246667	1021	(T)10	623	632	CTCATCGAGCATAATCACACA	57.295	21	TGGTGGCTTCATCTTAATTGG	59.946	21	280	497	776	AAAACTGACAAATTTTGAAATACTTTTACCTAAATTTCTAAAATAATGCAGGTTACAAATTGTCATAAATTCATTTTTTTAAAAATAATTTTCGGATTGGACTAAGCAAATTTTTTTACTTTGAAGTTATGTTAGGGTGGAGAAAATTTAGTACACGGGTGCAATGTAAAAAATATTGAGAGTACATTGGCCTCAAGGTAGGTTTTTCCTTGTTATAATCATATTTTTACCTCCAATCACATAGGTGACTAAAAGTTGTATCATGTGTGCCTCAGTGGCATCTCTTACGTTCAGTCACATTATTTATCTCAATCACATTGTTGATCCTTAGTCACATTGACCACAACCACAATAACATTTTACTGAAGTCCCAAAGAACTTAGTTATAGTCATATTTTC…
scaffold246787	1086	(T)17	515	531	TGAGGTCAATTTTAGTTGCATCC	60.358	23	CACATGTACAACACAACACGTCA	60.435	23	144	487	630	AGCCAATTTGAGAACAAACTTCCACAAATTAGATGAAACATAGCACGTGCTCAGAAAGCTGTGGTTCCTAACACTCAAACGTAAAACAAAACTAGCCATGCCATTACTGTGATGAGCAGGATCTGCTACATTCCCATATGCTTCTGTTTATGGTTTCAATTCAAATCGTGAAATACTATAAAATAAAAAATAAAAAATTTGTGGGTTGATTTTTTAGAAGAAGGGAAATTTTTTATCAGTTTCATATAGTAATTTTAACTATAAGTCTCCTGTCTAGGTTTTCCTTTTATTGGTTGTCTCTTTTTTACTGTAATACTTCTACTTTATTTTGTCTATATATATCACTCTCATTAGAGTTGTTTTGGACAATATCTTAGATTTCAACTTAAAAATGGAAGT…
scaffold246787	1086	(AAT)6	740	757	CGTGTTGTGTTGTACATGTGTG	58.448	22	TGCATGTGAGCATGTGATGT	59.692	20	276	611	886	AGCCAATTTGAGAACAAACTTCCACAAATTAGATGAAACATAGCACGTGCTCAGAAAGCTGTGGTTCCTAACACTCAAACGTAAAACAAAACTAGCCATGCCATTACTGTGATGAGCAGGATCTGCTACATTCCCATATGCTTCTGTTTATGGTTTCAATTCAAATCGTGAAATACTATAAAATAAAAAATAAAAAATTTGTGGGTTGATTTTTTAGAAGAAGGGAAATTTTTTATCAGTTTCATATAGTAATTTTAACTATAAGTCTCCTGTCTAGGTTTTCCTTTTATTGGTTGTCTCTTTTTTACTGTAATACTTCTACTTTATTTTGTCTATATATATCACTCTCATTAGAGTTGTTTTGGACAATATCTTAGATTTCAACTTAAAAATGGAAGT…
scaffold249901	1126	(AT)7	1057	1070	TTGCAATTATCGAGAACACCC	59.952	21	GGGTTTCTAACCTAAACCACAA	57.247	22	177	927	1103	CTGATAAAAGAGAGTACAAAATAAAAATCATTTAAAAATACTTTACATCCAATAGGGAGATCTAGAACAACCGTTCTTATGGCATTGACATCCAATGTCTCGTCATTACCAACTCTAAGCTGGATCTCCCCTTTGTTAAGTTTTCTTTTAAATCTCATGACCTATATGGAGTTGCAAATATGAGTCGGACTTCCGGTGTCTAAGACTCATCCACTATTTTCATATAAGGCTAATAAGATATCAATAATTGGAAAAATACAAAGCAAACCTGAGGGTCCTGCCTTTCCTTTCATCTCTGGACAATCGTTCTTCCAGTGTTTAGACTTCTTGTAGTATAGACGTGCATCACGAGTTACATGCGATCTTGCAGTTTTCCACTTCTTGGAGTCACTTTTTTAT…
scaffold252359	1084	(T)11	304	314	TGGGAAAATAAGATGCGGAG	60.031	20	CAAGTCTTGCCGAATATGCC	60.606	20	262	205	466	GGTATGTGGAGTTGTATCCCGAGTGCTAACCATATTACCGTATATTTGAAGTCGGTTATGGAATCTACATCGGGATTTCCATCCTATATACCACGAAACACAGACGACCAGATGTAGCCAATTGATTGGTCGGATTTTCCATGTGACAATTGTATATTTGGCTGAACATAGAGGATGTCCTGTCAGATATATGACGTGAATGAACTGGGAAAATAAGATGCGGAGTTAAGGNNNNNNNNNNCTGTGTTTTGGTTTTTTTGAATATTCCCCCAAAATAATCCCCTTTCTGTATGTTTTGATCCATTTTTTTTTTTATAGTGTGTAGGGTTTGGGTAATAAGGAAAAGATCTCATATGTTAATGAAATTGGTTAAGAAGGAAATAGAGGTTTTATAAAATT…
scaffold253471	1098	(TA)6	57	68	GCACGGGCCAAATATTGTAA	60.7	20	TGAAAAGTAACGTGGAAGGAAAA	60.024	23	207	6	212	CCGTAGGCACGGGCCAAATATTGTAACACCGTGCCGTAGGCTCGGGCAAAAACGTGTATATATATATATTGTTTAGCTTTCGTATGCAGTAAAAGATTCTCCATAAGATACTTTCTAATTATTATTATTATATATATTTTTAAGTAATATATATGAGCTTACATTTATGTACGTAGTTGTCTATGTATCTTTTTCCTTCCACGTTACTTTTCAGAATTTATTTATTTATCAAAAAAATTGACAAATTGACAAATAAAAAATAGTACAGAAAATTCACTAAAAAATTACAATATAATTATTAATTTAGTATCTTTTAATTAAATATTATTTGTCTTTTGTTAATACATATCGTTGCGCCTTATTATTTATTTATTTATGGGGAAACCGCCAAAACCCTTC…
scaffold255371	1038	(TC)12	283	306	TTTAGTGCCATTTTGGAGCC	60.074	20	TTCTTCTTGGAGGTTCACGG	60.224	20	168	171	338	TTTAATTACGTTGCGACGAAAGTTCGTTAATTTGGAATTAGGGAAACCGAGCCTGGAAGTGTTTGCGGGCCCACTTGCATTTTGAATCGAGTGGGGCCCACAAGTCACATCGCGAGTCATATTTGGTGAGTGACATGCAGTCACTATTCATGACATATGTAGGTGAGGGCATTTAGTGCCATTTTGGAGCCAAAATTTGACTTTGACTTTTGGTAAAACATATACCAACTTTTGGTATTTATTTTTAATTATCTTTTAGAAACAAAATTGAAATATAAAAAGTCTCTCTCTCTCTCTCTCTCTCTCTTTCTCACTATTGCCGTGAACCTCCAAGAAGAAAATGAAGATTGTTTTTCTTTTCTTCAAACTTGCTTGCACATCTAGAATCATATAAGGTGT…
scaffold257995	1097	(T)10	646	655	AAATTTTAAAAGGGGGACGG	59.204	20	CTGAAAATGCCTTTGCCAAT	60.074	20	135	615	749	ACCAAAAGCAATCATTTTCTTCTCCCTTTAATTAGATACTTATAAATAAATAGTATTAATAATTAATAACAAAAATAGGAATTAAGTCCTCGTGGGATCGATATTTTTATACTACTTGAAAGGTACGTGCGCTTGCGATATACGAGTGTGATTACGCCGGTCAATAAGCCTACCAAAGTGGGGCTAACTATAGACATCATATATTTATGCATAGCCCGATGGTGAGTCTTCTACGAGAATACTTCTGAAAGGTTGAAAAAATTATAAAGTTTAATACTGGAAGGGAAAGGAACCCCAAAAAATCCAAAAGCCATAGTTTTGGCCATATGTCATCTATGTCTGGCTAGGTTTAAGAAACCATGTCCGACCAAATATTCTAGAAGTCATACCAGATATGTA…
scaffold258045	1262	(ATAA)5	499	518	TTTGTCTTTTGCATGGAGGA	59.247	20	TGTGCATGCCACATTACATAAA	59.886	22	219	422	640	CCCTTCGGTAGCATGGAATATATATATATATATATATATATCCTTTCTCATTTTAATATAAATTTTGCTAGGGCCTATTTATGTTTATGATCTTTTTTTTTTCATTATAAACTCTATAACTATTGTACCATCAATATTACATATTTTATGTTATAGCCAAAAATAAAATAGTGTGGGTTTGGACCCATGTCAAAAATAAAATTATGAGGGGGCAGATTATTGGATTGAGCCCCAAGAAAATGTGGATTATAATATAAGAAATTCTCACAACTAGTTAGAAGTTTTTTGAGTAGCTAGGAACTCATACCAAAAATAAAACTGTGTGAGATCGAAAGACCATGTTGTTAGGTCAATCCCTGAACCACCATAGTGGTGTTTATCTTTGTCAAATTTGGTTTC…
scaffold258045	1262	(A)11	675	685	GGCATGCACATGTCATTAAA	57.987	20	AGAGACTGGAGCCAGACAAAA	59.076	21	149	631	779	CCCTTCGGTAGCATGGAATATATATATATATATATATATATCCTTTCTCATTTTAATATAAATTTTGCTAGGGCCTATTTATGTTTATGATCTTTTTTTTTTCATTATAAACTCTATAACTATTGTACCATCAATATTACATATTTTATGTTATAGCCAAAAATAAAATAGTGTGGGTTTGGACCCATGTCAAAAATAAAATTATGAGGGGGCAGATTATTGGATTGAGCCCCAAGAAAATGTGGATTATAATATAAGAAATTCTCACAACTAGTTAGAAGTTTTTTGAGTAGCTAGGAACTCATACCAAAAATAAAACTGTGTGAGATCGAAAGACCATGTTGTTAGGTCAATCCCTGAACCACCATAGTGGTGTTTATCTTTGTCAAATTTGGTTTC…
scaffold258045	1262	(A)12	935	946	CGATTGATCGTTTCCTTCCA	60.972	20	AAGCTTACGCGATGGATTTG	60.23	20	182	862	1043	CCCTTCGGTAGCATGGAATATATATATATATATATATATATCCTTTCTCATTTTAATATAAATTTTGCTAGGGCCTATTTATGTTTATGATCTTTTTTTTTTCATTATAAACTCTATAACTATTGTACCATCAATATTACATATTTTATGTTATAGCCAAAAATAAAATAGTGTGGGTTTGGACCCATGTCAAAAATAAAATTATGAGGGGGCAGATTATTGGATTGAGCCCCAAGAAAATGTGGATTATAATATAAGAAATTCTCACAACTAGTTAGAAGTTTTTTGAGTAGCTAGGAACTCATACCAAAAATAAAACTGTGTGAGATCGAAAGACCATGTTGTTAGGTCAATCCCTGAACCACCATAGTGGTGTTTATCTTTGTCAAATTTGGTTTC…
scaffold259377	1550	(A)11	1435	1445	ACCACCTGCACCAATGAACT	60.431	20	CCTATAACCACGCCCAGAAC	59.452	20	184	1285	1468	AAATAAATAGGCCAGCTGCCAGCAGCAGAATAAACTTTTGTATGTTATGTTGCAAGTTGCAACTACATGCAACACTGGCATCATTATAAATGTATTTATATGTCAGATGCAATGGCTTCGGCATTGTGGGGGAATCAAATGTAAAAGATGGATTTTTCAATGTTAGATTTGACTAGACAATAAGCTTTATTGCAAGAAAAAACTTCCAAAACTATCACCACTGATCTCAGCGACGATATAACAAGGCTTGTCACAAGACAATGTATTCAGAAATATGCCCTTGTTTTTGTTATTTCATACAATCTAGTATTTGCAAAATACATAGATTTGTTTGGAGTTACAGGAATCATAAGAATTAATAGCTGTGAAAAGAGAGAAAGGGAGGGAGGGACAGATGGT…
scaffold260399	2365	(T)13	417	429	TAAAAGCGAACCCAAACCAG	60.103	20	CATATGGCATGGCATTTATCC	60.018	21	265	344	608	GATACCTGTAAATAAATAAAATCAATAATTAATAACAATAGAAATTAAGTCCTCATAGGATCCATATTTTTATACTACTTGAGCGATACGTGCGCTTGCGTTACGTGTGTGATTTCACTGATCATACCTATAAACAAGAGTTAGCATGTTTGCATGTATACGTGTATGCGTAATTTCCTAACATTCTTTCCCTAATTTTGATTGTAGCAACACTTGAAGGCATGAGCTAGGGATTGCTAGGACCTCCAGCACCGATTTGAGGTGATGCGCAAGCACTACGCCTCTTTGCGAGTAAAGGATAATCACTGGGTGGTCCGTATGAAGAGCCTGCATTCTCGGAATGTTAAAAGCGAACCCAAACCAGAGTCTACAACATCCGAGGTTGAGGCAGAGGAATCT…
scaffold260425	1405	(A)11	880	890	AAGAAACCAACCACTTTGCTT	57.907	21	TGTTTGAACGAGGTTCTCTCTC	58.576	22	280	732	1011	TGGCCGAATGCATCACTCAAAGGGAAGAAAGTTTTGTTCTTTAAAGCTTCTCACATTCGATCATTGTAAGTGTTTCCGCAACTTAACTTTGATGTATTNTCAACATACATATGTTATGTCGCTCCTGAACTGATCTAACATCATCCTATCTCCATTCCTCGAGTAGAGTAGGCGAGGTAATTTGTACTCTTCCAAACCCAGACTTCAGAGTCATCGGGTCTAACCCATATGGATGATACTTCATCGGGTCGTCCTCAATAATTTATCAGAGTATCTCAAAAATATTCTCCAATTTGGTCAAGTCGGGTTAGGTACCATCTAACATTTGTCTTTTCCTTAAAATCTCCCCTTATGGGAGAACATTTCGTCACATATATGGTCAGGTCCACCTTTCAAGCT…
scaffold260425	1405	(T)10	1221	1230	TCATTCATGATGCTACAACCAA	59.041	22	CCAGCATCAAACACCAGAGA	59.831	20	134	1125	1258	TGGCCGAATGCATCACTCAAAGGGAAGAAAGTTTTGTTCTTTAAAGCTTCTCACATTCGATCATTGTAAGTGTTTCCGCAACTTAACTTTGATGTATTNTCAACATACATATGTTATGTCGCTCCTGAACTGATCTAACATCATCCTATCTCCATTCCTCGAGTAGAGTAGGCGAGGTAATTTGTACTCTTCCAAACCCAGACTTCAGAGTCATCGGGTCTAACCCATATGGATGATACTTCATCGGGTCGTCCTCAATAATTTATCAGAGTATCTCAAAAATATTCTCCAATTTGGTCAAGTCGGGTTAGGTACCATCTAACATTTGTCTTTTCCTTAAAATCTCCCCTTATGGGAGAACATTTCGTCACATATATGGTCAGGTCCACCTTTCAAGCT…
scaffold262139	1335	(A)11	1216	1226	ACAAGTTGGTGATGTGGCAA	60.008	20	ATTCGAAAATGGCGTGAGAG	60.214	20	170	1114	1283	TTTTGTTTTCTCTCTATGGACTATTTTAGATTAGTAACTTCATACTTAAATCCTCTAGTGTATGACATTCATACACTAAGTTTGAAGGCACATAAGTAATCAAGGGTAAACAAGATAATTTATAATATGCGAATTAAATCAAAATAATTGATAAATGAACAATGAATCTTTTATTTTATAATAAATAATTCTATTTACATTATATGAAGCTCTACGGCACATATCTCAACATGAGGCCCGCCTAAAAGAAAGGTTTTAGTAGACCTCGAAGAACAAAAAAAATTTAGAAAATGAATGCCAATGGGTCTGGAACACCAACAGAGTTAGCTCGTCGAAAGACTTGGAACACCAATAGATTTAGAATGCCAATGGTTTTGGAACACCAACCAAATTAGAACA…
scaffold262757	1534	(GA)11	462	483	ATTTGTTGTGCGTGCATGTT	60.042	20	TGTCTACGAATGGCAACCAA	60.111	20	277	434	710	GCCTAGAAGTGTGTTCTTCTAATTTGGAGGACATATCCCTACAGTTTGTGCCCTTCCCATAGGACACCACCCAAGGGACATGACCCTCCTCCATCCAAACTTAATATTTAGAGAATATACAACAGTGAGTTTCTCCCGGGATCGTTCTTTTGTGAGACTAATCCACTACAGGCCTCCCTTCAGAACTCTAACAATGGACTAATAAACACTACATTGCTTATCAACTATCTTTAGCCTATGTTGCTGAGATCGAAAGTCGAACTATATTTAGTCCCCTGGTAAGTAATTTTTGCTACCTATGAAAGTAATATTCAGTCATAGATATGCATTCTGTTCAATACACAATCTGCAGGTGTTTTAATCATAACTTCAGAAATTTTTAACTTTGATCTGATGATA…
scaffold265041	1696	(TC)7	838	851	TGGAATATCCCTTCTGTCGG	59.887	20	TTGGGGATTTCGTTCGTTTA	60.294	20	264	645	908	ATTAGCTCACATGCATTTGGAAGCAAGCCTTGATTACTATGCAATCAATCGCATGCATTGATTACTATGTAATCACATGTATTTGGATGTTTAATGACTTTCTCTAATCCCTCCAAAAATATTATCATCATGGATGTATCATATGTTTTCCATTAACATTTTATTAATTGTTGTTTCTAAACAATATTTTCCAATAATTCAAAATTATATAGCATAACCCATGAAATATGGAAGTCTCCTCCTCAACAACCTCAACCACCATAATCTTATCCAGTCATAACCTACAAAAATCTCCTCCACAAACTAGTCATGTCTCAATCTCTCAACCTACACCTAATTCTCCTCCTACAGATAGTGAAAAAGAGCCTCCACCTAAAAATGACATAGTAAAATCATGAG…
scaffold265041	1696	(CT)6	976	987	TCGCAGCTCTCGTTTGTAGA	59.888	20	TTGAGCAAAATTAGGGTGGC	60.074	20	132	911	1042	ATTAGCTCACATGCATTTGGAAGCAAGCCTTGATTACTATGCAATCAATCGCATGCATTGATTACTATGTAATCACATGTATTTGGATGTTTAATGACTTTCTCTAATCCCTCCAAAAATATTATCATCATGGATGTATCATATGTTTTCCATTAACATTTTATTAATTGTTGTTTCTAAACAATATTTTCCAATAATTCAAAATTATATAGCATAACCCATGAAATATGGAAGTCTCCTCCTCAACAACCTCAACCACCATAATCTTATCCAGTCATAACCTACAAAAATCTCCTCCACAAACTAGTCATGTCTCAATCTCTCAACCTACACCTAATTCTCCTCCTACAGATAGTGAAAAAGAGCCTCCACCTAAAAATGACATAGTAAAATCATGAG…
scaffold266213	1415	(A)10	937	946	CCATTGCCCGTTTAAGTTTT	58.987	20	TTGAAATTCATATTTTCCCTTTTT	57.382	24	232	863	1094	ATTCGCCCATGTTCACGTAATTCAGGTCTGGGAGCTTCACCTAACCTACCCTCTGGATCGGATCCGATGACATTGAAGTATCTGCAAATTATTCACATAAGCAAGTCGAATCCATAACTATGATGGTGAGTGATTCTGATTTATCTATAAATTCCATAAAAGAAAGTATGCATCTAGCATTTCAAAAATAAAGGCATATTATTAAAACAACACTGAACTGAGTGGTTGTAAAAATTTTAGCAACAATTTGAAAAGTACTTGTACAACAAGCACACTCAAACATGTTATTTATAAGGTCCATAGGTTTTTGGGGTGAGTTATAATAATAAAACAAACTAGAGTGAAACACCACCAACCTTAGGATCATAACCGCCATGTCCGAATTTTTCGAGAAGTCCA…
scaffold268519	1117	(A)10	322	331	AAAGACTTGAACGCTCTAACCG	59.948	22	GGTTGATCTCGGTGCCTAAC	59.556	20	280	131	410	TCTCATAATTAGAGTCGGGTCATAATATCCGTTATACCGCTCTAATTATTTTATACTATAAGTACCATTGATTCTCTAATAAACAATTTATTCATAATTATTATGAATATTAATATTTCTATTCGTAATAGAAAGACTTGAACGCTCTAACCGTTCAAGTATCGAATCAACCATTAAGGAAGATTAATAAAAAATAAAGCCAAAAAAATTTACGATCAATTAAATACATTTATCACATTAACTTAAACATAAATATTTATTACATGAACATAAAAATTTTGCATACTCATCACAACGTACAAAACTATTTATATCACATATAAAAAAAAAAGTTCTTAATAAAAATAAGAAGGGTTAAGAAAACTTTTCAACCTCGTTTTAGATGTCAATTGTTAGGCA…
scaffold268519	1117	(T)11attcaacttttgttcttccacttctcaagagaaaacaaaatacaatgatggctagagatgagagaatgagattcacataaaagaaagaaa(T)15	878	993	TGCAATGACTTGTAACCAACAA	59.132	22	GGTTCTCATCAGTTTTGGGG	59.381	20	277	785	1061	TCTCATAATTAGAGTCGGGTCATAATATCCGTTATACCGCTCTAATTATTTTATACTATAAGTACCATTGATTCTCTAATAAACAATTTATTCATAATTATTATGAATATTAATATTTCTATTCGTAATAGAAAGACTTGAACGCTCTAACCGTTCAAGTATCGAATCAACCATTAAGGAAGATTAATAAAAAATAAAGCCAAAAAAATTTACGATCAATTAAATACATTTATCACATTAACTTAAACATAAATATTTATTACATGAACATAAAAATTTTGCATACTCATCACAACGTACAAAACTATTTATATCACATATAAAAAAAAAAGTTCTTAATAAAAATAAGAAGGGTTAAGAAAACTTTTCAACCTCGTTTTAGATGTCAATTGTTAGGCA…
scaffold268639	1018	(TG)9	880	897	TCTAGCCGGATATGTTTGGG	59.916	20	AGCTGACGAACTACTCGGGA	60.012	20	185	814	998	AGTAATATTATCCCAATGTCGGACCACCTAGTGTCCAGTATCACTACAAGACTGTTATAAGGTCGATGTCATTCTTAGCATAATTATACATCAATCTAATATGCATAATGAAAATACCATTAATAAGGTATGGAATGAAAATATAGTTATTTTATTAATAAATAATAAAATGTATAATACATTATTCGGATTGACGCTCTAAGCACCAAATCTAAAAATTTCGACCTCAATTGAGATGAAAAAAGGCCTTGATGCTTGGATCGGTTGAGGTGCTTCGACCTCCGCTTAATCAACAGATACTACGTTCTTGCAAAACTTATTTCTTGTTCTCCAAAATCTTATCTGAACGGATATCAGTATATGTCCGGTCGGATGTCCTTACTTAATGTCCGGCTGGAC…
scaffold269189	1016	(A)13	269	281	TAAAAGGGGTGATTTGACGG	59.795	20	GTGATCCCAAGTAGTGGCGT	59.997	20	235	229	463	GGGTTTGTTTTCATTGAATTGAAGAATGTATGTTTGGCTATTCATTAGAGTACAGAATCTTGTAGTTGGAATCAGCCATGGTCATTAAAGTAGTAAATGGTTGTTCCCAAGGGGCATGTATAGACTTCATGATTTGACATTCAGATTCAGGTCCTGAGTTCGAATTCATAGAATGCGTTTCTTGCAAGAGTCTGGGATAGTCGGAGATTTTACATGTTCCATATAAACTTAAAAGGGGTGATTTGACGGAGGGGTTTCCAACGATTCTAAAAAAAAAAAAATAATAAAATGGTTTCATATTTCAAGCCTGTAACTATATCAAACAGTGGAAAGTGGAAACTCACAAAGTAAAATTTGCAAGAATCCTAAGCAAGTCCATGGAAAGTGGAAACTCACCAA…
scaffold272167	1030	(TA)6	355	366	AGTTCGGATTGGAATGTTGG	59.79	20	CCGCGGGGTATGAATAAGTA	59.81	20	153	330	482	TGGTTCTCTATGGTCTTAAGCAGGCTTCAAGGGCCTGGTATGGCAGGTTGAAGAATTTATTGGTGCAGTGGGGTTTTTGTGTATCTCGGTCAGATACATCTCTCTTCATCAAGCATGTTCATGTTCATGTTTTAGTGGTGTTAGTTTATGTTGATGATATTCTGATTATTGCCTCTAACCAGGACCTTATTGAAGGTATGCTGGGAGATCTAAGTTACTTTTTAGGGATTGACTTTCCATGACAGGTCTTTATCTTTCTCAGTACAAATATATTGATGATGTGCTTAAGAAAGCTCATATGCTTGAGAGCAAAGGTTGTCTCTAGGTTTGAGTTCGGATTGGAATGTTGGTCGGTATATATATATATCAATCAAATAAATTTTATTCTTTTCTGATGGG…
scaffold273013	1660	(T)12aattgttataaatctcgtcgtcaaatcattcattcaaaacttaagcggagtaagtaaaatctctgatcatttaagcttt(TA)9	667	775	CACTTTTGCATTTGTCAGCC	59.322	20	GAGAGTTGCGATAACTTTAGGGA	58.963	23	250	607	856	ACATTTTTTGCCCATCTTGTTTCTGTTTCCAATTTCCATTATATATTAAGCTCTTCTCATTATGAGAGACATTAGATAATTGAAACTACTGATTTATTTTGTTAGCATTGTGAATTTGAAAAATTTTCTCTTGCAGTGTATATAATGTTATCGCGATTAAAAACTGATTTTTATTTTTTAAAAATATTTTATTTTGGATATTAAATTTGAAAGAATATTGGAAATAAGATATAACTCATTATGATTTGAATATTAACACTATGAAAAATGGAGTCAGATATTGCAAAATTGCAATGTCTGTCTAATCTGCAACATTAACATTTTGATTAATAATAATATTGATGTTATAATGAATTGTGTCAGTTGAAATTGAGAGTTTAGACAGTCTTTCACAGACAG…
scaffold273013	1660	(T)14	1096	1109	TGGAATGACATCAGATCACCA	59.909	21	CCTCTTTCATGCAAAGCCAC	60.776	20	277	1041	1317	ACATTTTTTGCCCATCTTGTTTCTGTTTCCAATTTCCATTATATATTAAGCTCTTCTCATTATGAGAGACATTAGATAATTGAAACTACTGATTTATTTTGTTAGCATTGTGAATTTGAAAAATTTTCTCTTGCAGTGTATATAATGTTATCGCGATTAAAAACTGATTTTTATTTTTTAAAAATATTTTATTTTGGATATTAAATTTGAAAGAATATTGGAAATAAGATATAACTCATTATGATTTGAATATTAACACTATGAAAAATGGAGTCAGATATTGCAAAATTGCAATGTCTGTCTAATCTGCAACATTAACATTTTGATTAATAATAATATTGATGTTATAATGAATTGTGTCAGTTGAAATTGAGAGTTTAGACAGTCTTTCACAGACAG…
scaffold274713	1132	(T)15	51	65	AGTAGTTGACTTATATAGTGGGGGTT	57.044	26	CCGATGTCTGAATTTGGTGA	59.496	20	237	22	258	GGATGAAAGAGAGAAGATGAATAGTAGTTGACTTATATAGTGGGGGTTGATTTTTTTTTTTTTTTGTAATTAAAATATTAATATTAATTAAGCACATGGCCAAAAATCTAGAGTTTTCCCAAAATTTCACTTTACAACCCATAAAATATGTGTTTTTGCCTTGTTTTTAGTCTTAATTTAGAAATATGTTCAACATGAAAGTTGTAGAGCTTTATTTACGATTTTCGATGATATAAAGATCACCAAATTCAGACATCGGTAGCCTAGGTTATGGCCATAACTAAAAAATAATCACGTGCGAGAACTGTACATAAATTCACCGAGTATTCAAAAAGTTATTTCACGAATACCAATACATCCGTGCATGATATTATGTTATGTAATACGTCCAACATGTCA…
scaffold274713	1132	(T)14	1071	1084	GAGCACCAACCCTAACGAAA	60.11	20	GAATCTTCGATCATTATTTAGTGTCTT	57.634	27	242	881	1122	GGATGAAAGAGAGAAGATGAATAGTAGTTGACTTATATAGTGGGGGTTGATTTTTTTTTTTTTTTGTAATTAAAATATTAATATTAATTAAGCACATGGCCAAAAATCTAGAGTTTTCCCAAAATTTCACTTTACAACCCATAAAATATGTGTTTTTGCCTTGTTTTTAGTCTTAATTTAGAAATATGTTCAACATGAAAGTTGTAGAGCTTTATTTACGATTTTCGATGATATAAAGATCACCAAATTCAGACATCGGTAGCCTAGGTTATGGCCATAACTAAAAAATAATCACGTGCGAGAACTGTACATAAATTCACCGAGTATTCAAAAAGTTATTTCACGAATACCAATACATCCGTGCATGATATTATGTTATGTAATACGTCCAACATGTCA…
scaffold276517	1049	(T)10	202	211	ACCCAGTTGAGTCGTTGTCC	60.009	20	TGATTTTGGGAACTTCCTTTTC	59.459	22	244	18	261	AGTTCTAGTGGTGGCTACACCCAGTTGAGTCGTTGTCCTGGACGTAGGGCACCACCAGTTCAGAGATGCCCAGTTGAGTCGGTTTCCTGGGCATAGAGTNNNNNNNCAGTTTTGAGTTTTCAGATTTTCAGTTTTTAACTTTTAGATTTCAGCTTTCCTGTACAAGATTTCAGAAATAGAACTTAGAAAATAGTTTTTCAGTTTTTTTTTTCAGTTTTCAGTTTTCAGAAAGATTTTCTAGAAAAGGAAGTTCCCAAAATCAGATTTTTAGTAAACAGTTTTCAGAAAACAGATTTTTAAAACTTTTTCCAGAAACCAAAGATTCAGAACATATAAAATAAGTTTTAAAAAGAGATTTTTCAAATAGAGTTTTCGGCAAAGAGTCTTTAGAAAAGAAAA…
scaffold279237	1294	(A)11	392	402	GGCAGATCGATGAACTTGTTT	59.188	21	AGAGTTTGGTGAGCATTTAAGC	57.713	22	260	307	566	AACCCCAACTTGGTGATTCAAAAACTCGATTGCTCTCTCAGCAGAACATAAACATCATCAATCATGGATATGAATTTGGCCGAGCTCGGCCTCTATTCACCACAATCAATTTTTGGATATTGATTTAATTGGTTAGCAAAAGAAGAACTAAGCCCAGTTTCGATGTTATTAATAATTTTATAAACTATTTTATTTCTATAATTTATTTTTTCTTTTTTATTTAGCTTGTTAAATGTCCAAAAATATCCCTATTACGTTAGCAAAAATCTAAAGTTGGGTGGATAATGATACAGTCATATGAACTTTAGGCAGATCGATGAACTTGTTTAAGTTTACNTTCTAAAAGAATTCACAACTGTTATAGTTTCGAACTTAGGCCAAACTTTAGATTAAAAAAAA…
scaffold280387	1495	(T)11	1116	1126	ATCCTGGAAGGGATATGCAA	59.344	20	AAGAGGAGCAAAGAGAAAAGAAC	57.565	23	279	888	1166	TGTCTGTTAGGCTCTGAAACATGTTCAATTGCTCAATTCTCTTTGATCCATCGCTTTTTATTAACAAAGCATAAAATGACTCTAATTAAGATTAAAACANGGCCCCCGGGTCCATTCTTGCCTGTGTTTGCTCTTTATAAACTGTAGGAGGGTTATTCAGATTCATGACTCTAAAGAAATGTTAAGGAGCCATAGGAGCCACAAGTCTGCCATTGCCAAAATAGCTGCTATTAGTAGGAGGAATCCTGATAAATCCTCTCACTTTTTCCTCATATGATGAGGTTGGTATTTGTTCCACTATAAAAGAAGTAGGGTGAGGATTTGGCACATAAATATAGGGCAATATGTGTTTCTTGAGACCCTCCAGGGGATTTCCTCCAACTTCCTCTTGCCTAAATA…
scaffold281543	1208	(T)10	571	580	TTCCTTGAATTTGCTAGGGG	59.155	20	AAAAAGAGGAGGTTTGGGATG	59.447	21	279	531	809	GAAGCTTCGAAAGCTGCTGGGAGTATGTGAAATTTCTGATAAACTAATTGCTTCACAGCATTTAGTTTAAGAGAGGGAATGAAGGAGTTTACTGTATTTTGTTTGTTAGAATAATGTCCTGGTCTTCAGGGAAAGTCCTAATTTTTAGGGATATCTACTTATATTTTGAATTGTTCCAAGTTTCTGTTACCAATTCACTTTATTTCCTGCTTTCTAATTTCTATTAACATTGTATATTTAATGATTATTTAAGCCAAAGTTATTGTTAATAAAATTGAGTCATTCAATCCAGCTTGTTGTGTTCTTATTGTTAGTTTCATTGAAATCAAAGTTCCCAACAAGAATTGTTATCTTGATACATTAATAATGAGTGACTCTGTGTCTAAATATTTTCATCCC…
scaffold281543	1208	(T)19	806	824	TGGACTTAACATCCCAAACCTC	60.221	22	TCTCGCTGTACCGACAACAG	60.049	20	116	780	895	GAAGCTTCGAAAGCTGCTGGGAGTATGTGAAATTTCTGATAAACTAATTGCTTCACAGCATTTAGTTTAAGAGAGGGAATGAAGGAGTTTACTGTATTTTGTTTGTTAGAATAATGTCCTGGTCTTCAGGGAAAGTCCTAATTTTTAGGGATATCTACTTATATTTTGAATTGTTCCAAGTTTCTGTTACCAATTCACTTTATTTCCTGCTTTCTAATTTCTATTAACATTGTATATTTAATGATTATTTAAGCCAAAGTTATTGTTAATAAAATTGAGTCATTCAATCCAGCTTGTTGTGTTCTTATTGTTAGTTTCATTGAAATCAAAGTTCCCAACAAGAATTGTTATCTTGATACATTAATAATGAGTGACTCTGTGTCTAAATATTTTCATCCC…
scaffold282031	1503	(TAT)11	65	97	GGGTAAATTATTCTAACCAAGTGTTC	57.766	26	CACGGCAACCATTAGGTTTT	59.861	20	226	35	260	ATTCTTTTTTCAGAAAAATATGTTTATTTTTAAGAGGGTAAATTATTCTAACCAAGTGTTCTTCTATTATTATTATTATTATTATTATTATTATTATTANGTATTTTAAAAATTTATGAGTATCAATTAGGATTCTAAGAAGTTGGTTAAAATCTTGTTGTAGCCTATTAAAATGAGGATTCATATTTTTTATTTTTTTCCCATTTTTGTTTCAAAATTCATTTTTATCATATTACATAATAAAACCTAATGGTTGCCGTGCCGTCACTTGTAATTAAAAAAATATTGCATTTAAATCCAAAATATGCATGCCATTTGCTTTTAGGATTTTTTTTTTTTTTGGTTTATTTTCACTTTTAAAACCAAAGCCTTATAGATTTAAATTTCATTATTATAATA…
scaffold282031	1503	(T)14	328	341	AAAACCTAATGGTTGCCGTG	59.861	20	TCAACAATTCGTTGGAATTAAA	57.265	22	240	241	480	ATTCTTTTTTCAGAAAAATATGTTTATTTTTAAGAGGGTAAATTATTCTAACCAAGTGTTCTTCTATTATTATTATTATTATTATTATTATTATTATTANGTATTTTAAAAATTTATGAGTATCAATTAGGATTCTAAGAAGTTGGTTAAAATCTTGTTGTAGCCTATTAAAATGAGGATTCATATTTTTTATTTTTTTCCCATTTTTGTTTCAAAATTCATTTTTATCATATTACATAATAAAACCTAATGGTTGCCGTGCCGTCACTTGTAATTAAAAAAATATTGCATTTAAATCCAAAATATGCATGCCATTTGCTTTTAGGATTTTTTTTTTTTTTGGTTTATTTTCACTTTTAAAACCAAAGCCTTATAGATTTAAATTTCATTATTATAATA…
scaffold282031	1503	(A)10	556	565	TTCCAACGAATTGTTGATAAAA	57.265	22	TCCCATTCTAAGCCGTACTCA	59.716	21	194	464	657	ATTCTTTTTTCAGAAAAATATGTTTATTTTTAAGAGGGTAAATTATTCTAACCAAGTGTTCTTCTATTATTATTATTATTATTATTATTATTATTATTANGTATTTTAAAAATTTATGAGTATCAATTAGGATTCTAAGAAGTTGGTTAAAATCTTGTTGTAGCCTATTAAAATGAGGATTCATATTTTTTATTTTTTTCCCATTTTTGTTTCAAAATTCATTTTTATCATATTACATAATAAAACCTAATGGTTGCCGTGCCGTCACTTGTAATTAAAAAAATATTGCATTTAAATCCAAAATATGCATGCCATTTGCTTTTAGGATTTTTTTTTTTTTTGGTTTATTTTCACTTTTAAAACCAAAGCCTTATAGATTTAAATTTCATTATTATAATA…
scaffold282031	1503	(A)10	952	961	CTTCCCATTCCGAATCATCA	60.801	20	GGGTTTAATCTCCGCCTAGC	60.061	20	100	922	1021	ATTCTTTTTTCAGAAAAATATGTTTATTTTTAAGAGGGTAAATTATTCTAACCAAGTGTTCTTCTATTATTATTATTATTATTATTATTATTATTATTANGTATTTTAAAAATTTATGAGTATCAATTAGGATTCTAAGAAGTTGGTTAAAATCTTGTTGTAGCCTATTAAAATGAGGATTCATATTTTTTATTTTTTTCCCATTTTTGTTTCAAAATTCATTTTTATCATATTACATAATAAAACCTAATGGTTGCCGTGCCGTCACTTGTAATTAAAAAAATATTGCATTTAAATCCAAAATATGCATGCCATTTGCTTTTAGGATTTTTTTTTTTTTTGGTTTATTTTCACTTTTAAAACCAAAGCCTTATAGATTTAAATTTCATTATTATAATA…
scaffold282031	1503	(A)12	1136	1147	CCGAATCATCATTCAGGGAT	59.709	20	TGCTAAAATATTCAAGTGGGACC	59.407	23	227	980	1206	ATTCTTTTTTCAGAAAAATATGTTTATTTTTAAGAGGGTAAATTATTCTAACCAAGTGTTCTTCTATTATTATTATTATTATTATTATTATTATTATTANGTATTTTAAAAATTTATGAGTATCAATTAGGATTCTAAGAAGTTGGTTAAAATCTTGTTGTAGCCTATTAAAATGAGGATTCATATTTTTTATTTTTTTCCCATTTTTGTTTCAAAATTCATTTTTATCATATTACATAATAAAACCTAATGGTTGCCGTGCCGTCACTTGTAATTAAAAAAATATTGCATTTAAATCCAAAATATGCATGCCATTTGCTTTTAGGATTTTTTTTTTTTTTGGTTTATTTTCACTTTTAAAACCAAAGCCTTATAGATTTAAATTTCATTATTATAATA…
scaffold282119	1802	(T)19	183	201	CCTCAAGGTGGGTTTTTCCT	60.332	20	TGAATTGGGGTTTTGATAACG	59.685	21	238	120	357	GTGCAATGTGTAGAAAATTTAGTATAGGGGTGCAATGTAAATATATTGAGAGTATAATGATGCAATGTGTAGAAAATTTAGTACAAGGGTGCAATGTAAAAAACATTGAGAGTACAAGGGCCTCAAGGTGGGTTTTTCCTATAATTTTTAATAAAAGTTTTCATTGACAACCAAATAATGAATTTTTTTTTTTTTTTTTTTAATCAAAAACTCTATTTCTAAAATCTCTAATAGTAAAAGCTTTACTTGAAAAAGCTTTCTTTGAAAAGTTATACCAAACGAACACTTACTTTGTGAATTTGTTGGTAATGGTATGAAATGTCACACACCTCACTTACGTTATCAAAACCCCAATTCAAAAGATGACTTTAGGTTTAATGCTATATTTAGATTGATGAA…
scaffold283007	1577	(T)11	266	276	ATTCAGGCAAACGGTCATTC	59.939	20	CCTGCAAGTCGTGTGTTTGT	59.794	20	276	63	338	TATTTATATAAAATATCTTCCATCCATGTAGCGAGCTTTAGCTCAGTGACTCCCAAACCAGTTATTCAGGCAAACGGTCATTCATCAACCACCGATTATTTCAGCAAGTCACTTTGTCAATTCCTTATTATCTAACTTCTACAAAACTATTTTTAGTGCATACGAGTCTAACCTAAATATGAGGCTCAAAATTAGGATAAAAGTGAAATTTTCATTTATCTTTACCTAAAATTTTTTAACTAAGCCAAACAATCTTATCGTTGGATTTTTTTTTTTGAAATAATACATGCAAAAATTTAAAAACACGTAAAAATGCAAAACAAACACACGACTTGCAGGGAATAAAATAACAGAAAACAAATAAAAATGAACACCCGTACCCCAAAACCTAAACTAAGC…
scaffold283697	1065	(TTC)5	328	342	CCTTCAAGGATGCCAAGCTA	60.344	20	TTGGATGAATAGTACCCGAGG	58.914	21	279	274	552	ATACACAATACATCATATTACACTCAATTTCACATACACTACGCCACCGACACATCAATAATTCAACTTTTAATTTACCTATACACTTCCCAAAGTTATATCCAAAGCTCCACAAGTTGGGATTTATCAACATTTCTATTGTCTTAATGCGAAAAATCATATTATCATCATCAGAACCAAGCTCTCAACATAAAATAAGTATTAACTCTTCAAATCTTAAAATTTCACAATTTGGGTCATAGATTTCTTACCTTTTTCTCTTGAATTTCTTCATCCTTCAAGGATGCCAAGCTAAACTTGTTTCACCTTTCTTCTCATCCTTCTTCTTTCTTCTTCTTCTTCATTTCCTTTTCTCTTCTTTTTCTTTCTCTTTTATTTCTCTTCTTCTTGTCTTCTTCC…
scaffold283907	1409	(A)25	84	108	CATAAGAATGAGTTGGGGCAG	59.578	21	CCTCTGTTCTGTCTCCTCGG	59.978	20	107	59	165	GGGAAGAAAACACATGAGAAAAAAAATAATAATAAATGAAGAAATAAGTAATAGATAATCATAAGAATGAGTTGGGGCAGTGTAAAAAAAAAAAAAAAAAAAAAAAAACAAACCAACAAACAAACAATTGAGAGAGATGAGGTAAGCCGAGGAGACAGAACAGAGGAAGAGGGCAGAGCCGAAAAAAATATAGAGAAATGATGATGTAGCGCCAGCGAGATGACATAGAAGGAGAGAAAGAGAAAGAAAGGGAGGCAATACATGAACTGGACAGAGCTGAACTGAAAAGGGTCAGAAAAAAAAAATGGCAATGTAGGTATTTAATTATGGGTCTTTAATATGGAAAGCTGGGTTTCATTTTGATGAACATCTTGTTGGGTTCATCAAAGGATATCGCCG…
scaffold283907	1409	(A)10	296	305	CCGAGGAGACAGAACAGAGG	59.978	20	CCTTTGATGAACCCAACAAGA	59.956	21	244	146	389	GGGAAGAAAACACATGAGAAAAAAAATAATAATAAATGAAGAAATAAGTAATAGATAATCATAAGAATGAGTTGGGGCAGTGTAAAAAAAAAAAAAAAAAAAAAAAAACAAACCAACAAACAAACAATTGAGAGAGATGAGGTAAGCCGAGGAGACAGAACAGAGGAAGAGGGCAGAGCCGAAAAAAATATAGAGAAATGATGATGTAGCGCCAGCGAGATGACATAGAAGGAGAGAAAGAGAAAGAAAGGGAGGCAATACATGAACTGGACAGAGCTGAACTGAAAAGGGTCAGAAAAAAAAAATGGCAATGTAGGTATTTAATTATGGGTCTTTAATATGGAAAGCTGGGTTTCATTTTGATGAACATCTTGTTGGGTTCATCAAAGGATATCGCCG…
scaffold283907	1409	(A)14	1163	1176	TTGTGGGGTTATAGTGGGGA	60.044	20	TCTTTCAATGGGCAAAAAGC	60.188	20	149	1124	1272	GGGAAGAAAACACATGAGAAAAAAAATAATAATAAATGAAGAAATAAGTAATAGATAATCATAAGAATGAGTTGGGGCAGTGTAAAAAAAAAAAAAAAAAAAAAAAAACAAACCAACAAACAAACAATTGAGAGAGATGAGGTAAGCCGAGGAGACAGAACAGAGGAAGAGGGCAGAGCCGAAAAAAATATAGAGAAATGATGATGTAGCGCCAGCGAGATGACATAGAAGGAGAGAAAGAGAAAGAAAGGGAGGCAATACATGAACTGGACAGAGCTGAACTGAAAAGGGTCAGAAAAAAAAAATGGCAATGTAGGTATTTAATTATGGGTCTTTAATATGGAAAGCTGGGTTTCATTTTGATGAACATCTTGTTGGGTTCATCAAAGGATATCGCCG…
scaffold284403	1759	(A)11	619	629	TTGCATCACACAACTTAAAATTCA	59.575	24	GAGTTGGAAAATGAGCCGAG	59.813	20	237	450	686	AATGCCACTGACCTCATGTCAATTGAAGCTCTAAATCTTCTGGAATATGCAAAAGATTAAACATCACTCGGATAATTCCATCAGATTTTGTCCAAATACTTGTCCAATTGCTCCGAGATCTTCAAGACTCATTACAACTCAATTGAACTTGTTTTATTATGGATATTGCCAATAAAAATATAACTAACAAAATCAATTAAAATGCAAGGGCGCCTTAAGATATTTTTAGATCCTTGATAAAAATAATCTATATAAGCTTTTGTATATACAACACAATAATTATTTTATGTTAAATCACACATAAAATGATAAAAATATAATAAATGTACATTCAATAATATCTTGAAGATCTACCATGACAATATACTCTTTAATTTAAAATAATATCCTGACGATCTA…
scaffold284403	1759	(A)10	1147	1156	TGTGCGTTGGAGTATTAAGGG	60.004	21	AATCAGACGGATTGAGACCG	60.073	20	194	1061	1254	AATGCCACTGACCTCATGTCAATTGAAGCTCTAAATCTTCTGGAATATGCAAAAGATTAAACATCACTCGGATAATTCCATCAGATTTTGTCCAAATACTTGTCCAATTGCTCCGAGATCTTCAAGACTCATTACAACTCAATTGAACTTGTTTTATTATGGATATTGCCAATAAAAATATAACTAACAAAATCAATTAAAATGCAAGGGCGCCTTAAGATATTTTTAGATCCTTGATAAAAATAATCTATATAAGCTTTTGTATATACAACACAATAATTATTTTATGTTAAATCACACATAAAATGATAAAAATATAATAAATGTACATTCAATAATATCTTGAAGATCTACCATGACAATATACTCTTTAATTTAAAATAATATCCTGACGATCTA…
scaffold285495	1010	(T)10	381	390	CGCGTGACAGTGAATGATTT	59.722	20	TGCAAAAAGGTTTTTATTTGGTT	59.027	23	252	175	426	AAGTCATCAGTTAAAACCTAGGGATTTAGTTTTTAGGAAAATAAAATTAGGGGTCCGGGTGTGGAGAGATTCTTTGGTGCAACAGTGGTATGAGTGACGTGGTAGCACAAACTAATTAAAAAATGACATGTAGAGTTTCTTCACCTATTTCTTAGTTGTTTTTTAATTTTTAGCACGCGTGACAGTGAATGATTTGCTTGTTGCATGGATGACGTGGTACCACTGTTGTATGAGAGATTTTCTCCCGGGTGTGGTTTGGTGTCAAAATGCTAGTCAACAATTAATCAATATATGTCAATTGTTTAATCTTTGAGCAATCAACGAGTTGACGATAATTTATAGAATGATCGGCTTTCACTTAATAGTATTTATGTTAGAGATTTTTTTTTTAATTTCTCT…
scaffold285495	1010	(T)12	868	879	CCTAGTTAACGACACATTTATCGAA	58.749	25	CCACATTTATCAACGACAATGA	58.413	22	274	680	953	AAGTCATCAGTTAAAACCTAGGGATTTAGTTTTTAGGAAAATAAAATTAGGGGTCCGGGTGTGGAGAGATTCTTTGGTGCAACAGTGGTATGAGTGACGTGGTAGCACAAACTAATTAAAAAATGACATGTAGAGTTTCTTCACCTATTTCTTAGTTGTTTTTTAATTTTTAGCACGCGTGACAGTGAATGATTTGCTTGTTGCATGGATGACGTGGTACCACTGTTGTATGAGAGATTTTCTCCCGGGTGTGGTTTGGTGTCAAAATGCTAGTCAACAATTAATCAATATATGTCAATTGTTTAATCTTTGAGCAATCAACGAGTTGACGATAATTTATAGAATGATCGGCTTTCACTTAATAGTATTTATGTTAGAGATTTTTTTTTTAATTTCTCT…
scaffold294973	1068	(T)11	232	242	TGTGTGTGAACCACTCGGAT	60.005	20	ACAAAATCACCTTTTCCCCC	60.032	20	197	162	358	CAATTTCACCTTCAAATCTCTCAATCAAACACATTAAACTTCATTTTCTCCATTTTCCTCTTCATTTTTCTCTCTTTCTCACTCGTTTTCTCTCACTTTTCTTTCATTTTCTCTCTCAACCAAACACCCAAATCTCACCAAATCACTCACTCATCCTCCTTTTGTGTGTGAACCACTCGGATTTGAGGCTCGAGCTCGCGATTTGGGTACTTTTTCCCATTGATTTTCAAATTTTTTTTTTTAATTTTTTGTTATTTCCGAAAATTAAAAAAAAACAGTACGTATTTATTGTTGTTTTGGGTGTTTGTAATATTGTTTAGTGATAAAATCGTAGAAATTGGGGGAAAAGGTGATTTTGTGAAAATTGTGAAATGTTAGTGTTATGTTGATATTTGGGAA…
scaffold297775	1343	(A)10	523	532	TGAATCCAGTGCTGAGTTGC	59.992	20	TCATCATCTTCCATCAATCCA	58.861	21	244	395	638	ATATCATTTGGAATAAAAGTCTTCTTTTATAAGGCATGGAGTGGTGCCAATATGGGGGAATGCAACCTCTCATACACCCCTTGACAATCTCAATGATATACATATACATATCATATTTAATGAACGAGTTTTGAAGAATTTACAACATAATTTTCATTTAATATTCTGCCAAACTAAATAAATATCTTTTTTTTCCCTTATTATATTGAGCGACATTATTGTAATCTATTCGAAATCATTATTTTATTAAGTCACCTAAAACTTAGGTATATTTTTATAATATAAATTTATGTCAACCTAATTTTTCTACGACTTTGCTTGAAATCTTTGTTTCATTAAACCCAACACTACTACTTACTCTCATTTTTTAACTGGGAATCCTAAAGGAGTGAATTTGAA…
scaffold297775	1343	(A)12	1210	1221	AAACCAAACAAGCCAAATCG	59.975	20	GAATCAAATTATTCAATTAGTTCGG	57.416	25	134	1116	1249	ATATCATTTGGAATAAAAGTCTTCTTTTATAAGGCATGGAGTGGTGCCAATATGGGGGAATGCAACCTCTCATACACCCCTTGACAATCTCAATGATATACATATACATATCATATTTAATGAACGAGTTTTGAAGAATTTACAACATAATTTTCATTTAATATTCTGCCAAACTAAATAAATATCTTTTTTTTCCCTTATTATATTGAGCGACATTATTGTAATCTATTCGAAATCATTATTTTATTAAGTCACCTAAAACTTAGGTATATTTTTATAATATAAATTTATGTCAACCTAATTTTTCTACGACTTTGCTTGAAATCTTTGTTTCATTAAACCCAACACTACTACTTACTCTCATTTTTTAACTGGGAATCCTAAAGGAGTGAATTTGAA…
scaffold300193	1572	(T)14	1120	1133	AAGGAAGGGATGGCAAAACT	59.94	20	GCGCCAAAACCATACAAAAG	60.488	20	273	990	1262	GTAAATGGTTTAATTTACTTTTTGGAAAATATATAAACCATTATTCATTTTTCTTTTCCCAATTCTCTCTCCACTTTCACGGTTTCTAGGAAACCTTTCTTCCCTCCATTTTTCTCTTCTCCCTCTCACGGTTTGGAACCGTTTTCTTCCAAATTTTTCTGGTTAGACCGAATTAGTGAGAAGCAAATGAAGAAGAAGAAGTGCTATTACAATGGGCTGCTTTAAACTTGATAACTCTGACTTGAAATTTACATTATACATGCATGCTATCAACTCATGTGTCTGTAATAAACCTGCTATAATCAAGCATATGAAGTTTTGGAATGAAATAACCTATCTGACACACCATTGGCTAAAATAAATGGTGATATTTGACACCTCAATTTATTTTGTCAGTCA…
scaffold300893	1222	(A)10cgtttatgtcttgattggtaattaaatattcatgtttttc(A)12	657	718	TCTGAGATTTCAATTGGTTTGG	59.064	22	TGTGTTGGGAAACTTTTGAGG	59.994	21	262	586	847	CTCCCATGATAATGTCGCGGACATTTCCCTTTCCTGTCATCATGACTACGATAGTCCAATTATCTAGTCAACGATAATGGATACAGTCTAACTGTTACATANNNNNNNNNNNNNNNNNNNNNNNNNNNNNNNNNNNNNNNNNNNNNATCCTTATTCCATCTAAAGTTCTAAGAATTGTTGTAACCGAATAAATACTGCGTATTTGATTCTATATATAAATATATTTTCTTCCCAGTAATTTTGAGTCTCAATAAGAACGCTAGTTCTTACTATTCATATGCTAAGATATGACTATATCACATCGATGACAAGATTTAATTACTACAAAATCAATTTCAATAGACTTATTCGAGGATCCCATTAGTGTGCATTCAGTGGGAATTGAACCTACGAATTGGC…
scaffold302715	1039	(A)15	291	305	CACGCCATAATGGTTGAACA	60.379	20	TTCTTCCCTTTTCCCTTCTCA	60.166	21	200	184	383	TGAGGATTATTTGTGACATTAATCACATTAATAATAATTGATCACCACTTGTTTATGATGAATGTTGTGGCAAAAGTGTTATAATATTAGCTTAATATCTTTTGATGTCTTTTTAAATGCAAACAGCGCAGTGTATATTAATATGTGATGGTGCAAATAGTAGCTCATATGCCATATCCTTCTTCACGCCATAATGGTTGAACAAAATGAAGAGTCCATTCAACCATAAACAATAAAAAGAAAGTGAGATTAAGAATTCTAAGAGCATGAGGTTATGTTCTTCTGATTATAAAAAAAAAAAAAAATTGATTTCTTTTCAATGAAGGACTTGTATGTCCAAAAAGTACAAAATATAAATAGAAATGAGAAGGGAAAAGGGAAGAAAAATGGTTATCACCT…
scaffold304523	1001	(CT)6	516	527	ACTACCACGCCTCCATCAAC	59.997	20	GGCGTGAGGTTTTGTGATTT	59.978	20	257	473	729	TGCACACACAAGGAAACCCTAACATGCACCATTATAAAAAGGGACCTCAACCAAACCCTAAGGGTCTTCCTTTCTGACATCCATCGGCCTGCCCTTCTCCCATCTCTCTCTCAACCAGCCGAACAAACAAAGCCAAACACTGACCAAAATTAGCATCCCTTCACCGACCAAGCAATGAAAAAACCGTAAACAACACTTGCAGCTCTCCACGAAGAACCCCTAAGTCATAAACTTAAACACTGCTCATTAACCCTTCACGCAGCCCTTCCCTCAACAACCTCACACTCGGCACGTCTCCATAACCTCAAAAGCCACAGCCCTTCATCACCACAAACGAGCCATCACACTCCACTAGCAAACAACAAACCTAATCTCTCTCGACTGAACCAAAAACAAGAC…
scaffold307665	1348	(T)10c(T)10	981	1001	TCTTCTGGTTATGGGGATGG	59.744	20	GGATAGCCGGGAGTTTTACC	59.799	20	255	819	1073	ACCTCTTGTTATTTGATAATATCTGAAAGGAATGAAATGGCCTCATACATTCCTCAACACGATAAAGGTTCAGATTTACTTTTCTTACCTACTTCCATACTAACTGACAAGTCCCTGGAGTGAGCTGATCGGGCTGCTTTCAGAAGATTACTAAGCCATATATTTTTTTCAGAAACAATCACCGGAGTTAATAAATTGCACATTGTTGTGTTAGTATTAGTAGCTGAGATCTATTGTCTAAGAATTTGAGGATCTCCATTGATGAGCCATCCTTAAAAACTTTCAACTTGAACTAGAAAGATTTTACATTTTTATGAAGACTCAATAACTTCGAGCACAAAAGTCATAAATTCAACTCTTTTTATTCCCTCTTATAGACAAGGAAACTCAGGGAGCAGC…
scaffold307827	1162	(T)10	136	145	TGCACAGACCAAAATTATAGCA	58.38	22	GTCATATGCGGAGGGAAGAA	60.036	20	168	85	252	TTATCTAATTTTTTCCACATTCCATAGTATAGAATTAGAAAACCCTTATCAATATTTAAAGGAATTCGAAGAGGTATGTAATATATGCACAGACCAAAATTATAGCATGAATATAATTCAACTCAAGTTTTTTCCTTTTTTTTTTAAAGGATAAAGCTAAAATTTAGCTGCAGAATCTTACGTCAGGATCCATCAGAACATAGGATGATTTATAAGAGTAATTTTTGAAAAAATTCTTCCCTCCGCATATGACAAACTCCTTTAAGAAAAGAATCACAACTTTTATACAATAGTCATGGGAAACACTTTACCAATATTGGAAAAGATTTAAAGAAATGATGAATGTTTTCCTACATCACGGGTTTGGAACATGGAGGCACCCCAAAGTAGACAAGTAGT…
scaffold308139	1632	(AT)18	682	717	CAACTGGAGACGGTTTGCTT	60.291	20	TGAGGTTAATCCGAAAAGCG	60.202	20	261	573	833	TTGAAATACTTTAATTATATTATTTGTTTAATAAAATTAAAATTAGATATTTGATTTTATAATTATTTAATATAAGTAAATTTTGTAAAATATCTAATTTTACTTCATGTTAACCAATAGGCAAGTGACAATTGGTAAGTAAATTGTTACTTGCTATAACAAGTCATTTGAAGGTTAAAAGAAAAGCAAAATTCCATGGTTACTTGTTACCAAAGTTATTGGTAACTGGTGACCCTTGGTCTTAGGTCATTTTGTGTATGTAATACACAAAATGATAAAAATCAAACTATCAAGCTTACACAAGGGGAAGCTCACGCCCAAGGTTGGAGGGGAAAATTATTTTCTTTGAATTTCCTTGGTGTTAGAGATAGAGCTTGAAGATCAAATTGAAAAGGAACT…
scaffold308139	1632	(TA)8	861	876	CTGGAGACGATTCGCTTTTC	59.955	20	AAAAGCTGCGGAGGATCATA	59.807	20	147	802	948	TTGAAATACTTTAATTATATTATTTGTTTAATAAAATTAAAATTAGATATTTGATTTTATAATTATTTAATATAAGTAAATTTTGTAAAATATCTAATTTTACTTCATGTTAACCAATAGGCAAGTGACAATTGGTAAGTAAATTGTTACTTGCTATAACAAGTCATTTGAAGGTTAAAAGAAAAGCAAAATTCCATGGTTACTTGTTACCAAAGTTATTGGTAACTGGTGACCCTTGGTCTTAGGTCATTTTGTGTATGTAATACACAAAATGATAAAAATCAAACTATCAAGCTTACACAAGGGGAAGCTCACGCCCAAGGTTGGAGGGGAAAATTATTTTCTTTGAATTTCCTTGGTGTTAGAGATAGAGCTTGAAGATCAAATTGAAAAGGAACT…
scaffold308265	2673	(T)10	391	400	TCCGATTTTAGACCAAGCAAA	59.707	21	TAAGGCCACTGATGTTGCTG	59.864	20	162	315	476	TCCCAATCCCGGTCTAGCACCGGGTTTCGAGTCTCGACCCGAGTCTCAATCTAGGGTCACGGATCCCAGTCCCCGTCTCGACCCGACCTCAAGTCTTGGGCCAGATCCTACCCCAAGACATGTAATATAACTGTGGGTTAACAATATGAGTGTGTGAATAATGTGATTGAAGGAAAGAAATTTGAATAAGACACAGTCAACATAAGTTTCTGTCATTAATGTATGTTCGCCATTTTCTAGAGTTTTATAAAATTTTCAGATTTCTCATATTCTCTCTTTCAACATAGTGAAACCGTATTAATCCCTTAGATGTAGTCCGATTTTAGACCAAGCAAATCATGTGACTACTTCTCTTTCTTCATTCTTTTTCTTTTTGCTTCCTCTGTGCTCTTTTTTTTT…
scaffold308265	2673	(AAT)5tt(A)12	2140	2168	ATCATTTTTCAGGGGTCGGT	60.558	20	AAATCGGTAGCAGTGATTTGC	59.242	21	203	2053	2255	TCCCAATCCCGGTCTAGCACCGGGTTTCGAGTCTCGACCCGAGTCTCAATCTAGGGTCACGGATCCCAGTCCCCGTCTCGACCCGACCTCAAGTCTTGGGCCAGATCCTACCCCAAGACATGTAATATAACTGTGGGTTAACAATATGAGTGTGTGAATAATGTGATTGAAGGAAAGAAATTTGAATAAGACACAGTCAACATAAGTTTCTGTCATTAATGTATGTTCGCCATTTTCTAGAGTTTTATAAAATTTTCAGATTTCTCATATTCTCTCTTTCAACATAGTGAAACCGTATTAATCCCTTAGATGTAGTCCGATTTTAGACCAAGCAAATCATGTGACTACTTCTCTTTCTTCATTCTTTTTCTTTTTGCTTCCTCTGTGCTCTTTTTTTTT…
scaffold308265	2673	(TA)7	2314	2327	TGCAAATCACTGCTACCGAT	59.301	20	TGTTGGATTTGGTGATTCATTT	59.182	22	139	2234	2372	TCCCAATCCCGGTCTAGCACCGGGTTTCGAGTCTCGACCCGAGTCTCAATCTAGGGTCACGGATCCCAGTCCCCGTCTCGACCCGACCTCAAGTCTTGGGCCAGATCCTACCCCAAGACATGTAATATAACTGTGGGTTAACAATATGAGTGTGTGAATAATGTGATTGAAGGAAAGAAATTTGAATAAGACACAGTCAACATAAGTTTCTGTCATTAATGTATGTTCGCCATTTTCTAGAGTTTTATAAAATTTTCAGATTTCTCATATTCTCTCTTTCAACATAGTGAAACCGTATTAATCCCTTAGATGTAGTCCGATTTTAGACCAAGCAAATCATGTGACTACTTCTCTTTCTTCATTCTTTTTCTTTTTGCTTCCTCTGTGCTCTTTTTTTTT…
scaffold308429	1708	(A)13	376	388	CGGCCATGTGAAATTTGAGT	60.894	20	TGATATCTCATCCGTTGCCA	60.033	20	266	159	424	ATGTGTGGTTAATATTATACCAAAACCATTAATATCTATTTTCATCATATTTAATATTTTGTAATTTCAACTAATGTTGACTGATTTATCATTTCTTAAACAAAACTTAAATTAGGAGAATATTCATATTAAACTTATGATGTGACAAATATTATGTATCGGCCATGTGAAATTTGAGTACTAGACTTAGTTGTTTCGTGAGTACGACTTCAATCAAAAAACAAGAGACTAATTTATATGTTGCAAGTACATAATAACTTTTTAATAATACATTACATAGGTCTAATGTATTTTATATTAGACGGTTGATTTGGTTTACTTTTTGGCCTAATAAGCAACATTTTATAATGAAATCCATAATTGTGTTCGTGAAACAAAAAAAAAAAAACTTCTTGTTAT…
scaffold308429	1708	(T)10	634	643	TGCATTTGCATCCATCAATC	60.44	20	TGTTGAATTGCTTAAACTGTTGTG	59.269	24	197	487	683	ATGTGTGGTTAATATTATACCAAAACCATTAATATCTATTTTCATCATATTTAATATTTTGTAATTTCAACTAATGTTGACTGATTTATCATTTCTTAAACAAAACTTAAATTAGGAGAATATTCATATTAAACTTATGATGTGACAAATATTATGTATCGGCCATGTGAAATTTGAGTACTAGACTTAGTTGTTTCGTGAGTACGACTTCAATCAAAAAACAAGAGACTAATTTATATGTTGCAAGTACATAATAACTTTTTAATAATACATTACATAGGTCTAATGTATTTTATATTAGACGGTTGATTTGGTTTACTTTTTGGCCTAATAAGCAACATTTTATAATGAAATCCATAATTGTGTTCGTGAAACAAAAAAAAAAAAACTTCTTGTTAT…
scaffold308429	1708	(T)11	1614	1624	GGTGTGATGCGATTCAATGT	59.379	20	TGAGTGTGTCATCTTTCTTGATG	57.869	23	116	1550	1665	ATGTGTGGTTAATATTATACCAAAACCATTAATATCTATTTTCATCATATTTAATATTTTGTAATTTCAACTAATGTTGACTGATTTATCATTTCTTAAACAAAACTTAAATTAGGAGAATATTCATATTAAACTTATGATGTGACAAATATTATGTATCGGCCATGTGAAATTTGAGTACTAGACTTAGTTGTTTCGTGAGTACGACTTCAATCAAAAAACAAGAGACTAATTTATATGTTGCAAGTACATAATAACTTTTTAATAATACATTACATAGGTCTAATGTATTTTATATTAGACGGTTGATTTGGTTTACTTTTTGGCCTAATAAGCAACATTTTATAATGAAATCCATAATTGTGTTCGTGAAACAAAAAAAAAAAAACTTCTTGTTAT…
scaffold314547	2270	(A)23	94	116	TTCGAGCTGATATGACCGTG	59.823	20	GCTATAGCAGCCAGACTCGG	60.14	20	116	24	139	CTTAGGTTTTTCCTAAGTATTGTATTCGAGCTGATATGACCGTGTATTTACATCGTTTATATTGTTTTATTATGAATGAATTTCATATTTCTCAAAAAAAAAAAAAAAAAAAAAAAGAAGCCGAGTCTGGCTGCTATAGCTACAGCAGTGAGCTCAGTAATCCAGCTAGCTTCAGTCAGAAGTGTATGTAGCCATGAACCATTGCTACAATTACAATCCCGTTGAGAAGCATGAAGCTCTCTTGGTGAATGATTTTATGAAGTTCATTTTGATTTTGCCCCTAGTCCGTTAAATTATAATTTTATTTATGACTCGTTCGGAAAGTGGGTGCGTGTTTGGCCGCGGTTGCAGCCTGCTGCATGTTTGGATTATTTGTCTTAATATTGATGGTCAATGAAA…
scaffold314547	2270	(A)14	1349	1362	ATGTGGTCCCAATGTGTGTG	60.138	20	CGGTTTGTTAACAGTTGGTGG	60.303	21	236	1176	1411	CTTAGGTTTTTCCTAAGTATTGTATTCGAGCTGATATGACCGTGTATTTACATCGTTTATATTGTTTTATTATGAATGAATTTCATATTTCTCAAAAAAAAAAAAAAAAAAAAAAAGAAGCCGAGTCTGGCTGCTATAGCTACAGCAGTGAGCTCAGTAATCCAGCTAGCTTCAGTCAGAAGTGTATGTAGCCATGAACCATTGCTACAATTACAATCCCGTTGAGAAGCATGAAGCTCTCTTGGTGAATGATTTTATGAAGTTCATTTTGATTTTGCCCCTAGTCCGTTAAATTATAATTTTATTTATGACTCGTTCGGAAAGTGGGTGCGTGTTTGGCCGCGGTTGCAGCCTGCTGCATGTTTGGATTATTTGTCTTAATATTGATGGTCAATGAAA…
scaffold314547	2270	(T)10	1836	1845	CTGAAAGGTTCTGAGGAGGC	59.014	20	TGTGACAATTTCTCATTTATCACAAT	58.907	26	264	1724	1987	CTTAGGTTTTTCCTAAGTATTGTATTCGAGCTGATATGACCGTGTATTTACATCGTTTATATTGTTTTATTATGAATGAATTTCATATTTCTCAAAAAAAAAAAAAAAAAAAAAAAGAAGCCGAGTCTGGCTGCTATAGCTACAGCAGTGAGCTCAGTAATCCAGCTAGCTTCAGTCAGAAGTGTATGTAGCCATGAACCATTGCTACAATTACAATCCCGTTGAGAAGCATGAAGCTCTCTTGGTGAATGATTTTATGAAGTTCATTTTGATTTTGCCCCTAGTCCGTTAAATTATAATTTTATTTATGACTCGTTCGGAAAGTGGGTGCGTGTTTGGCCGCGGTTGCAGCCTGCTGCATGTTTGGATTATTTGTCTTAATATTGATGGTCAATGAAA…
scaffold315691	1704	(AC)14c(CA)9cc(CA)9(TA)8	75	157	AACAACTGCATCGTTTAACACTT	57.942	23	CATCTCTTTCTGGGCCTTTG	59.807	20	268	0	267	AACAACTGCATCGTTTAACACTTAAAATAAAATCTCGTTTATATATTTCATTATGCTCTTAGGCATATATCCCAACACACACACACACACACACACACACACCCACACACACACACACACACCCACACACACACACACACATATATATATATATATATGTATATTGTTGATGGTGGTTTTTTACCCCAAGAAAGGTTTAAATACTGAGGAGGGGTAGATTGGAGATTACATACCCAAAAGGGAGGTGGCAAAGGCCCAGAAAGAGATGAGCTACGACAGAGAGATCTGACCACGTAGTACAGAGAATAAATCCCGATAATATAGCTTATTGAAGGATGAAGCAAGCTGTGATACCGACCGACCATATGAAGGATGTAGATTTGGGGTTTCTTGAGAATT…
scaffold316149	1307	(T)10	1182	1191	TCGTCACCTCGGCTCTAGTT	60.012	20	GTGAACCGTAATGGGATTGC	60.199	20	131	1089	1219	GAAAAGGCAACTGGGTAATTGAGACACAGCTTTTTTAATCTTTTGAATGGTCCATTCAATATCATTTGTAGTTGAAGAAGAACCAAGAACTAAGTCAATGACATTTTTGACGTCGGATTCAATAATAACCGCCAAAAATTCCATTGACTTTACCCCTTCGATGCCGAACAATATAGCCTGAGCTTTTGCCTACTCAATGTCTTCGTGAAAAGGAAGCATTCTTGTGCCTATCCCAATAACAGAGCTCTTGTTGTCTCTCATAACCATGCATAATCCCACCGTTTTCTTTTCCAGATTGAAAGCTGCATCAACATTGATCTTAATATACCCATTTGGTGGAGGTTGCCATTTGAAATTGTCCTTATGTTCCGCCTTTCTCCCAAAGAACTTAAAACTTAT…
scaffold320343	1071	(T)14atgaaatgatttatattttatgagatctttacattttagattaaaagtagaatatg(T)11aattaaaaaaatcatttttatgaaacgctttatattttgaaaacttgggttaa(T)12	467	612	TTCAGTCGAAACATATCAACAATG	59.055	24	TCCAAACTTAAAAATTTACATTTCATC	58.23	27	273	394	666	TTATTAGCCTCTGTCTCTGGTGCTCTACAGATTCGAAATGGCCAACGTTCTGCCAGGATTCCTTGGATGTTTCTTGTTCAATGAGCACTCCTTAACAAGTGTTTGAACTTGGAATATGGTAGTACTCTCTCACTAGAAAACAAAGTAAAATGTGACTCTAAATTCGGATCTTTCTGTATATCAGAAATTGGACATGGAGACCCTTTATAAAGATATGGAAGGGTGCCTTAAGGGCACTCATTGGGTTGGAGCGCAATCCTCCAAATGGGTTATACCCCTTCCATCCAAGGCCATGTCCCTCAATCTTAATAATATTAGAAGAATTTCCAACATGAAAATAGATAATTTGAAATTATTATTCTCTTATAAATATAAGAGTCATTTTTGTCACTTTTTCAG…
scaffold321965	1275	(T)14	610	623	GGCCCTGTTGCAGTTACAAT	60	20	TTCATAACCATCAACAAGAAGCA	59.639	23	239	530	768	AATTACCAATGAAATGATATGTGCCGTCAATTAAGCCACATGAAGAGAGCCATTGGATACTTTCTCTTTCCTCCAACACCATTCTCCTTTATTATATAGATATGGGATAGGAGGCATTCCGTGATTGGATTTTCCTGCTAAAAAATATAACAAAAATGATAAACTTACTCACTCTTACTCATATTTATCTCAACTCTCACACTGTATAAAAAATATAAGTGTGAGTAAGAGTGTATATAAGTATATCATTACTCAAAATATAAAAATTAAAGAGAGATATTTTTGTATGTGTTTCCAATACAAAATATATTGGAATCACCTCGAACCCATACATATATGCTTCTATGTATACGTTAGGTCCCGACAACTTCATACCTTAGGATGATTTTTATATTTTAA…
scaffold325465	1222	(TG)6	231	242	TTTTTCCGCAAACTTCTTGA	58.531	20	TTGAGTGCAAGTTGGTGGAC	59.726	20	186	184	369	AAAATGTCGTGAGATGCTCTCTCTCCCCTTGGAATTTTGTTACAAAAATTCAAGCTTGCTATCACATGATGAGTTGATTAAGGTGATAGGGAAACTCACCCTTGAGTTTTGAATTCAATTTTAAGGCTTGGAGTTTCCATTACATCCATGAAAGTTTTGAATTTCTCTACCGATCATTGTAAGTTTTTTCCGCAAACTTCTTGAATAAATCATCTAAGTCAGACTCACAATGTGTGTGTGTGTAAAGTCTGGTCATAGCTTGATTCTTGAGTAAGTGAACTTGGTGATTTCGTCTCAAAAATAAAGATTTAATGGGTCAAACCACCCTAGATATCTCAAAAAATCTATGTGTCCACCAACTTGCACTCAATATGGTAAGAGTTTCCTCTCTATTTTTTA…
scaffold325465	1222	(A)10	895	904	TATCACCGAGACCACAACCA	59.96	20	TGGCGTTTTAGGCTGCTATT	59.875	20	237	793	1029	AAAATGTCGTGAGATGCTCTCTCTCCCCTTGGAATTTTGTTACAAAAATTCAAGCTTGCTATCACATGATGAGTTGATTAAGGTGATAGGGAAACTCACCCTTGAGTTTTGAATTCAATTTTAAGGCTTGGAGTTTCCATTACATCCATGAAAGTTTTGAATTTCTCTACCGATCATTGTAAGTTTTTTCCGCAAACTTCTTGAATAAATCATCTAAGTCAGACTCACAATGTGTGTGTGTGTAAAGTCTGGTCATAGCTTGATTCTTGAGTAAGTGAACTTGGTGATTTCGTCTCAAAAATAAAGATTTAATGGGTCAAACCACCCTAGATATCTCAAAAAATCTATGTGTCCACCAACTTGCACTCAATATGGTAAGAGTTTCCTCTCTATTTTTTA…
scaffold325465	1222	(A)12	1030	1041	CATCACCAACAACAACCAGG	59.848	20	GGTGTCTTTGGGCTGATGTT	59.973	20	266	811	1076	AAAATGTCGTGAGATGCTCTCTCTCCCCTTGGAATTTTGTTACAAAAATTCAAGCTTGCTATCACATGATGAGTTGATTAAGGTGATAGGGAAACTCACCCTTGAGTTTTGAATTCAATTTTAAGGCTTGGAGTTTCCATTACATCCATGAAAGTTTTGAATTTCTCTACCGATCATTGTAAGTTTTTTCCGCAAACTTCTTGAATAAATCATCTAAGTCAGACTCACAATGTGTGTGTGTGTAAAGTCTGGTCATAGCTTGATTCTTGAGTAAGTGAACTTGGTGATTTCGTCTCAAAAATAAAGATTTAATGGGTCAAACCACCCTAGATATCTCAAAAAATCTATGTGTCCACCAACTTGCACTCAATATGGTAAGAGTTTCCTCTCTATTTTTTA…
scaffold326941	1058	(A)12tgagacccacttaa(T)16	32	73	AGGCAAAAACAAGTTCCACA	58.256	20	ACATGATTGGATCGCCATTT	60.163	20	222	0	221	AGGCAAAAACAAGTTCCACATGAAAATATTTAAAAAAAAAAAATGAGACCCACTTAATTTTTTTTTTTTTTTTGATTTTTCGATATATTTTATCAAAAATAAAAATAAATAAGTGTATCCCACTTATTTTTTGATTATTTTTTTTTAAATATTTTTTTGTGGAATTAATTTTTCTCCCACATGAATCATATGATCACTTTAAAAATGGCGATCCAATCATGTTAGCTTCACAAAATTGGCCCCCTGGAAAAAATAAAAATTAAACAAGGAGAATATTGCATGTCCTCACATATAATCAATCATAAGATTTGTGACTACTTATTCTTAACAATTTATATGAGACTTTAAACTTATGAAAATACTTTATGGTGAAATATTAAGATCTCTATATGAATTAAA…
scaffold329103	1113	(A)10	1040	1049	ATCTTGTTCGGGTGCTCAAC	60.119	20	ATGGCCGGACATAGGTTCTT	60.713	20	202	872	1073	TTTATCTTGAGCCAAACCTCCAGCCAGACTTCAATCAGGTTCGTGATTTCAATAATTGAAAATTTACACACTGGCTGAAAGCTTGATATATGTCTGGCCGAATNNNNNNNNNNNNNNNNNNNNNNNNNNNNNNNNNNNNNNNNNNNNNNNNNNNNNNNNNNNNNNCTTCTATCGATAGTGAGATGCTTTGATCCCGAGCTTCATTCCTGATTATAAGAGTTGATGGACCCTCAGGTCCCCCGACGCTTCGATAGGTTATGAGATACTTCGATCCCTCGGGACTCATTCTCGGCTGTGAGAGTTGATGGACCTGCAGGTCCCTTGATGTTTTGATCAGTTGTGAGATACTTTGATCCCCCATTCTTCTTTCCCGACAGTGATAGTTGATGGACTCGCAAG…
scaffold329215	1036	(T)10	326	335	ACACTTCCCATGCAATCACC	60.79	20	TCCATGTTCAAAGTTTGTGGA	59.01	21	234	142	375	TAAAGTTTCTTTGTTCTTTTTCATTTTTGGAAAACTTAATGGATCATTAACTATTTTGCAATGGACGGAGGATTTGAGCCAATTCTTATTGAAAATAGTATTTAAAAAATTCATCAACTGAATTTAAACTAAAAAAATTTATACACTTCCCATGCAATCACCCTTTGGCTTCTTATAAAAGGAAGTCTAAAAATGATGATGATGAAAGTAGTCGATTTCAAACTATAAAAATCTCTGTAAAATAAGTAAGTAATTATGCTGTGATTTTACATGATTTGATTCATTTAATATGTGATCAAATTAATGACTAATAATAAATATCAGGTTTTTTTTTTCTTGAGATTTTGATGAATTTTCCACAAACTTTGAACATGGATTTATTTTATAAATGCAAGGGAT…
scaffold329707	1369	(A)12ttacaagccatttttccaaatgtgatatggagaagaatcatagtttttgtttttaatttccctc(T)10aattacaatgttcatactctttttctc(T)11	753	876	GAGTCTGGGACAGTTGGAGG	59.682	20	AGTGGCTTTATCGCCACAAC	60.14	20	263	671	933	CCATCGCTGAAACAACCTCCATTTTTGAATGAGAGTGCTATCAAGATGAGATCTTGAACCCTACAACAAAGACTATGAAATTCCATCGCTGAAACAACCTCCATTTTTGAATGAGAGTGCTATAAGTCCATCTGACACCAGCAAAGATTCTACTATGAGCTTTGGTGGTGTAGGGTTCAAGATCTCATCTTGAGGTTCTAGATTCGAATTCAGGAAATGAATTTCTTATAAGAGTCTGAGATAGCAGAAGGTTTTACTTGCTTCGCTTAAGCTCGAAAAAGGTGGTTTGACGGCTGGTTTTACTTGAAATCCTTTGTTTCATGAAAACATTTGAACCAAACTAGCCTTAACTCATAGTTCTCCATAAACGCAAATATACAGGCTGTTTTCGACTCAGGA…
scaffold330089	1086	(T)16	90	105	TCATGTCATAAGCATGGGTAGC	59.988	22	CCTTGGCACATGTCTGAAAA	59.691	20	210	15	224	TATGTCTCGAGTATATCATGTCATAAGCATGGGTAGCAGTATCAGTAGAATAGTTTAAGTCAAACAGTCATGTCATCGAGTCACATTTGTTTTTTTTTTTTTTTTAAACATGTATATGATTTGCAGACCACGTCATTATTACACGACTGTATTTTCATTTTTATGCTTGTAGATATGTTTTCACGCTTTAAGTTAAAAGATCATGTTTTCAGACATGTGCCAAGGTTGCATGTTTTCATTTAATGTTATGACATTTTTCCAATAATCATATTATTTTATGTTTTCAAGAAACTCGTTCGCAACATGTAATTTCCACGTATTTCAGCTTATGTTTTTCAAAAAATGATTTACAAGAAAAATATTTTCAAATCACTAGTTGAACACCGTCCCCTTAGCTTT…
scaffold332811	1039	(A)11	337	347	ATCTCGATTGTGGACCTTGG	59.927	20	CGATCGGTAGTTGTTTATGGC	59.488	21	268	173	440	CTAACAAACTGAGACTGAGGTAACTACTAGCCTTAACCTCCTTACTTTCGTCTTATTCACATTACTAACTTGAGCATCGGAGTGCCTACGACACCCACCACACCGGTGGGCAATGACCTCCTCACTCTTTCTACCCTCATTTTGCAGGTTCGCTAGTGCCCTCTAAACCCGAAATCTCGATTGTGGACCTTGGGCAAAAACCGACATCCACACTACTCTCATCTCAAATAAAAGATGATTAATCTATTTTGGATAAATAAATCTTGTTCAACATTCACAATAAATTTCTATTTTGGTAAATTTTAGTATTTACCAATCAAATATCGATAAAAAGATAAAAAAAAAAATTTATGATCAATTACCGACCGAATATTCAGTCTGTATTTGGTCAGTAAATAT…
scaffold333239	1329	(A)10	622	631	TCGTACGCCATATTTGATTTT	57.247	21	CGGTGGATGCAATTTTCTTT	59.938	20	235	442	676	ATATTAATGTAAATAAATTATGTTATTAAATAATATTATGATTGAACGAATATTCGTATTCTATTCGTTTAATAAATGAATTGAATACGAATCCTGATATTATGATTCGTTTAATAAACGAATCGAATACGAATCTATCATATTTTGATTCGATTCGTTTAGGATACGATACAAATTTGATTCGTTAATTCGTTTTACCGTCCCTAATTTAAACACGGAATCTCATGTATTATTTTGAAAATTTTGGTAGAGTTGACTCATTTTTCTTGGTTTGAAAAGGCATTAATGCAAGATTATTGGAATTTTCTTGTAACAATTTTTTGTACTCCTTTTTGAGATATTACTTCTGCATTTAGCTCGTCATTTTTTAGGGGTTGGGTAGGGTATTGCTTCTTTCAA…
scaffold333505	1972	(T)17	184	200	GCTCGCATCAATTTTGGAAT	60.045	20	CCAGCCCAAGCTGGTATAGA	60.227	20	214	145	358	GCCTAAATCAAAATTGGGGCTTTTCATATATGTGATGTATTATGTTGTATATGAAATATATGAATCATTTTAGTAGTGATTGGAAATCACCTAAATTTGTATTTGATAATTTTGGACTAAAATGATTAAAATGTAAACAATAGGAGCTCGCATCAATTTTGGAATTTTTAGGTAAAATCTGAATTTTTTTTTTTTTTTTTGTGTATTGAGTAATTAGAATACCCTTAAAAATAAATTAAATTGGAAAAATTTTGATTTTTCAAATTCCACTGCATTATCTGATTAAATTGTTAGAAACCCCAACAGGTTTCTACTGGGCCATTAACAACTTCTTCATTATCTATACCAGCTTGGGCTGGGCTTGACACTTCTTTGTTTATTTGCTCTGTCCCTATTGAC…
scaffold333517	1550	(A)12	919	930	GATTTGGGGATTCAAGCTCA	60.014	20	CACAAAATCACCTTCGTCCC	60.353	20	211	839	1049	ACCTTATCGTTGGAAGAGACCCTTCAAAAGCAACACTCATGGGTTTGTCCTCAATCAGACAACCAAAACCACGCTGAAACCTCATTGATGGATGGACTTCAGTCACGTCTGGCTGAAGACGATAAACTTAGCGCTAGTAGGGAGGAAACCCATGATTTTTTTTTATTTTTTGTTATTTTTATTTTTCATATTTTGTGTATACATGTTGCAAGGTTTTTAATTTTGTGTGTTATTTTTGGAGGGAAAAACACAGACGGAGCACTAAAGCAAAGGAAACCGGTGAAAACGGGGTTATCAAGGAATAAAGTTTGTCAAAATTGCGAAGATAAAAATCAATTCATTAGAGATGGCAGAGTAAGAAATCAACCCATGAAACGCATCTTAGTGGATATTTTTGAA…
scaffold334231	1099	(A)10	602	611	CACCAAATCAACCCCTGAAG	60.345	20	GTGCTCTTAGGGCAATCGTT	59.34	20	104	560	663	GGAGCTAATGATTCTTGATTGAGTGTTAATTTAATATAATAAGAGACCATTGCATCTACTCAGTCAATAATGTTTTACCATCCAATCAAATTACCCCATATGTTCTTAAAAGTGTTTTCCACTCAAGATTTGGTCTCCCAATTATGAGTTCGAATATATGGAGTCTAATTTTTTGTAAGAATATGAGATAGTTGAAAATTTTACATGTTCCGTCTAAATATTGATTGTGTGATTTGACGGGGTTTCCAATGTTTCAAAAAAATATGTTATTCTTTTAAAAATGTATATTTAAATTAATTTTTAAGAGGCAATTGAGTTAACAAAAATAAATTATTTCAGAGTATTGTGTTCGGATTCAATTTTGGGAGAGGTAAGAGTTAAAAAAATGGATATGAATTT…
scaffold335815	1114	(TTA)5	286	300	CTGTTGCGACTTGCGATTTA	60.014	20	GGAAAGAACTGAGGTCTGCG	59.989	20	186	170	355	GCGTGAAATTATCTTGGCCCATATGCAATTGCAGAGAAAAAGAGAGAGATTTTAATTTTAAATTTCTAAAATTTCTATGTTTTGTTATCCGGAATTCATGGAGTGTCTTTTAAGTTAGCATAGCATTTCTGGAGTTCGGGTCTGAAATTTGTGTGTATATATGTATTTGTCTGTTGCGACTTGCGATTTACAAGGTTGTGTTAAGATTGTAGGAATTAGAAAGCATGATTTCTGAAGGCCGTGTTTGGCTTTGTTTTGACAGCAAGAGAGACGTTATATTGTTTGTTATTATTATTATTATTTTTTAAATAATATTTCTTTTATATATCGCAAATACGCAGACCTCAGTTCTTTCCTTTTCACCGATCCTCCATTTTTTTTTATCGCTCATCGATCCTC…
scaffold335815	1114	(A)14	857	870	AGTCATCATGGGGCTCAAAC	59.934	20	CCAAAATGACTATTTCCTCCGA	60.305	22	108	801	908	GCGTGAAATTATCTTGGCCCATATGCAATTGCAGAGAAAAAGAGAGAGATTTTAATTTTAAATTTCTAAAATTTCTATGTTTTGTTATCCGGAATTCATGGAGTGTCTTTTAAGTTAGCATAGCATTTCTGGAGTTCGGGTCTGAAATTTGTGTGTATATATGTATTTGTCTGTTGCGACTTGCGATTTACAAGGTTGTGTTAAGATTGTAGGAATTAGAAAGCATGATTTCTGAAGGCCGTGTTTGGCTTTGTTTTGACAGCAAGAGAGACGTTATATTGTTTGTTATTATTATTATTATTTTTTAAATAATATTTCTTTTATATATCGCAAATACGCAGACCTCAGTTCTTTCCTTTTCACCGATCCTCCATTTTTTTTTATCGCTCATCGATCCTC…
scaffold335929	1940	(T)14	1233	1246	TGTTTCTCGTTGCAATTTGG	59.706	20	CCAGATCATTCGGGATGGTA	60.681	20	280	1080	1359	TTAGATACTCGTAAACATTTGACTTCATAAATTAATAGCTTCAGTATTAAGTTCTTGTGGGGTCGATATTTTTTATACTACTTGAGCGATATGTGCGCTTGCGNNNNNNNNNNNNNTATTCATGTCTGATATCCACGGGTTAAATCCACTTCCGCTACGCGGGGTATCAATCTGATCCTATGGATTCCACGACCGCCCCAACATAGATAATTTGATCAGAATAACTGTTATCTCAGTCACAGCTTCCACGAGGATTGGGACTTCTAGGCACAAATCATCATTAAATTTTACCATATCAGTGCAGAGTTCACAACCGAAATACTGAACTCATTGATATTAGTTTTCATTTAACAAATATCCTTCGCAACACTTTTGCACATACAAGAAAACAGATTATCA…
scaffold337257	1128	(AC)6tttttggaagtgaactattcactcaccctt(TC)7	173	228	AGATGATGGAAGTGGTTGGC	59.934	20	TGAACCATTGTGGTGCTTGT	60.008	20	272	127	398	TATATTGGATATATTAATTGAAATCAAATTTCAATGCGGAACCCGGGCCCAAATTGTGTTGTTTAAGCCAACTAAATTTGAAATTTAAAGTGGTGGGACCCACTTTAACTTACATCAACTTGTCAAAAGATGATGGAAGTGGTTGGCAATATTTATTGAACTTTGGAAGTCAACACACACACACTTTTTGGAAGTGAACTATTCACTCACCCTTTCTCTCTCTCTCTCTTTTTGCCGATTGTTGTTCTTCTTGGAGGAGAAATTTTTCTCTTAAAATTTGAGAAAGCTAGCACTTAAAGGAGTTGAATGAGGTGTTAAGGAAACTCACCCAAGAGTTTGGAACTCATATACAAAGCNNNNNNNNNNNNNNNNNNNNNNNACAAGCACCACAATGGTTCA…
scaffold337419	1057	(AT)6	688	699	GGACCCGGATTAGAAACCTT	59.284	20	GGAAAATGAGGGGTGAGCTT	60.443	20	200	584	783	TCGAGTCGCAGTACAGTCGTAGTCAAGTAAAGTCTTGTATTAGATACGTTTATAGTTGTGAGTGTGTGTGTAATAAGCCAAGATGTCCATGAATAAGAATTGTAGAATAAGTACATTCAAGTATATAGTTATCAGCACTAAAGTTCTTTGCATATAGTTGTTTGGGCAATGGTCTCATGTATGAGTAATATTTGAGTCACAGTTGTAGTAAGGATCTCAGTTAGTAAGTAAGAGGCTCAGGGGGATGGATCAGTCTATCTCCTGTCGGTAGCATCTCCAGGAGATGGATGTTACATATTTATATATATGTGAGATATTTATTTAGTTATTGGAGACATAAGAAATATAAATTTGTGATTGTTGAGATGAAATTTTTGGATCGAATATGAGATTTGATTA…
scaffold339841	1293	(A)13g(A)10	222	245	AGCTGGGGCTTGTTTAAGGT	60.13	20	CCATGATGATGAGCTGCTTG	60.376	20	223	72	294	ATATTTATGTTGAAATTGTTCTAGCTCTCATATTTATGTCTATATGTGATTTTGTATGGCCTTGTCCATGAAAGCTGGGGCTTGTTTAAGGTAAATTGATCCTTTTCCATCCTTAATAAATAGAATTGAGTTATTTTATGAGATATTTGAACTAGATATACTATTTATGCATGGCCAAATTCTGGAAAAGTTCAGCTTGTTAATTGGGAATGCTTGTTCATAAAAAAAAAAAAAGAAAAAAAAAAGAGATCAATATATGATACAGAAATTTCAATCAAGCAGCTCATCATCATGGCTTTGAAGCTTGAACAGAGAATGTATAAATTGAGTACACAAAAATAGAACCTTCAAAATCATTGTATAAGTTGAGAACCAAATGTATTGACATTTCTGATATAT…
scaffold341039	1983	(A)16	1465	1480	GCTGACAAAAGGGAGGAGAG	59.014	20	GGCCACATTCCTTCTCAGAC	59.661	20	252	1381	1632	AGAAAGAATATTTAATTAAACAATTAGTACATACTCGTTAGAAAAAATTCGTTGGACTCAAAGACACCGTTTCACCCAAAAATTTAAGCTAATCTTAACGCAGCCGATCTTTGTTTTGATTTCATTTTAGGGAAATTACTAATCGTCTATTTAAAGATTGATACGTTATCAAAAATATATAAATTTTGAAATTTTATTTATCGGTCAATCAAAGATTACAAAATATATCAAATTTATATCAAATTTGAGTATACGATTGAAATATGTGTCAAACATTAGGTTTATATCTGATACAACATAGGTGAATTTTTTCTACAATCTCTGGGTGGATTGATGAACAAAATTTTAAAATTTATACATTTTTAATAACGTGTCAAATGCGAGTATATGATTATAATC…
scaffold342325	1134	(A)10	279	288	AACTTTGGAGATTTTGGGGG	60.159	20	CCACTGGGCCTAAATTGAAA	59.931	20	173	140	312	AGAATAGTTTCTTGTGCAGTAAGGATTAACATGAATTGATTCATGTCTCGAGATTTTTCACTAGCATTAAGAAAAACCTCATTAGATATTATTTGTTTGTCTTTGAGAGATCCAATCGAAGCTTTGAGTGATCCAATCGAAACTTTGGAGATTTTGGGGGTTAGGTGAATTGGTGGGACTTGGGACTGGGAGGCAGAGATATAAGAAGATTTGATCCAATCTAAACTATTTTTCTTATAAATCTTTAACCATTTTCTTACTTTTTTTTATTTCCAATTAAAAAAAAAATTATTTTTCAATTTAGGCCCAGTGGGGGCCATGGCTCCCCACTGGGCCAAATTGGATCCGCCCCTACATGTCATATCCTAGTGGTAATTATTATACACATTCAATATTGAG…
scaffold342325	1134	(T)12atataattatcattactattttatt(A)11	998	1045	GCATTCATCTCTGTGGCCTT	60.226	20	TTGTTTCTGTCCAACCACCA	59.976	20	244	865	1108	AGAATAGTTTCTTGTGCAGTAAGGATTAACATGAATTGATTCATGTCTCGAGATTTTTCACTAGCATTAAGAAAAACCTCATTAGATATTATTTGTTTGTCTTTGAGAGATCCAATCGAAGCTTTGAGTGATCCAATCGAAACTTTGGAGATTTTGGGGGTTAGGTGAATTGGTGGGACTTGGGACTGGGAGGCAGAGATATAAGAAGATTTGATCCAATCTAAACTATTTTTCTTATAAATCTTTAACCATTTTCTTACTTTTTTTTATTTCCAATTAAAAAAAAAATTATTTTTCAATTTAGGCCCAGTGGGGGCCATGGCTCCCCACTGGGCCAAATTGGATCCGCCCCTACATGTCATATCCTAGTGGTAATTATTATACACATTCAATATTGAG…
scaffold343447	1184	(T)12gtaaagttcttacaccttcattcaatttatctaaagtaagaatattgagagtaacttaaaaccttcatcattatatactc(TCA)5	978	1084	CTCAGACAGAGAGTTGGGGC	59.986	20	TGCCTACGGTTTCTAACCCA	60.493	20	227	924	1150	TTTGATGATCTATGCATGAATTTTATATTGTATGGAAAAAAAAGGGAGAATTCTATGAAAATGCTAGTGTGCATGTTAATGAACTTTAATATGTTTTTGTGCACATATTGTTTGGTATCTCTGTGTGCTTAATTTTTGATTCTCCATCCTTTTTGATAATATCAAAGGGGAAGAAATCATAGAATGAGATAAAACTTGCACTACCCTCACCCTTGTATCAAGGGGGAGTAAATTTTTACTGATGTATTTGTCTAAATTTTATAGAGCTATGTTGAAGACAATCGCATGTTGATGGGGATCTAATATTGAGAGGGAGCACTAATTGTCAATAAATTTAGAACTCTCAAAGCTCACAATATTTAAAGGTTGCCATCATAAAAAAATGAAGAGATTATTAGC…
scaffold343757	1562	(T)10	63	72	GTATGCCCGTTGATTACGGA	60.721	20	TGACTTTCTTCCTGGTGATCC	59.126	21	145	0	144	GTATGCCCGTTGATTACGGAAGATAACCTGGACAAAAATGGTTAGTTTGGACCCCAAACACCTTTTTTTTTTCAAGGGATTGGGAAGACTACATAATTTAGAAAATTCAAAATTGACTACATAAGGATCACCAGGAAGAAAGTCATCAAAGAACTAAAAGATATCCAATTTTTGTCAACAATTAAATGATGTTTTCTTATTTCCTGCTATTTTTTAAGTTTGAAATGTCTACAAGACTTTAATATTGCACACCATGATGTCAAGAAATGACTTCTTTTACATATGGCCAGACTTTGGTTTTCATAAAATGTATGAATCCAATATCAAAACATTCACATATTTTTTCTCTTCAGATTTAGGAATGGAGAATTTTCCTTGCTTCTACATCTATAGTTCTTT…
scaffold344287	1011	(T)13	715	727	TTTCCCCAAACAATCCACTG	60.724	20	CCCCATTTCCTTCCATTTTT	59.992	20	190	677	866	AAACGTGTGACACTGTTCACACGTTTTCTGCCCTATAAAATAAGCCCTTCACCCATTGTAAACACATCCCAAAGTGTGTATAAGCTCCAAGTAGAGAGCTTGAGAGTGTGTGAGGTTTTTTGTTAAGTTTCTAGTTGTAAACTTGTAGTATTTATTCTTGTAGTAATAAATACAATTCGGTTTTTCCTCAAATACACTCTAAAGTGATCGGTGAATCACAACATTTTCATGGTATCTAAAAAATGCTTATCTTCTTCCAAATCTACAGGTACCATTCTATTTTCTACTGTGATTTCTAAACTGAATTTTGCAGATGCTCTTCCAAGTTCTTCAGGGTAAATATTTTGTCTCCCTTTCCTAGCAGAGCTTCGAATCTCTAGAGGGCTCTGCTTGACTTTT…
scaffold344649	1149	(A)17	854	870	TGTTTTCAAGGCTTTGAGGC	60.365	20	GGGCTTACATTTTCCTGCAA	60.074	20	247	699	945	TTCTAGTTCCATGGGCAAAACCCATGTGAAGGTCAAATGTTTCCCTGTATTAGAACGTTAAAGCCTTGAATATCAAATGTTCAATGATGCAACAAAAATTATACAAGAGTTTCTATTATGGTTGGGTAATTTTTCCTGAACTGGCTTGTTTGCAAGACTCATACATTTAGCCAACCTAGAAGTTTAAATCACTGGTTTTGAAACTCCAATTTGCTGATGCCGATGGATCTCATACTATACGGGTGTGGGTTTGGTAATGATAAACACGCACCAAATCTTACCACCCCGAATAATCGCAAAAGCAATCCATTCAAAGCTGCATGATTGGGAATATGATCTTTTCATCATCATCATTTCTTTTCATCAGGAAACTACCAAGATAAAGTTTGACCTCTATCT…
scaffold345109	1206	(TA)6	98	109	TGAATGAGCAATGAAGGCAG	59.948	20	TTGTGTTGCCGTACGTATCC	59.469	20	228	36	263	AAAGGAATCAGCCTAATTTGCTAAACGGTAAGCAGTTGAATGAGCAATGAAGGCAGTGGAAGGCTATTTATAATGAAAAATAAATAAATATGGATGGTATATATATATATGCATGTTCTTTTGTTGTACTAACGGTTGTTTATGTCATGAATTTATCAATTAAATCATATAACAATATAAAACTAAAGTCAAAATTAAATACTTTGAATGACATTTTTTTTTCCTCATATGCATGTGATTATAAGGATACGTACGGCAACACAANGCTAATCATTGGGTTTGAAAGTCATAGCTGATCATAGATAAGTTAATGGTTTCATTTATGAGTTTGGATTAATTGCTGATATTTTTTGCGTTTAATTTTTTATAATATTCTACTACACGTGTACGTATACATGA…
scaffold345109	1206	(A)12	468	479	GGATACGTACGGCAACACAA	59.469	20	CATGGAGGAAAATTTTTGAGTG	58.603	22	262	244	505	AAAGGAATCAGCCTAATTTGCTAAACGGTAAGCAGTTGAATGAGCAATGAAGGCAGTGGAAGGCTATTTATAATGAAAAATAAATAAATATGGATGGTATATATATATATGCATGTTCTTTTGTTGTACTAACGGTTGTTTATGTCATGAATTTATCAATTAAATCATATAACAATATAAAACTAAAGTCAAAATTAAATACTTTGAATGACATTTTTTTTTCCTCATATGCATGTGATTATAAGGATACGTACGGCAACACAANGCTAATCATTGGGTTTGAAAGTCATAGCTGATCATAGATAAGTTAATGGTTTCATTTATGAGTTTGGATTAATTGCTGATATTTTTTGCGTTTAATTTTTTATAATATTCTACTACACGTGTACGTATACATGA…
scaffold345109	1206	(A)18	751	768	TTGCATACATTCAAAGGCCA	60.073	20	GTTTTGACCAACCAAAGCAA	58.649	20	279	572	850	AAAGGAATCAGCCTAATTTGCTAAACGGTAAGCAGTTGAATGAGCAATGAAGGCAGTGGAAGGCTATTTATAATGAAAAATAAATAAATATGGATGGTATATATATATATGCATGTTCTTTTGTTGTACTAACGGTTGTTTATGTCATGAATTTATCAATTAAATCATATAACAATATAAAACTAAAGTCAAAATTAAATACTTTGAATGACATTTTTTTTTCCTCATATGCATGTGATTATAAGGATACGTACGGCAACACAANGCTAATCATTGGGTTTGAAAGTCATAGCTGATCATAGATAAGTTAATGGTTTCATTTATGAGTTTGGATTAATTGCTGATATTTTTTGCGTTTAATTTTTTATAATATTCTACTACACGTGTACGTATACATGA…
scaffold345647	1531	(A)20	87	106	GACGGAAAATTGTGCAAACA	59.566	20	CAATAGGGCTGCCATAGGAA	60.053	20	213	21	233	TTGGACTTTACACGTTCTTTTGACGGAAAATTGTGCAAACATATATATAAGAGAAAAGATGCAAATTTATTATATAGCTAAACTTTAAAAAAAAAAAAAAAAAAAATAGATGCAACGCATCAACTTTCTTAGAAGCCGCGGTTATAATCAACCAGAGGAGTAACAGAAAGAATAAATACATCCTGAACTTTTCCTTCATATTTTCAAAGACTTCTTCCTATGGCAGCCCTATTGCTATCATCAGTCATTTTGATCTCCAATTGAGCCTTTTGATATACTATAAAATTAGAACCAAAACCTTTTTTGTTTCAATTCCAAAACCTACCCTAAAATAGTCGGTTCTGATTTTGAAACTTAATTTTCGATATTGACTTACTCGGAATCTTTGCACAGTCCTAG…
scaffold345647	1531	(ATT)9atc(ATT)5	1214	1258	CGATCGCCTTATGTTGGAAT	59.923	20	CACACCATATTCCAAATTGCTTT	60.121	23	246	1127	1372	TTGGACTTTACACGTTCTTTTGACGGAAAATTGTGCAAACATATATATAAGAGAAAAGATGCAAATTTATTATATAGCTAAACTTTAAAAAAAAAAAAAAAAAAAATAGATGCAACGCATCAACTTTCTTAGAAGCCGCGGTTATAATCAACCAGAGGAGTAACAGAAAGAATAAATACATCCTGAACTTTTCCTTCATATTTTCAAAGACTTCTTCCTATGGCAGCCCTATTGCTATCATCAGTCATTTTGATCTCCAATTGAGCCTTTTGATATACTATAAAATTAGAACCAAAACCTTTTTTGTTTCAATTCCAAAACCTACCCTAAAATAGTCGGTTCTGATTTTGAAACTTAATTTTCGATATTGACTTACTCGGAATCTTTGCACAGTCCTAG…
scaffold348591	1084	(A)14	790	803	TCATTGGGGTTATGCCTCAT	60.155	20	GATATCCAAGGGTGCAAAGC	59.533	20	200	656	855	GTCACAAATAAATAACTTTATCTGATCTACAGTCCCATGCTTTAATGCTTCATTCTGTAGCTCATAAGGCAGCTGATCTAATTCTTCTGGCTTTAGCTTGATTTCGTGGGGACTTGACACGTGGACCACCTGATGTCTTCCACGTTCGTATTGTTGGTGCATGTCCAGTAATGATAATCATAATAATGGTGAAAGTTTTAACTGCTGTTGGGCTGTGGACCAACCCACTGCCCACACACAGACAAAAAATGACAAATCTCTAATCCATCATGTTCCATTGATATCATTAATTGATCACTGCAAATAAATAGCCTGCTTGCTAGTGCTACCTACAAAGTTAGTTACTGCTAATTATATTTTTATGCAAATGGGATCTCTAATTAATTCTTACTCTTTACA…
scaffold349165	1357	(A)10	780	789	CAAAGTTAAGCTCGGTTGCC	59.883	20	GGGTAAGAAGCTCCCGTTTC	60.074	20	210	672	881	TCCTAGGCTTTTTATCATAATCTAGCTTCTTTTTCTCCAAATATTCTTTGGCCTTAACAGCTAACACGTTATCATTAGAAATGGGCGAATCACAATCGGTTACAAGCGGAATCTCAGCTAAACCATCCTCAGAAAGATCCCTAAAAGGCAGTGTGATGGTAGGACTGCATTCACCCTCATCCCTCTTATCCACAACAATTTCCTTAGAAGTACAAGCCGGCATAGAAGTAACTACCAGAACCAATTCCAAACTCTTAGAAGAGCACTCACCCAGAACAATAACCCTAATAGCGATATCACCCGAACTCACAACCTCATTCAGCTTAACAGGAGTAGCCAGAATCGCAGCCTTACCTCTCTTCTTCTTAGAGACCGAAATCCATTCACCCTCTCTATCCT…
scaffold349607	1488	(T)11	834	844	CTCCCCTCGAATAAACCTCC	59.897	20	CACTTGTAGTTCGGGTCGGT	60.028	20	198	801	998	TTAAGAACTTATTAGCCTCCGTCTCTGGTACTCTACGGATTTAAAATGGCCAATATTCTCCCATGATTCCTTAGATGCTTCTTGTTCAAGGAGCACTCCTTAACAAGTGTTTGAACTTGGAATATGGTGGAACTCTCTTACAGGAAAACAATGAAAATATGACTCTAAATTCGGATGTTTCTGTATATTTGAAAATAAACATGGAGACCTCCTTATAAAGGCATGGAAGGGTGCCTTAAGGCACCCTTTGTGTTGGGGTACAACCATCCAAAGGGTTATACCCATCCCATGCACCCCTTGGAGCCTATAGCATGTTATTATCAATTGGAGGATATGTCCCTACAGGATACCATCCAAGAGATATGTCTCTTCTCCATCCAAACAAGGAATAATTAAAGA…
scaffold350569	1041	(A)10	358	367	AGCCTCCAAAGGAAAACCAA	60.958	20	TTTTAAAATCTCCCAGCACAAA	58.783	22	215	269	483	CTTAAATCTTTTCCCAGTTCACACTGAGTGGCGACTCCTTTTTTCTTCGATTTAGTCCCCCACTGGCTACTTTGTACTCTCTACGGGCTGCGAGCCCAACAGTGTCGTGGTCGCCGAGCATCATAGGCATAGCGGTAAACTCCGCTTCGCTCCTACAAATATAAATAAACTTGAAGATTATTATGAAAATATCTGCTCTCAGTGTATCATTATATAATTATTTTTGATTGGATAGATTCTGAAATATTTAATCAAGTTATGGGTTTGTAAGCCTCCAAAGGAAAACCAAAATCATTGAAAAAAAGAAGTGATTTTCCAATACCATATTTCACAAAAGAGCATAAAGTTACAAGTATGAAAAAAAAAAGTAAACTCCAATGGGTCTTAGTAATAAAGATA…
scaffold350569	1041	(AT)12(T)12*	850	884	GAATGATGCCGCCCTACTAA	60.06	20	CGTTGCCACCCTTAAGAAAT	59.087	20	256	701	956	CTTAAATCTTTTCCCAGTTCACACTGAGTGGCGACTCCTTTTTTCTTCGATTTAGTCCCCCACTGGCTACTTTGTACTCTCTACGGGCTGCGAGCCCAACAGTGTCGTGGTCGCCGAGCATCATAGGCATAGCGGTAAACTCCGCTTCGCTCCTACAAATATAAATAAACTTGAAGATTATTATGAAAATATCTGCTCTCAGTGTATCATTATATAATTATTTTTGATTGGATAGATTCTGAAATATTTAATCAAGTTATGGGTTTGTAAGCCTCCAAAGGAAAACCAAAATCATTGAAAAAAAGAAGTGATTTTCCAATACCATATTTCACAAAAGAGCATAAAGTTACAAGTATGAAAAAAAAAAGTAAACTCCAATGGGTCTTAGTAATAAAGATA…
scaffold351579	1381	(T)10aaaagttttgttatttgctttcttttatcataagttgagaa(T)15	893	958	GACCCATTGAGGTTCTGCAT	59.934	20	TTCATTTAAACTCGGGTCGG	59.931	20	277	725	1001	TAAGCAACAACATGTGTGGATGATTGGACCCGAGTTGATCTAAAGCAACAAGAAGATGTCCCATATGACTTTGAAAACTTGTTCGACAATGTATCTGCAAGTGCAAGCGGAACAAGAGCTGAAGGATCAACAGACACTGATAATGATGATGATTGATCAGTAAATAATTATAAATTGTAATAGGGAACTATCTAAAAAATGTGATGGAACTACGTGAGCTTTGATTCATCTCACCCATAGATGATACATAGGCAACTTAAGTTTTTAAAATTTTAAGTTTTAGCTCTTTAATTTTATTTTTAATTTACTATAATCTAAATTCAAATTCATAATTTTAAATAAATTCTTAATCTCTTTTTTTTTAAATATAATAAATTCATTATTAAATTTTCAAAAAAT…
scaffold353621	1432	(A)10	1050	1059	GCTTACTTGAAGCCAATGCC	59.851	20	ACCAAGTGACAAGGAACCGA	60.545	20	270	901	1170	AAATTATCCATTTTTTGTAATAGTGGCGCGTGGGTTGGATGAGAAATGATTGGCTTTTTTATTTTAACTTTTAATTTCAGAAATAAATTTCTTTCAAATTATAAACTATATCAATCACAATCATATTTTACATAAAATCATATTTTACCTAAGTTAAATTAACTTTAATTATAATCATACTTTACATAAATCATGTTTCACATGTACAGTCACACTGTCACATTTTTCTAAGTCACACTTTACATAAATCACGTTTTAACTAAGTCACATAAAGCCTAGTCACATTCACATTAACCTCAGTCTTAATCACAATAATATTGAGCCGAATCACAATTACATTATTTCTTAAGTCACACTTTATGACATGAATCAAAACATATATGGAGCACCAAGGGACAC…
scaffold355187	1039	(A)12	129	140	TGAGTTGCTAACCCAAGTGTTC	59.286	22	TTGGTCTGCTCGATTTTTCA	59.395	20	200	45	244	TACAATTCACTTAGGCACTCACAAAAGATAAGAAGATTAAAAATATGAGTTGCTAACCCAAGTGTTCTAAGCTCACTACAAATGATATGAATGTGTAGTGTGTGAGTTTGAGTATGAGAGTGTATGATAAAAAAAAAAAATTATTTATTCTCTATTTTTGCCATAGAAGAAATTGTTAGAAGGTGTAAGAGCTGTGCAAAAATGAAATATGGTTTCAAATTATAGTGAAAAATCGAGCAGACCAACTTTCTATCATGAGACCGGTATGTCGATCTACAAGGGACCGATATACCATTCTGAAGTTCAAACGGTTACTGAATAGTTATCGTTGAGTATTAAATGCGCCACATCTACTAGTATGGGTACCGGTATGAGTCATGTCGGTTCTAGAGAGTATGC…
scaffold355595	1637	(A)14	1117	1130	TTGCTATGCTTCTCGTTTTTGA	60.02	22	CATGCATGATGTTGGACTTTG	59.98	21	229	972	1200	TATTAGGATTCAATGATCGTATAAGAGGATTATTTTTTTTTAAGATTTGGATAGCTAATAATAATTGTCAAAGATATGATATTGTTGTTAGTTGATATGTAATTAATATTGATAAATATGATATTAATGTTAGTTGTTATATAATTAATGTTATTTATTAGTTGTTATGTAATTAATATTGCTTCATTTGTAATGTTTATATAAATACAATTTGTAATTGATATTGAAATCAAGAAAATTAATATATTTTTCTTTAATTCTGTCATTTCGATTTCTAACATGGTATCAGATATAAGTTCTGATCTCTGGATATTTCCTTATCTCTGTCTACAGACATGTCTTATCTCTTTGTCTTTGTCTCCAAATAGGTTTTATCTTCGTGTCTCTGTCTCCAAACAT…
scaffold356031	2164	(T)10	225	234	CCAGCAAACTACACCTCCGT	60.171	20	CCCAAGTCTTGTGGTGGACT	60.002	20	248	66	313	TTCAGAAGCTGTAATGTATTCCTCCTCTGTGGTGGAATCTGTTGTTGACCTCTATTTGGAACTATTCCAGCAAACTACACCTCCGTTAAGGGTAAAGACGAATCCNNNNNNNCTCATTGGTACCTTTAAGATACTTAGGATATGTTTAATGGCCATCTAATTATCATTGCCTAGATTGGACTGATATCTAATGGTTACGCTATCGACTTGACCTCTGAATTCTGTTTTTTTTTTCTGACTTAACAAGTTTCTAAACTCTGAAACATCTGTAGCTTGCTGGAGGGATCTCCCAAAAGTCCACCACAAGACTTGGGCTAGGGTGGAGAAGGCAACTGAATTTAGAGGCCACTACAAGGACCTCATTAACTTTTTTACCTTGGTCAACTCGGGTCTAATCCC…
scaffold356275	2029	(T)11atttaa(T)11	1697	1724	CCAATGTACATGAGCGATGC	60.104	20	TAAAGCCCTAACACGCCGTA	60.63	20	144	1610	1753	AGTTTGGAACTCAACAACAAAGCTTGGAGCTTCTACAACAATGAAAGTTTTGAATTTTCTCATTCGATCAATGTAAGTTCTTTCCGCAAACTTTACTTGATTTTTCACACACAAATCATGAATTAGAGATCTTTGGCATGTCTAGGACACTAACATGTGGACCCTGACTCTGAACCCAACGACTTGCCTAAATGACTGCAGTTGTTCTCCATCGTCCCCAAAGCTCATCCTCCACATGCATACATGAACAGCCTGTAAAACGGAAAATGAAAAGAATAAGTCATATGAACGACTTAGTGAGTGAACGTTAAATAATGAAAAGTAAATAACATGAAATCTTGTAAACAAGCTGAGTTTACGGCAAACATGAATCGTGAGACATATATAAATCGTATTCAT…
scaffold357771	3745	(G)11	1789	1799	TACAAGGCATTTTTCGAGGC	60.209	20	GCTCGCAGCCTATCAAGAGT	59.746	20	261	1644	1904	TGCCATCTAAGTGTAGAAGATGTCTCATGTGCCAATAATGGTATCTTAAGATGAAGAATCATAAATTCTGCTCAACTCGAGAAGATTCTTATTGACGTTGGTGTACCATCCATTAAGAATCTTCGGTTAGTCGTTAATTGTTTATCGGCTATAAACACCTACACGTCTATAGGAGCCTCCATGACTCATGGCTCATTGAGAAACCATTGGAGTCCAATATTCCAGTATACGATATGTACCGGTCTCAACGGGTTTGCTTTACTGACCAAGTAGTGTAAACCTTGACCATGAACTGTCTAAGAATGACAATGTCATGATACAACTCAATTTCAGTTGTGATGCTTTTGCAACTACATCATGACTTATCATTCTAAGGTCAAATACGTCTTTAGCATATGA…
scaffold357771	3745	(TTA)7	2172	2192	TCTCACCTTCCGAGTTTGGT	59.697	20	ACACCGGTGAACTTAGCCAC	60.035	20	270	2106	2375	TGCCATCTAAGTGTAGAAGATGTCTCATGTGCCAATAATGGTATCTTAAGATGAAGAATCATAAATTCTGCTCAACTCGAGAAGATTCTTATTGACGTTGGTGTACCATCCATTAAGAATCTTCGGTTAGTCGTTAATTGTTTATCGGCTATAAACACCTACACGTCTATAGGAGCCTCCATGACTCATGGCTCATTGAGAAACCATTGGAGTCCAATATTCCAGTATACGATATGTACCGGTCTCAACGGGTTTGCTTTACTGACCAAGTAGTGTAAACCTTGACCATGAACTGTCTAAGAATGACAATGTCATGATACAACTCAATTTCAGTTGTGATGCTTTTGCAACTACATCATGACTTATCATTCTAAGGTCAAATACGTCTTTAGCATATGA…
scaffold357771	3745	(A)10	3243	3252	CTGATGGGATGCATCTGTAAA	58.586	21	TTCGAAGCATGAATTGAGATTTT	60.089	23	279	3008	3286	TGCCATCTAAGTGTAGAAGATGTCTCATGTGCCAATAATGGTATCTTAAGATGAAGAATCATAAATTCTGCTCAACTCGAGAAGATTCTTATTGACGTTGGTGTACCATCCATTAAGAATCTTCGGTTAGTCGTTAATTGTTTATCGGCTATAAACACCTACACGTCTATAGGAGCCTCCATGACTCATGGCTCATTGAGAAACCATTGGAGTCCAATATTCCAGTATACGATATGTACCGGTCTCAACGGGTTTGCTTTACTGACCAAGTAGTGTAAACCTTGACCATGAACTGTCTAAGAATGACAATGTCATGATACAACTCAATTTCAGTTGTGATGCTTTTGCAACTACATCATGACTTATCATTCTAAGGTCAAATACGTCTTTAGCATATGA…
scaffold358773	1415	(T)15	630	644	TCTGACCCTCCCTACAATGG	59.92	20	GAGCCATAGAAACAGCCTCG	59.978	20	186	483	668	GCAAGGTTGAATTAATCCACACAGAGTTATGTAAAGGAAATTAGATGACATAAAGCAAACAAGATTGGACAGCTTGACTCAATGATGAAAAATAAACGATTTTTTTCCACAAAAAAGGTACACAAATTCTCTTCACAATAGAAATACTTGTTAAACTTAATAGGCTGAAAGCATTCAGACAGGTTGAACACGGTAATAGAATAAACCCAAAAGTGGAAGCAAAATATTCAGGGTGATAAGATGATGAGTGTAAAATTATGGATAAAGAAAAACCAATATACAAAACTCTCGTATAACCAACACCGCACCAAGCCTTGACTAATTTCCCTATAAGAACACTTGCAAAATGGCAAGTGTATGAAAGGGGGCTCTAGATTTAAGTACATGAGAGTTAAGAGG…
scaffold358775	1181	(T)11	629	639	CTGACCCTCCCTACAATGGA	59.92	20	CCATTGCAATTGATGGAGAA	59.474	20	245	484	728	GCAAGGTTGAATTAATCCACACAGAGTTATGTAAAGGAAATAAGACGACATAAATCAAACAAGGTTGGACAGCTTGACTCAATGATGAAAAATAAACGATTTTTTTCCACATAAAGGTACACAATATCTCTTCACAATAGAAATACTTGTTAAACTTAATAGGCTGAAAGCATTCAGACAAGTTGAACACGGTAATAGAATAAACCCAAAAGTGGAAGCAAAATATTCAGGGTGATAAGATGATGAGTGTAAAATTTATGGATAAAGAAAAACCAATATACAAAACTCTCGCATAACCAACACCGCACCAAGCCTTGACTAATTTCCCTATAAGAACACTTGCAAAATGGCAAGTGTATGAGAGGGGGCTCTAGATTTAAGTACATGAGAGTTAAGAGG…
scaffold359995	2570	(T)11	679	689	CCGATTTCTTTATACCCTATTGC	58.2	23	TGAACATCCTCACAGATAAGGG	59.052	22	231	553	783	TTTCAATATAGGCCAAGCTTCAGCGATCTAACCGGTCTAAAATTCTTTTGGTGCAAAGATAGCCCCCATTTTTAGGCTTTAGCATAGAGACATAATCAAACTTAGGGTTCCAACAACATTAGTTTTAAGCCACGCACTTCATATAAAGATTTAATGTTCTTACAATTCATGATTTGCAACATTAACTAGACTTTAAAACTTCCCTTATATATCTCCCACCCTATACTAACTAAAACAAAGCTTCCTAGCTAGAAATAATAATTTAGCAGAGCAGACCTTCATCAATTTTATTTCTGTTTTATATACAATTCAATTTCTTTAAAAGAATATAACATGGGCTATATGTGTCTAATTTCGGTCCATAATATACTGATTTGATGTTAAGATGTATGTGGTGTT…
scaffold359995	2570	(A)19	1678	1696	CAGTCCCACAAAGGAATAGCA	60.118	21	TTCGTGACACACTGATTCTTGA	59.339	22	280	1521	1800	TTTCAATATAGGCCAAGCTTCAGCGATCTAACCGGTCTAAAATTCTTTTGGTGCAAAGATAGCCCCCATTTTTAGGCTTTAGCATAGAGACATAATCAAACTTAGGGTTCCAACAACATTAGTTTTAAGCCACGCACTTCATATAAAGATTTAATGTTCTTACAATTCATGATTTGCAACATTAACTAGACTTTAAAACTTCCCTTATATATCTCCCACCCTATACTAACTAAAACAAAGCTTCCTAGCTAGAAATAATAATTTAGCAGAGCAGACCTTCATCAATTTTATTTCTGTTTTATATACAATTCAATTTCTTTAAAAGAATATAACATGGGCTATATGTGTCTAATTTCGGTCCATAATATACTGATTTGATGTTAAGATGTATGTGGTGTT…
scaffold361041	2005	(A)11	757	767	TTTCACATCTTAATTGGTGGCTT	59.891	23	CGGACATGATTTTGTTTTGC	59.016	20	261	707	967	GGAATTATAATGTGAAATAAAAAGAAAATAAATTGCAAAACGAAATCTTCAGAACTGGTATCATTAGAGACCCGGAGTCTAAAAAGAGAGAAATAACTATTGCAATCAAGAAATTAAAAATTCTTTATTTTATTATTAAGAATCACATACTTTATAAATTTATTTAAGAATCCCAAATTCAGTACCTCGCGATCATCTATATAAACTTTTCTTTAATTAATTATTCATTGACATACTAAAAAAGGTCTGCAACTTTAGGCAGCATTGGCAGAAAAAACCTACTTATTGTGCGCTGTCTAATTTGGCAAAAGGTCTTGTCAACTTTCCTTGTCATCTTGTTCAAATTGCATTTATTTGATTTTTATTTTATTTGCCAGTGATGTTTATTTAATGTAGCAC…
scaffold361225	1084	(A)17	606	622	CACACAGAGTAGTGACAACGAGC	60.029	23	TTTGCAAAATATGCGGACAA	60.074	20	254	446	699	AAATATTATACTGGCATCAATAAGGGACCATTCCGAACCCAGAATGATTTAAAGTCGGACCTTACGAGGGGTTTAGTGTCGCCTTAAATCATTCTTGGTGTCTCATACCGGGTGATGTCTTCCTTATTCTCTAGTTAGCAAAAAAAAATCTTAACATTACTCTCTACGAGCTGCGAGCCCAATCGCCAATGTCATAGACATAGCGGTAAACCCGCAACGCTCCTACACAAGTCAGAGTATCCCCTCCATCGTCCCTGATAGATAGAGATTCGCACAGCCTAACAAGATCCTTTGTTTCCATAGCCACTAACTTCATGAGTAGCCTTTGTTGGGATAACAACAGTGTTCAGGTCTTATCTCTAAAGAATCTCTAAAGGTTACCATTCCCTGAAAACTCTG…
scaffold362291	1131	(A)12	357	368	AAGAGAACCGTTGGATGCAC	60.119	20	CTACATCCCCTCTGTGACGG	60.523	20	204	235	438	GGTGTTACAGAATTAAATGATTTTATTTTTTAATTAATGATATTCGTGCCTACAGCACGGTGTTCCAGTATTTGGCCCGTGCCTACGGCACAATGTTACAGAATTAAATGATTTTATTTTAACTTTCTATTTTTTAATTTGAAACTTTGAAAATTTTGACCATTTTCATCAATCAATTCACTTTATTTCCTTAAATTACCAATGAAATGATATGAGCCGTTAATTAAGCCATATAAAGAGAACCGTTGGATGCACTCTCTTACGTCCAACACGTTGGGAGCTGCACTGCAGCTAGTGTCACGTGACATAATCATAATTATCAGGTCGCAATTTAATGGTTGTGATATTTAAAAAATAAAAAAAAAAAATTAATTTTTTATTATTATTTAACATGCGGAC…
scaffold364809	1467	(T)11	811	821	TGGATATCTGAAAATCCGCA	59.065	20	TCCATATCCAGATTCGCTTG	58.671	20	204	693	896	CGAACCACGTAAAATTCTCTTGTCGATTTTGTGGTTGTTTTATTTTTTGCCAAGTTTGTTTTTGATCCCCCATAACCAAATAAATTCACGGTTGGAGGAGGATTGTCTCGGGAGTGTTATCTCGAAACTGCCTCTGGAACGAAAATCACTCGTCAACAGAACTTATAAATGATGATCTCTTTTTATATCGATATAAAGAACAAAATCTCGAAGAGACATACCTTCAAAATTGAATAACATTAACCCATTAAAAGAGAACAATATTTTGAGCTTTCATTGCTTGTCTTCCCTTATAATTATTTATGGGAAATTATCATTTCCCTCTCAAAAAATTGTTAAAGTTCAATATTACTCAAAAAAAATTTAAAATGTTCAGTTTTCCACCCGAAGTTCAAAAAA…
scaffold365437	1324	(A)16	775	790	ATCATTTTGCCCTTAGTGCG	60.096	20	AAAACGGACAAATGACCTCG	59.971	20	188	669	856	ATTTGTCAAATGGTGTTTGGCTACAGGATATGTTCATTCTTATTTTTTAATTTTTTCTCAAAACAGCAGTGATTTCTGCGTTCTGTAATGGTGTGAGTATAAAATTGAGTCAGAATATCATTTCTCCCAGTTATATGCTTCACCGCTCCCATTAGCTTTAAGGCTATATTTAGTGATGAAAAAGAATGAAAAAGAATAAAATATAATTTAAAATATTTAAAATTTATTGTTTGATTTGATGGAGTATAATAAAAAAGACATTGAGTCATTGAAATGCGCCATTCAAATCAAAGGATCGAGAATTGATTATAACTTAAAAAAATAATATTACTATCAGGGTAAATGCAGTGGAAGTGTATTGACATGCAAAATCAACTTTTTAAAATATTTTAATCATGA…
scaffold365765	4526	(A)10	359	368	TTGAAAGAAAAAGGCATTGGA	59.685	21	AACAATGGTGGGCTTGACTC	59.973	20	107	330	436	AAAAGTTTGTAATTATTAAATTATGTTTTATAATTTAATATTTCATTTTGGAAATGAATAAATTTAAATTTGATTTTAAAACTCTTCATTACTAAAATGGTAGTTACATTATTTTATTAAGTAACATGTTAAATGTCATTGTGATATTAATCATCAATATATTAGTGTTATATTTTCCCTAGAGCTTGCTGAATAATAAAAGGGGTTTGGTTTTTTTATAATTTGGTGATAACTCAAATCCCTAACTATAAAAGAAAAATATATTTTTCTTTTTAGGATAATCTCGTTCTCTCAGCCCTAACTAACGCTGTTCTTATTTTCTCTCAAAAGTTGAAAGAAAAAGGCATTGGAACAAAAGAAAAAAAAAATAAAAGTGTGATAATCTTGATCTCTAAGGTG…
scaffold365765	4526	(T)10	1964	1973	AAACGCAATAGACATTCGGC	60.103	20	TATCGCACACTGAACAAGCC	59.871	20	255	1859	2113	AAAAGTTTGTAATTATTAAATTATGTTTTATAATTTAATATTTCATTTTGGAAATGAATAAATTTAAATTTGATTTTAAAACTCTTCATTACTAAAATGGTAGTTACATTATTTTATTAAGTAACATGTTAAATGTCATTGTGATATTAATCATCAATATATTAGTGTTATATTTTCCCTAGAGCTTGCTGAATAATAAAAGGGGTTTGGTTTTTTTATAATTTGGTGATAACTCAAATCCCTAACTATAAAAGAAAAATATATTTTTCTTTTTAGGATAATCTCGTTCTCTCAGCCCTAACTAACGCTGTTCTTATTTTCTCTCAAAAGTTGAAAGAAAAAGGCATTGGAACAAAAGAAAAAAAAAATAAAAGTGTGATAATCTTGATCTCTAAGGTG…
scaffold369239	1089	(A)12	174	185	TCATGACTTTGAATAACATTAGGATTC	58.959	27	ATAAAACAAGCCTTAGCCCG	58.409	20	271	63	333	GTTAAATTATATAATTGAAACATAATATTTAATCTAATACCTAATAATTTAATAGAAGAGAAGTCATGACTTTGAATAACATTAGGATTCAATTAGAAAGAGATTTGTATTTGAAAATCAAAATTACAAATGTTAAAAATTTCTTAAGTATTTAATCAATCATTTATATGATCAAAAAAAAAAAACACATATGCATGTTAGTGTTGCATAAATAGAAGGGAAAAATGTTCAAATAATGATAAAAACGCAATTAACAATATTCAAACCTGATGACCATTGAGAAATCTTATTATTACTATCAATAAATTGTGGGCCGGGCTAAGGCTTGTTTTATGACCATGGCATGACTCAACTTGGCCCGGTCCATTGAACATGGGAAAACTAAGATGAATGTGGTAT…
scaffold369563	1082	(TA)10	404	423	TCACTCCTATGCCTCCTTGG	60.21	20	TGATCTTGGTGCCACAGGTA	60.112	20	219	311	529	GAGCTAAAATCGGCAAAGATTTTATAATTTCGCATTTATAGTAATAACCCAATTCACCCCCGTTTTTTGGTATAGAGATTGTTTGTCGCTATTGCTTGTAGGTAATTTCATCATTACCCATAAAAATAAAAATAAAAGGAAATTGGCATCTACATAGCCATGCATGTTAACATTAAATTAACAGTAGCTAGCTTTATTGCAGATTCTCTTGGAGTAAATTGTTACAACTGCAGCAAGTATGTCTTGTGCTATCAGTGACAGGCAAGTTAGGCCTAACCAAAAATGATTGAGTCACTGAGTTTGGTTCTGAATCACTCCTATGCCTCCTTGGCTCATTTCCCGTAGCCCAAAGCGCGATTGCTAGCACAAGCACATTCATCTGCAAAACAGATACTGCAT…
scaffold371077	1502	(A)19	395	413	ACCCAGTGGTGTTTGGGATA	60.088	20	AAATTTGCAAAATGGGAGGG	61.011	20	215	239	453	AAGCTGTTAGAAGACAAATTTAAGTGATCCATTACGTATTTCTTGAAGCAGAATAGTGCATTTCTAAATAATACCACTTCAAAATTTCAAACGAAGATAGACTCTTATTAATATTTTAATCATAATATTGAGATCACCATTTGTGAACGATAAGCCATTTTTTAAATCAACATTACATTCCAATTTCCAACCAATATTTCCAATATCTAATTTATGGTTGAGTGGCCACTGGGCTCTTGACCCAGTGGTGTTTGGGATAGCAAATTTCTCTCAATTTGCGAGTTTAATATTCTCCTCTTGGTTGAAGTAGAATTCTCTCCATATTTGAGAGAGTTGATATTAGAATTCTGAAATTTCAAATTATATATATGTAGACTTATATTGTATATATATTAAAAA…
scaffold372703	1021	(GA)6	672	683	TAGGACAGAGGCCGAGAAAA	59.948	20	AAATCCGTTGTCGAGGACAC	59.973	20	110	620	729	TCTGTACAAATAGTGATGCTATGGACCATAACTGTCCAACACTTTTCATATTAAAGGTTTCACCCTCCCCCAGCGGAAATTTAACTACAAAACATAAAAGAAAGATAAAATAAAAAAACTACAACTACTAAAAATAAAAATAAAAATACATTACAAAACTACTAAATAAAACACACAATATACAATCATTAATTACTTATTAAGATGTAACATCCCGAGTGATTATAGCGAGTTGCATGAATTTTATTTTTCGCGCGTGAGGCCACAACCGAACGCGAGATTAATCTTTATTGTTAAATGGAAACTTTCCCATGAAATTAATTGTAAACTTATATTAAACCAACTCGAGGGATTAAATTGATATTTGCCATACCAACACAAATGAACCTAGAAATTTCT…
scaffold372997	1073	(A)11	283	293	TAAGGCCAAATCGTCAAAGG	60.067	20	AAAATGGATGGATTTTATCATTGAA	59.829	25	270	66	335	AATGCGACTGGAGGTGTGAAGAAGAAGAAGCATAATAGAAAAGGTAAGGCCAAATCGTCAAAGGCTTAAGGCCAAATCGTCAAAGGCTTCTAGGAAGCCTAAGGACAAATCTTAGGATGTTTGCCTCCAGTGCGGCAAGCGGGGTCACTGGAAGCGTGACTGCCGCGAGTACAAGACGCTCCACTACCTTATGACTCAACTCCTTAGATTTAACACTATACCACTAATTATCAATTTAATTATGGTAAAACAACTACAAAATGATGTCTTATATAAAAAATTAAAAAAAAAAACCAAATTTAGGTTTCTAGTTCAATGATAAAATCCATCCATTTTTACAGGTTAGATACCAAAATTTCTCTCAATTTCTTTATCAAAGCATTATTATTCATCACTAAG…
scaffold373579	1658	(A)20	776	795	GCAAAATCGCTTTTCCTCAG	59.96	20	TCGCACAAGTTGATCAAGGA	60.39	20	150	694	843	TTGAGTTTAGGGAATGTGGGTAATTTATATTGAATATTATTAGGGGACTGCAAGTTATTAAATGTTAATTATAAAAAATTGATGAACAAACAAAGAAGCGATTGGATTAAAGAGAAAAAAAAATGTTGTGAGAGGATCTCTTTTCTCTTTCACCAGACGCTTCTTTGTAATTTTACACGGAATTCAGCGGGGGGTTGATTTATTGGGATTCTTCAAACGGGCTTACCGTTTGGCAGTTAAATACGTATGAGGGTATTTATGTAATTGTAGTACTCTTTTAGCGGCTAATCAGTTTGTGGAAGTTGACGCAGTAAAAGCTGTAACTAACTATTTATGACTTATGTTTAAAATTCTTATTTGGTTTATTTTTAAATTTTTTGTTCATTTTTATATGAGAAA…
scaffold373579	1658	(A)16	1474	1489	TCCGTTAATTGCACTGACTGAT	59.637	22	ACGTAATTGTTGGCGTGACA	60.035	20	246	1341	1586	TTGAGTTTAGGGAATGTGGGTAATTTATATTGAATATTATTAGGGGACTGCAAGTTATTAAATGTTAATTATAAAAAATTGATGAACAAACAAAGAAGCGATTGGATTAAAGAGAAAAAAAAATGTTGTGAGAGGATCTCTTTTCTCTTTCACCAGACGCTTCTTTGTAATTTTACACGGAATTCAGCGGGGGGTTGATTTATTGGGATTCTTCAAACGGGCTTACCGTTTGGCAGTTAAATACGTATGAGGGTATTTATGTAATTGTAGTACTCTTTTAGCGGCTAATCAGTTTGTGGAAGTTGACGCAGTAAAAGCTGTAACTAACTATTTATGACTTATGTTTAAAATTCTTATTTGGTTTATTTTTAAATTTTTTGTTCATTTTTATATGAGAAA…
scaffold374159	1163	(T)16	861	876	CACTGGAGACAGGGAGAGGA	60.388	20	GCCGAAAGGGGAAACTTTAG	60.068	20	255	828	1082	ACAGTCGGGAATGAAGCTCAATGGATCGAAGTATCTCATAACCGATCGAAGCATCAGAGACTTGCGGGTCCATCAACTCTCACAGTCAGGAATGAAGCCCGATGGATTGAAGCGTCTGATAACTGATCGAAGTATCGGGGAACCTACAAGTCGATCAACTCTCACAAAACTACATATCGAGATCAGAATATCACACCACCGATCGAAGCATCGGATGGCCCGATGGTCCATCTATCAATAAACAGACTACTATAAAGCCAGGTAAGTCTAGCGACGCCTAACAAACTAGGTAAGTAAAAATACATGCATGACTTTGATAGACTTGTCATTGTAACACACTACACAAACCTACAAAAGTAGGGGCGACTATAGATATTGCATTTTTAAGCATAGCTCAAA…
scaffold374297	1614	(T)10	100	109	CCACTCGAGAGGCATCATTT	60.218	20	CCACATCCAAGGTGGCTACT	59.989	20	196	69	264	TCTGGTAAAAGCAGCTTCAGAACTCTGGATTGGCTGTGAATCATAATGGAATCTCTCGTAGTTGGATAACCACTCGAGAGGCATCATTTTTAGTAATTCTTTTTTTTTTGGATCTGGCGTGGAATATGAACAATCGTTGGAATTTTCTCCATGTCAACCAATATCATTAAAACATCAAATAAGTTTTGACTAGTTGGAAGGTATATGGCATGATTTTGAAGCCTGTAGACTAACTAGTGATGTAGAGTAGCCACCTTGGATGTGGCCATTTGATCTACACATGAATCTAGACTTGAACCTTCAGGGCAGTTGGCATATTGGGATCATGTAGAGACATATTGAAGTTTGGATAGAATGTGAGTAGCATGCATCTTGTATGGAGGGTAGTGAGGACAATAC…
scaffold374489	1218	(A)11cctac(TCT)5	136	166	TTTGGAATGAGGCTTTTTGC	60.188	20	TTCTGGTTTCGATAATGGGC	59.901	20	187	109	295	GATCTCCATCACCAAATTTGTAAGATTATATTCCAAAAAAATTTTCCATGATTTGTTTCCCTTTGAGGTGATCCATCCAAATCATTATAAAAAGGGACCAAGTTTCATCTTTGGAATGAGGCTTTTTGCGTGAACAAAAAAAAAAACCTACTCTTCTTCTTCTTCTTTCTTGAACGATAATCACCAACAAAGAACCTAAGACTCGCTTTCTTAACCCTTGGATGACAACCTTCTTCTCTTCTTCTCATTTGGCGTGAACACCAGCCATAAAAACCAGCCCATTATCGAAACCAGAACAACGAAATCAGCAACAAAAACCCTTCAATAAACAAAAACTGAGAACAACAAAACACAAACCAATAAAAACCAGTCAGCCAAAATAACCCCTAAAAAATGCAC…
scaffold375523	1105	(T)13aatcacaaccaagaaaaagaaaataacaaatataaccccaagatccagccttt(AG)16	969	1066	GCCACCTGCATATGACACTTT	60.015	21	CCCACCATCACCTGTTAATTT	58.682	21	168	937	1104	ATAATCCAGTGGAGTTACAGGCCAAGGCCTCGCTGATGCTGATGCTGTTGCTGGATGAGATGAACCATTCGGGCTTGTATTGTTGTTGTTACTAACACTAGTACCACCAATACCCCCAGTGAGTAGCTCAGTGAAAGATGAGCTTTGTGAAATGGGGTTCACATTGACATTGTGACGGTGGTGGTGTTCATTTGCATTAACATGATACTCATTATCTTTCTCCTTCTCCTTTGCAGCTCTCTTTCTTGCTCGCTCGCGAGCCTTGACTCTATTACCTCGTAATTCAGATCCTGAGAGGGACAAACCTGAGCCCTTGCTCGTCTCCGAATTGCTACTACATGCAGATTTACATAAAGAACGGCGCTGCTGCTGGCCCTGGCTTAACTCAACGGAATCAAA…
scaffold375827	1789	(A)13	51	63	TATTGCCCCTGAGACCAAAA	60.439	20	GAAATAATGGAGGCCAAGGG	60.633	20	252	6	257	TTCCCATATTGCCCCTGAGACCAAAATCCGCCGTCAACAGCGGTTAAACCAAAAAAAAAAAAATTCGAACTGGAATTGCTTATTAAGTAAGAAACAAAAAGGAATTGGTATAGACTGAAAAGCCAGTAAGAACCTGACACAATCCCAGATCAAATCATAATGAAGAATAGCAACAATCCTTTGCTTCCTTCTTCTTTGGAGTTCTCTAGAACGTTTAACTACAGGCAACTGCTTCATCCCCTTGGCCTCCATTATTTCCTTAGCAATTGCCAGATCCGTGTCTGGGTACAGGTTAGAAGTCCACGCTCTTGACCTTGATAACTTATCCACGCTCTTGACCTTGATAACTTATCCCTCGAGTACAAACAGAGGAAACAAAACATGCATTCACCTGTAAAG…
scaffold375827	1789	(A)10	465	474	CCTTAGCAATTGCCAGATCC	59.668	20	GCGATTCAATGGCTTCTGAT	60.185	20	253	257	509	TTCCCATATTGCCCCTGAGACCAAAATCCGCCGTCAACAGCGGTTAAACCAAAAAAAAAAAAATTCGAACTGGAATTGCTTATTAAGTAAGAAACAAAAAGGAATTGGTATAGACTGAAAAGCCAGTAAGAACCTGACACAATCCCAGATCAAATCATAATGAAGAATAGCAACAATCCTTTGCTTCCTTCTTCTTTGGAGTTCTCTAGAACGTTTAACTACAGGCAACTGCTTCATCCCCTTGGCCTCCATTATTTCCTTAGCAATTGCCAGATCCGTGTCTGGGTACAGGTTAGAAGTCCACGCTCTTGACCTTGATAACTTATCCACGCTCTTGACCTTGATAACTTATCCCTCGAGTACAAACAGAGGAAACAAAACATGCATTCACCTGTAAAG…
scaffold376127	1156	(A)10	351	360	GCACACCACCTCAGACTTCA	59.872	20	GCTTCTGCATCATTGCATGT	59.836	20	195	279	473	AACCGTCCAACTGCTACGATTGTGGAAGTAACCGCATCATGAATTTTCGTCCTAACCGCTAGTCCAAGCGTCCCAAGCTCTTTGTCGTTCTTCGATCCATCGTCCTTCTTTCCTTCGTTCTATCTTTCGGCCCAGAGCAATTTCATCATGTGGTGGAGAATTTCGTTTGTCAACAATAAAATTAAATTAACTTTAAAATTATAAATTACTAATTTTTCAAAATTCATCCACACGTGCCCTGACTGGTTTCAACGTGGATACGTCCCTGCTTATTGATAAGCACACCACCTCAGACTTCAGATAGACTTGTAAAAATTTGTCTCAGGAAAATAATAGTAAAAGTGCAAAAGAAAAAAAAAACTAAGTTTGAAAGTTTTTTCCAATTTTGTCAGTGATCTT…
scaffold376471	1013	(T)15	443	457	CAAAGCCGGTTGGAAGTAAA	60.103	20	CGTGAGTTTTTGATTTCACCA	58.661	21	234	331	564	TATTTGGACGCTAAAAGCCATAATTCTTGTAGTGAAATATGGAAATACTTGAAACTATGCTAAAGTATCATCTATATTCACTTCCACAAAATACATACACTGCATCTAGAAAATCCATATCAAAGAATATATATCCACTAAGTAGGAGAACCAACTGTGCAAGGTCTATATTATGGGACCGCATTAGGATAGAGAAACGAATCCATCTAGCCCCATGACGCAAGCTATATAGAAAAACAAGAATTTATGTATCTGAAAATCGTAAAAATTTAATAAAAACTTTGAAAACTGTATGGATTTTGTAAAACAAGAAATCACATATTAAAAATATCAAAGCCGGTTGGAAGTAAAACTGAATTCCAAATCTGTGATTGTATACAAGATCAATTATTGTCAAAA…
scaffold378091	1781	(AT)7	1401	1414	ACCATCATTGAGAACGCCTC	60.081	20	AAAAATTCATGTGGGCATCC	59.628	20	228	1214	1441	TTTTACTCTTACTGCTCTTTACTTTTGAGTTATCAGATTTGATTATTAAGTAATTTATTTTTATTGTGGTTGATTATTCTTCCATTGTTTGTTCTCTATTCGAAATGTGTTTTGAATAGTGTAGTAAATTTTTTATTTCCGCTTGTTACACTTATCCCCCTATAGGTGTGTTGGGTCAGAACTTTATTATTTTCATAAATAATATTAAATTTTGTTCATTTTTTCTAAAATTAATCTATAAAATTGAAGCAATATGTGCAATTAATAGTATAATCAAATATGTATTGAGATAAAAGTCAAGATGATTTTTATCATTGGACCATACTACGTTTCTGTTGTGCATAATCCTAATTTGTGATAGTTTTATATATATCTTCACAACCTACCCAAAATGAATGG…
scaffold378091	1781	(A)11	1540	1550	ATATTACAATGCGGATGCCC	59.649	20	AAATTTTGGGCTTACCAATCC	59.22	21	165	1410	1574	TTTTACTCTTACTGCTCTTTACTTTTGAGTTATCAGATTTGATTATTAAGTAATTTATTTTTATTGTGGTTGATTATTCTTCCATTGTTTGTTCTCTATTCGAAATGTGTTTTGAATAGTGTAGTAAATTTTTTATTTCCGCTTGTTACACTTATCCCCCTATAGGTGTGTTGGGTCAGAACTTTATTATTTTCATAAATAATATTAAATTTTGTTCATTTTTTCTAAAATTAATCTATAAAATTGAAGCAATATGTGCAATTAATAGTATAATCAAATATGTATTGAGATAAAAGTCAAGATGATTTTTATCATTGGACCATACTACGTTTCTGTTGTGCATAATCCTAATTTGTGATAGTTTTATATATATCTTCACAACCTACCCAAAATGAATGG…
scaffold378929	1440	(T)10	1209	1218	TCATCAAACCTTGTTCTAACCAT	57.675	23	CCTTCAGCGGTATGCATCTT	60.235	20	278	1145	1422	GGTTGAATTTGGGAGGTGGGAGGTGTGGTTTTTTATAATAGGAACATGTGCCCACCTCACATGGAGCAGCACATGATAAAACAAGACCAAACCAGCTTCTGCAATTTCCCCTTATCATAAAAAAGTCAGTCAAATCTCTCAAAAATGATTTTTCAAAATTTCCCTTACCCTTCAATCTTATAAGGATTCAATTTGTCACACTATCATTGGCCTCACATACCAAGCATTCAATCATGCCTTAAATGGTGGACCTTTTTCTTGGGTCCATAATTAATCCATTGGCATTTTACAATCCCACTATTGCTAGTGGAAACAAAGTCTAACAAGCAATTGGAAAAACAAAAACAAAACAAAAAGAAAAATTATGAGAAACTTAATCCCTTGGATATCTATTAGTCC…
scaffold379461	1684	(A)18	706	723	ATGAGGGAAATTCAGCTTCG	59.269	20	TGGAATTTAAGCTATGGCCG	60.054	20	220	546	765	TTAAAAAAATTTACAACTTTTATTTCTAAAAACCTAAAATTCGATCTTCTTTTAATAGAGACAAAATAATTTTTCAATCCTAAAAATTCTACACATGTTAAAATTAAAAAACATAGAAAAATAATTGACATTAAAATAATGGGCTGTGAAACCAAAAAAAAGAGGGGATGTACGTGAGGCGGCAAATGTGAAGGGACCGAAAGAAGCGGCCGCCTCGAAGCGCCGACGCCCAGAGGCGGCGCCTCAGAATGTATTTTTAAACAATGCTATAGACTGCATTTGCATCGCATAGTTATGAGTCTTGCATGAGAGTTAGCTAAAGACTTATGGTGATAGGACAGTCTATCGCCTGCCTGTAGCATCTCCGATAGCGGGATGTTACAATACATAATAATTTCA…
scaffold379461	1684	(A)16	843	858	CGGCCATAGCTTAAATTCCA	60.054	20	ATGGAAATCCTCAACCCTCC	60.133	20	176	746	921	TTAAAAAAATTTACAACTTTTATTTCTAAAAACCTAAAATTCGATCTTCTTTTAATAGAGACAAAATAATTTTTCAATCCTAAAAATTCTACACATGTTAAAATTAAAAAACATAGAAAAATAATTGACATTAAAATAATGGGCTGTGAAACCAAAAAAAAGAGGGGATGTACGTGAGGCGGCAAATGTGAAGGGACCGAAAGAAGCGGCCGCCTCGAAGCGCCGACGCCCAGAGGCGGCGCCTCAGAATGTATTTTTAAACAATGCTATAGACTGCATTTGCATCGCATAGTTATGAGTCTTGCATGAGAGTTAGCTAAAGACTTATGGTGATAGGACAGTCTATCGCCTGCCTGTAGCATCTCCGATAGCGGGATGTTACAATACATAATAATTTCA…
scaffold380397	2343	(A)10	1971	1980	GTCGAGGAAGTGTCTGAGCC	59.993	20	CCAACCGACACTCATCTTCC	60.51	20	252	1869	2120	GGGCTTGGGCGTGTGGCTTGGTGTGGGATGCGGGGACTTTTAGGCCAAGTCTAACAGTTTAAAAATAGATTAATTGAGCGAACTCGAGGCTAAGCAAACGAATGAAATCTAGCAAGGTATTGAGTTTTCCCTTCCGACGTCCGTTTCCCGCGACTTCCGCAACTTAAAGGGTAGTGCCTCCATACGAGGCTCATCATCGGGTTTTATGCAAAAATGCAGTACCTACATTGGGCTTCACGAAATGGGCTTTGATGGTATTGAGCCTATCTTTAGTTTGTACTGTAGCTATATGGGGAGTTTCGAGGCGTCTTTAGGTGGGAAAATGAAGCATCAAAAAGGGAAATATGCATAAGAGGGTTTTGGAGGCTTACTTGTTTCATTCACCAAATACTTACTTAT…
scaffold380793	2434	(A)10	536	545	CACAAGGGTTATCCGGTCAG	60.366	20	TTCTCCGAAGCCAGATATGC	60.318	20	238	410	647	GGCGGTAAATATTGATATATTTTCCGCTCATCAATTATAAAGAACAATAAATATAAAAAAATATCAATAAGTTATTACAACATTGATAAAATAATAATGAAATAGTTCTGGACAAGCATCAGGTGGGCCTGACCTCGGAGAGGCCTGGCCGGACATGGAATAAAGTCGGTCGGATATGGTTGTAAACATCCGGCCGGACTTACATGAAGTCAGGCCGGACATACTACGTAGTCCAAAAACACATAATCACACATATGCAGAAACAGATATAATAAACATGTAGTTGGATACATTCATAATGAAATGGCCATCCCCCGGTGGTACGTGGAGTTATATCCCGAGTGCGAACCATATTACCATCTATTCAAAATCGATTATGGAACTTACGTCCAAGTTTCC…
scaffold381551	1715	(T)11	1603	1613	CAATGTCCCATAAACCCCAC	59.91	20	AGCCCAAGGGATAGAGGAAA	60.032	20	219	1484	1702	CTTTTCGCTCTGATTATTACTTTATCATACTAAATTCATTCACTGTGGTTCGACCCCAGACTTACTCGGTTATTTTATTACTTCAACACTCTTATACTTTGGAGTAAAGAACCACTTTTTAAGCGTGTAATGTGAAATATTGTCTTTTCTGTGTCGTCTTTTCTCACCTGAATCTGATGATAACTTGATTTTAGATCCAATTATGAAAACTATTTCGCGCCATCTAACTCATCCAATAACTTATCAATTACTGAAAAAAGGAATTTATCTGGTATTGTTAACTTATTTAAGGCTTTGTAATTTACACATAGTCTCCACACTCCATTCTTTTTCTTTACCAGCAAAACGGGACTAGTATAAAGGCTGTTACAAGGCTTGATAATATCAACTTCCATCGTT…
scaffold385439	1607	(A)10gattatggtgtggt(TC)6ggcaataagaaatatgaagtatctaggcttctctctgtcttcctctttctttttc(T)11	279	380	TTGGTTTCCTCCACCTTCTC	59.112	20	TTTTTGGGCCCTCTAACCTT	59.939	20	211	245	455	CCACACAACATTTCCAGATTCCCTTAATAATCTATCATCTCAAAGCAACTCCACAATATCAACAATAATATATATATTATCAATCCACACTAAAAACCCACAATCATAAGTTATTAAATCAAATTTCCCTTACATTAATCCACATTGATTCTTGCTTATATTGCTTTCCCAAGCTTGTATCAAGCCTTTAATGTTTGATTTACTCCTGATAAAGCCCTCTTTAATCTTGATTCAAGAAATTTCTCTTGGTTTCCTCCACCTTCTCCCACGACAATGAGAAAAAAAAAAGATTATGGTGTGGTTCTCTCTCTCTCGGCAATAAGAAATATGAAGTATCTAGGCTTCTCTCTGTCTTCCTCTTTCTTTTTCTTTTTTTTTTTAAAAAAAATTTTTAGTCAA…
scaffold385439	1607	(A)11	648	658	GATCAAAGCATCTCAAGCCC	59.78	20	CCGTGATGGAAGTAGGGAGA	60.065	20	271	501	771	CCACACAACATTTCCAGATTCCCTTAATAATCTATCATCTCAAAGCAACTCCACAATATCAACAATAATATATATATTATCAATCCACACTAAAAACCCACAATCATAAGTTATTAAATCAAATTTCCCTTACATTAATCCACATTGATTCTTGCTTATATTGCTTTCCCAAGCTTGTATCAAGCCTTTAATGTTTGATTTACTCCTGATAAAGCCCTCTTTAATCTTGATTCAAGAAATTTCTCTTGGTTTCCTCCACCTTCTCCCACGACAATGAGAAAAAAAAAAGATTATGGTGTGGTTCTCTCTCTCTCGGCAATAAGAAATATGAAGTATCTAGGCTTCTCTCTGTCTTCCTCTTTCTTTTTCTTTTTTTTTTTAAAAAAAATTTTTAGTCAA…
scaffold389103	1149	(AT)10	103	122	TCTAAGCCGTCAATTAAGCCA	59.861	21	AGACAAGACGATTTGGTGGG	59.966	20	198	20	217	TCCAATTACCAATGAAATGATCTAAGCCGTCAATTAAGCCATATAAAGAGAGCCGTTAAATACACTTTCTTTCCTCCAACATCATTCTCTTTTATTATATAGATATATATATATATATATATTTGTTACAAGTTCTTTGAGATTCAAGAACCACTTGTACGGATAAAGCAACTATTACTGTGGATTGTGCTACACTGACCCACCAAATCGTCTTGTCTGTCTGATTTGTTTTTGTAGTGATTAAGAATATCTTATAAAGACAAATCTCAAATCTTGTCTGTACTCAATACTCAATACAATAGAGTTGGAGTCAAATGGAAGGATCCAAAAGATGAATGGACTTCATGCTGAGACTCTCAGCACATTTCTCCATGGCATCCACTTAATTCTTTTAATTAA…
scaffold389103	1149	(AT)8	634	649	AGGAGTTGAACTGCATGGCT	59.874	20	TTTCCATTCACCTTTTGCTTG	60.096	21	260	464	723	TCCAATTACCAATGAAATGATCTAAGCCGTCAATTAAGCCATATAAAGAGAGCCGTTAAATACACTTTCTTTCCTCCAACATCATTCTCTTTTATTATATAGATATATATATATATATATATTTGTTACAAGTTCTTTGAGATTCAAGAACCACTTGTACGGATAAAGCAACTATTACTGTGGATTGTGCTACACTGACCCACCAAATCGTCTTGTCTGTCTGATTTGTTTTTGTAGTGATTAAGAATATCTTATAAAGACAAATCTCAAATCTTGTCTGTACTCAATACTCAATACAATAGAGTTGGAGTCAAATGGAAGGATCCAAAAGATGAATGGACTTCATGCTGAGACTCTCAGCACATTTCTCCATGGCATCCACTTAATTCTTTTAATTAA…
scaffold389241	1249	(G)16	286	301	TTCGGAGAGACCCATTTACG	60.066	20	TGAAAAATGACGTTCAGGCA	60.234	20	118	223	340	GCTACTTCAAGATTCAATAATTTTTTAAACCTTTTTTTTTTAACTTTTAAATTCCCAGTTTCCTGGTTGAATATGCTCTTTTTTTTCATTTTTTTGAACTACAATTAGTGTCCTGTTATTTACAATCAATATAAGGAATCTACTGGAACCAACCTAGATCATTCTGTTGTGCTGCAGCCCAAATTTCTGGTCATGTGTTAGGATATATCTATTCTCACTAATATTCGGAGAGACCCATTTACGGGAAGAGCATAAAAAGACTCGAACCCCCCGTCCCGCAATGTTGGGGGGGGGGGGGGGGTTGGGGACCACTCAGACTACTGCCTGAACGTCATTTTTCATTTTTACAGGAAAAACTTTAGAAGAACATATTGCATGACCAATGTTTTTCTTTTTAAA…
scaffold393001	3945	(A)10	1537	1546	CAAATAAATGGGCAGTACCGA	59.84	21	TGCCTTACATACACTGTCTCCG	60.19	22	239	1349	1587	AATCGTAATTAGATCGAATACGTATACAAAAACAAGAGGTGATATCATTAAGTAAGTAATATTATACAAAAAAAGAATTGTTCTTATTCATGAATCGGACATAAATACGATCCGGATTGGCACTCTGAGCACCAACCCTAACAATTAGTATGTAAAGTATAGCTACAGTATGAAATAGAGAGTAAGTATGGAGTTGAGATCTTCCAAATTAGTGTGTGAGAGATGTCAAAATCCCATAGATACATGATACAATATATAAACAATAAGATGAGTATACAGTAATGTTGTATAGATTAAAATGAATCATCAGAATATAATATACATATATAGTGTCATATGGAAAAAAGATTTATAAAGTTTGTGTACATTTACATGCATGCATTTACTATTTATGTTTTA…
scaffold393001	3945	(A)12	3038	3049	ACCCACGATATGGAGATGGA	60.158	20	GCTGGATTGTGATCCAGGTT	59.934	20	217	2875	3091	AATCGTAATTAGATCGAATACGTATACAAAAACAAGAGGTGATATCATTAAGTAAGTAATATTATACAAAAAAAGAATTGTTCTTATTCATGAATCGGACATAAATACGATCCGGATTGGCACTCTGAGCACCAACCCTAACAATTAGTATGTAAAGTATAGCTACAGTATGAAATAGAGAGTAAGTATGGAGTTGAGATCTTCCAAATTAGTGTGTGAGAGATGTCAAAATCCCATAGATACATGATACAATATATAAACAATAAGATGAGTATACAGTAATGTTGTATAGATTAAAATGAATCATCAGAATATAATATACATATATAGTGTCATATGGAAAAAAGATTTATAAAGTTTGTGTACATTTACATGCATGCATTTACTATTTATGTTTTA…
scaffold394283	1053	(AAT)6	668	685	CCAGGAAAAGCTGCCAAAAT	61.455	20	CCATGATCACATGAGATTTCCA	60.723	22	278	480	757	TTTTGAGTGAAGACAATGGAACTTTAGGTGGATTTGAAAATAGTGGAAGATAACAAATAAACTTTATGTGGATCACTATTCATTTGTTGATAATTTGAGCATGTATTTTGCTATAAATACATAGTTTGATTGTAAGCTCAATTCACCCCAAAACATTAAGTTCTATGTCAAGAGAGCTTAGATAGTGTTGTAAGTGAGTGTTTTGTAAAGATTCTAAACACTTATATAGTTCTATTCTTATAATAATATAATCAATTTTTTCTCAAAAATACTATATAATGATCAGAGAATCTCCCGAGAATTAAAAAGAATGTCTCCGAAGCAATAGCAAAACAAACAATTTTAAAGAGCAATAATTAGGCTGTAAAAAATGTGTTTCATGAGAGCCAGTGGCTATGA…
scaffold400581	1436	(A)13	26	38	GCGGTGAGATTTTCAACGAT	60.081	20	GTTTTGCTTGCTTGGTCACA	59.888	20	274	2	275	TGGCGGTGAGATTTTCAACGATTTCAAAAAAAAAAAAAGTTATAGAAGAAACCTCGGAGCATGTAACAAAAAAAAATTGAAAAGCACTACAGTTGCGAGGACGCAGTCTTTTAACTCTTTTTAGTTCCTTCAGTGCTCCAGCTTGCCTCAAGAATGTCAGAAAACTTTGCCATGAACCTTTTAAACAACTTGATCTATATAAAAGATAACACTTAAGAAATGGTAAGTTGCAACAAAATGTGCTATTGACTGAGTTTGTGACCAAGCAAGCAAAACAAAAGCACCCTTGAAATATTAGAACAATGAACCTAGTAACATTTTTCAACACTTATTAGAAAGAAAACCGAACTCTTCATTTCCACTTTGTTAAACCAAATTCACATCAAAGGATACATTGTA…
scaffold400581	1436	(A)30	420	449	GTGACCAAGCAAGCAAAACA	59.888	20	TGTTGGGGTTAACAAAAGAGG	58.98	21	227	257	483	TGGCGGTGAGATTTTCAACGATTTCAAAAAAAAAAAAAGTTATAGAAGAAACCTCGGAGCATGTAACAAAAAAAAATTGAAAAGCACTACAGTTGCGAGGACGCAGTCTTTTAACTCTTTTTAGTTCCTTCAGTGCTCCAGCTTGCCTCAAGAATGTCAGAAAACTTTGCCATGAACCTTTTAAACAACTTGATCTATATAAAAGATAACACTTAAGAAATGGTAAGTTGCAACAAAATGTGCTATTGACTGAGTTTGTGACCAAGCAAGCAAAACAAAAGCACCCTTGAAATATTAGAACAATGAACCTAGTAACATTTTTCAACACTTATTAGAAAGAAAACCGAACTCTTCATTTCCACTTTGTTAAACCAAATTCACATCAAAGGATACATTGTA…
scaffold400693	1758	(T)10	315	324	TCGGATGTCTGGACTTCTCC	60.199	20	TGTTCAGGTATGTGAGGTGGTG	60.864	22	280	93	372	TTTTCATGTAATGATTGTCTCAGCAATAAAAGCCATAAATTTTCATTCTCTCAAACCACAATTATCTCTTCTCAACCCCTTGAAACTATCTTTTCGGATGTCTGGACTTCTCCAATTCTATCAAATAATGGATTTAAATATTACGTCATTTTTGTGGATCATTTCACCAGATATATGTGGTTCTATCCTCTTAAACAAAAGTCAGAAGTCAAAGAAATTTTTATTCGATTTAAATCCATTGTCGAAAAATACTTTAATAAAACCATCAAAATACTTTATTCTGACAATGGTGGTGAATATATTGCACTTGCCAATTTTTTTTTTCAACAAATGGTATTTCTCATCTCAATACACCACCTCACATACCTGAACACAATGGCTTTTCTGAACGTAGATATC…
scaffold403335	1129	(AT)10	329	348	CGTCATGTTACCAGAGCGAA	59.864	20	TACACCCATTGGGGACACTT	60.088	20	186	265	450	TTGTCAAGGAGACCAAGCATCCTACATAAGAGAATATGTGTATATAATTTTATTTTTACCCTTGTATTCATATTCCAATACAGAGAGGGGACAGCTTTGTCTCTCTTTCTCTCTCGAATCTCTAACATTGTTTAATATTATACAGCTTTTTCTATGTATATTTACTCAATGCCCTTAATTTTATAAAGGAATTCTCTTTTCTCTAGATTGAATTTCAATTAATGTAGCTGTGTGGATGACTATGTTAATTTATGAATGAACTATTCGTCATGTTACCAGAGCGAATTCATTGATCATGAGTAGAGTTCACACTACTTTTTTCTTTAAAATATATATATATATATATATTAAGGAAGGTCCGTCTCTTATATATATTACAAAAAAGAAAAAAATTTGAAA…
scaffold403335	1129	(A)11	903	913	GCGGTGAGATTTCCAATGAT	59.9	20	ATATATGTTCGCCGCCTTTG	59.95	20	103	880	982	TTGTCAAGGAGACCAAGCATCCTACATAAGAGAATATGTGTATATAATTTTATTTTTACCCTTGTATTCATATTCCAATACAGAGAGGGGACAGCTTTGTCTCTCTTTCTCTCTCGAATCTCTAACATTGTTTAATATTATACAGCTTTTTCTATGTATATTTACTCAATGCCCTTAATTTTATAAAGGAATTCTCTTTTCTCTAGATTGAATTTCAATTAATGTAGCTGTGTGGATGACTATGTTAATTTATGAATGAACTATTCGTCATGTTACCAGAGCGAATTCATTGATCATGAGTAGAGTTCACACTACTTTTTTCTTTAAAATATATATATATATATATATTAAGGAAGGTCCGTCTCTTATATATATTACAAAAAAGAAAAAAATTTGAAA…
scaffold403707	1004	(T)10	773	782	TGCCCTATTTGCCTAGGTTG	60.089	20	CAGCCACTCCTTCCACGTAT	60.134	20	260	668	927	TGACCGCCTCTCATAATATCCAACCACTTCTCAGAATTTTTGACCGCTTCCATGACTTGCACTTTGAAAGATCCTACCATATCCCTCATCTGTAGGGTGTCTGATTGGTCACCCCATACATGGTTTAACTTTATATCCTGCATTACCTCCACCATGTCAAGGTATACTATGTTTTCCTGAATGTTGCTTCAAAATTTTGGGATGCCGAAAATCATGACTTTTACTTCTATGGCTATGAGCTATGTCCTTTGCCCGAGGAGTTTATTGTTATTCTGTGCCTTCAGTTTCCTCCATCCACTCCTCTGACGATACCCCTCTTTAGGAGTCGATACCTTCATGAATCTTTTCGTTTTAGTCCCGAGGAGTTAGAGAGAGTAATACCCCACCCATTGTCTATTG…
scaffold404903	1139	(CTGCAT)5	57	86	TTGGGGTGTTACATCCTTCTG	59.838	21	TCGCACGCCATAAAATATGA	60.059	20	225	22	246	TTAAAATATGGGTAAAATAAATTTGGGGTGTTACATCCTTCTGTCGGAAACAATCACTGCATCTGCATCTGCATCTGCATCTGCATCCATGCCTTAACCAAGCCATATCTGTCATGAAACATGTATCTCGTGTCATTTAGTTGTTAGGTTATAAATCTAACAAGTATGATTAAATAATATAGAGTGTACTTGTTTTGCCGTAACAATTTTTTCCGAAAACATTTTACTCATATTTTATGGCGTGCGAAAATTAATTCAAGATAAACAGTTTTCCAGTTAATGGGAAAGTTTAATCATTTTTTAGGAAAATATATAAATTTGTAAATCATTTTATGTAAAATAATATTTTTTTCTCTTTCCAAAACTTCCATAACTCGCTTCTAATTAGGGATGACAAAA…
scaffold405089	1281	(AT)8	277	292	TGCATAAGCATACGGACAGC	59.862	20	CTTGTATGCCATTTGGGCTT	59.96	20	148	193	340	GATGCACACACGGATATGACTGACCGAAATCAGCACTAAACACCAAACCCTAAACCCTTCACTTTTGGCACCAAGGAAATGGCGGTAGAGTTTGCACATTCCCTAAACCCTAAACTTTTTTTTTGGAAAAGTTAGTGATATATTCCAATTTATAAATAAGTACAAAATACTAAAGGACATTCCCTAGGATTTTTGCATAAGCATACGGACAGCGTCCAAATTAAGAAAAATAAAATAAAGCCTGAAGAGCCAATTGATGGCACGCAGGCCACAAAAATATATATATATATATAAATAGGACAAGCATGTCCATTATAAGAAAAGCCCAAATGGCATACAAGGATAATAATACGAAGCCTATCGTTAGTAACAAAATGCATGCATGCTTGAAAAGAGAGT…
scaffold405237	1462	(A)10	49	58	CGAGTTGATTCCATTAAGTTCCA	60.35	23	GGATCTGCACCTTCCAAAGA	60.195	20	242	3	244	CCTCGAGTTGATTCCATTAAGTTCCAATATTATTTTTATCTTCAAAATAAAAAAAAAACACATCAAAGCGTTCATAAAACTCGAGAAACTAAATAAAATATTAGGTTAAATGTGTCGGAAATAGTGATATAATTACCACTCATCACCAGCATATAATCTATCAACTCTCATATGATAGTTTGTGCTAAAAGATAAGTCGGTGACCTAATCGTTTCATGCTATACATCTTTGGAAGGTGCAGATCCTTATACAAGGCTTACGTCATCTTGACTTGATCGTAAAGCTACTATCCGGACCTGCCCAACCAGGTCGGGCATCTGAAATAACCGACATCTTATCTTGTTTAACATCTAGGTCGGGCTTACGCCATTTTGTTTCACTCCTTTGAATAACTTTCCA…
scaffold405293	1743	(T)12	511	522	ATTGGATCGGGTCATATTCG	59.605	20	CGTGGCAGACCTATTTCCAT	59.955	20	233	442	674	CCCTTTTCAATTAATATTGGGTAAATATACAAATACAAAGTGAATTTTATTGACATTGGCACCAAATTTTAGGATTTTACTAATAGGGAATGCCCGAAAATTAGGGAGTGATAATTTGGATCTAGATTCATTTATTTATTTTGTTTGATTCGCAATAAAGAGAATATGAGTTTGAAAAAAATTGATTCATTTATTAAATGGATCAATTCGATTTGATTCGTCTGTTAAACAAATCGAATACGAATTTCAACTCAACGATTCATTTATTAATGTCATTTTGTTATTTTTATCAATTTTTTAATTAGTTTCGAGAAGATGATGTCAACTATTATAAAAAATAATATTATTTACTTTTAATGGGATATTTTTAATAAATTCATTAATTGATGTTAAAGTTAT…
scaffold407251	2110	(A)10ttg(A)10	637	659	CTACCATCGCATTGCAAGAA	59.833	20	CCAAACACACCACTGATGCT	59.597	20	181	592	772	GATAAAATCAGAAATCGCGTAATCGGTTCTCGAAATCATGCGTTTTCCAACGTGATGAAACTTCACTTTAAAATATTCCCACATATTTTCCAACACATGAAGTCTAATTTTCGAATACCATCCATTTCCAAATCTTTCACTTTAATTCAAAAAATTTCCCGTATTGTTCCGAAAATCCGGGATATTACAAGCCATCCTCACAAGTGTCCTGGAAAAAGTCTTAAAAGATTAGGATCTATGGTTATTATGATATTCGTCATGCTGAGCACGCTGTTTGTATTTATTACACGGAGCCCTTGAGTGTTGAGTTTGAGCTTGATATGTTGTGTGTAGGTCTAAGGTCATTTTTATATATGTGTTTTTTTATTACATATTTAGTTTTGATGCTGGACTGTGATC…
scaffold407251	2110	(T)10	1810	1819	TTTTAAAACATCAACGTCTGCAC	59.22	23	ATCATCTGGATTGACGCTCC	60.042	20	255	1748	2002	GATAAAATCAGAAATCGCGTAATCGGTTCTCGAAATCATGCGTTTTCCAACGTGATGAAACTTCACTTTAAAATATTCCCACATATTTTCCAACACATGAAGTCTAATTTTCGAATACCATCCATTTCCAAATCTTTCACTTTAATTCAAAAAATTTCCCGTATTGTTCCGAAAATCCGGGATATTACAAGCCATCCTCACAAGTGTCCTGGAAAAAGTCTTAAAAGATTAGGATCTATGGTTATTATGATATTCGTCATGCTGAGCACGCTGTTTGTATTTATTACACGGAGCCCTTGAGTGTTGAGTTTGAGCTTGATATGTTGTGTGTAGGTCTAAGGTCATTTTTATATATGTGTTTTTTTATTACATATTTAGTTTTGATGCTGGACTGTGATC…
scaffold407893	1392	(CT)11	452	473	TGTGCCTATTGGCTTTGTGA	60.257	20	CGCAATCAGCAGAAGAGACA	60.287	20	217	363	579	ATGCATGTCCAAGATTCTTTCTTGCACCATCTCCATGCATCAATATGGTTGATTAGATTTTTTGGCTCTTTAATGATCATGCAATGCAGGTGAGGAAGTCAATGTGTCGAATCAAACAAGTACTCACCGAAAGAGCAATTGAAGAACCTGATCCGAGGAGGACTGCCGAGATGAAGAGGATGATTAATTCTCTGTGATGTCTTCTAACTTGTGTTTCTTGTTGTGAGTTCCCATTGCATTTATCTTTATGACTTGAGACTGCCTCTTTTTGTTGGGTGAAAGAATTCATTCTAGTTGTTACCAATTTATAGATGATCTTGTTTTTATAGTAAAGTTTTTATGAACTCATACTTTGACAATGCATGTGCCTATTGGCTTTGTGAAAAGAGTCTTGTGGTT…
scaffold409079	1383	(A)12	1093	1104	GGTCAACAGGCCTCAGAAAA	60.232	20	TACATGCGCTTACGTGTGGT	60.203	20	267	961	1227	TGGGCATTACTCTTCAAACGCCTCTTCAAAAAATGAGGTGGAAAATATAAATATTTTCCATTTAGTGCCATGCCACATTCTTCAACCTTTTGGCTCTAGAGGGTCTTGAAATGAAAGATACACTTTCAGGAGGTCTCGTATGATGCTTGACTTTGAATGATTGTGCCAATTTTTCAAGTTTATGGGCAATATCCATTATGCTAGCTTTCTCATATTATGACGTGTCCTATTATGTCAAGAGAATTTCAATAGGCTCACACATATGCTCTTGTTTGACTCATTGTTCTAACATTTCCCCATACATGCACATTTGAATTTCTTCGTTTAGCTCTTCATCAAATATTTACACGATGTATGCTTCAATATTTTTAATTTAAGAGTGTAGCATAGATGTATCTT…
scaffold409413	3054	(A)11ctaaccaaataaaaaaatgtaaattacttgagagagggaaagtgtgcat(GA)6	1770	1841	CATTGGCACACCAAGTGTTT	59.465	20	TCGAATTTTAGCACTGCTCG	59.206	20	248	1686	1933	ATCATCGGGCTGATATGTAAAAATGCAATGCCTACACTTATGTTGAATAAAACCTCACAATAAGTTTATAATCAAAAGATCATTAGGTTTCCAATCATCATCTAAGTTCCCAAAGTGAAATATCTATTAATATAATATAACATGTAAATTTTTATTCTAAAAATACTTAAATAAATTAGAATTTAATGTCTTTTTATCATTGAGCAATACAAGAATATGTACTTTATCATGTAATTCAATTACTAAAATTAAAGAACAAAATGAAAAATAACATATTAAAAAAAAATACAACATTTATATTTACAATGATAAAAGAAATGATAAATAGTCAAATAAAAAACTAGTATCTAATAATAATGATTACACCAGTATCATGGTCTCAACTGAGATGTACACTAC…
scaffold409413	3054	(TA)8	2077	2092	TGGTGACGCCAAATATTGAA	59.93	20	GATGAAATCGAGCCGACATT	60.043	20	174	1995	2168	ATCATCGGGCTGATATGTAAAAATGCAATGCCTACACTTATGTTGAATAAAACCTCACAATAAGTTTATAATCAAAAGATCATTAGGTTTCCAATCATCATCTAAGTTCCCAAAGTGAAATATCTATTAATATAATATAACATGTAAATTTTTATTCTAAAAATACTTAAATAAATTAGAATTTAATGTCTTTTTATCATTGAGCAATACAAGAATATGTACTTTATCATGTAATTCAATTACTAAAATTAAAGAACAAAATGAAAAATAACATATTAAAAAAAAATACAACATTTATATTTACAATGATAAAAGAAATGATAAATAGTCAAATAAAAAACTAGTATCTAATAATAATGATTACACCAGTATCATGGTCTCAACTGAGATGTACACTAC…
scaffold412075	1210	(A)24(GAA)6	880	921	TCAATGCATCAACCCAAAGA	60.049	20	TGAGGCATGAATGGCTACAT	59.105	20	212	816	1027	ATTAATTATAATTTAACATTGTATTGTAACTAAATAATATTTTTTAATTAACATCAAATCTAATATAATTTTAGCTAATACAATATTGTCTAGTTTTGTATTAACATCTAAAAATGTTGGATCGTCTCTTATCTAATGAAATTTAATTAATTTTAAAATAATATTAACTTTCCAAGCATGGCACACCATATTATGATTTTGAATGAATGGCTAAAACATTTTTTCATTTCCATAATGGGTTGGCTATATGTGTCGTCCTTTCGTCCATTATTTTAAAAACTGACCATTTATCGAATATGTAATCTAAAAAATTTAATAGATTTTTGGTTTAATTGGTTAACAGTTTCTTTTGAATTGGCATAATCGATCGACGTGATAAATAATTTTAATTAAATATCT…
scaffold413781	1750	(T)11aattatataaattatttttaaattctaaatacatatattataactaaattttttaggtttaagacaaaaaaggaacactaaaaaaacattgaattattaa(T)10	218	338	TAGGTGTCCGAGTGCCTTTT	59.734	20	TGTGGCTTTTAGATTTCAGGG	59.211	21	238	170	407	ATACTAGGAGATCGAGGTAAATTCCCAATATTTTTATTCAACGTGTTGATGTGACACTAGTTTACTAGATGGTTAATTTAGTAACTTGTACAATCATTTATCATTTGACANNNNNNNNNNNNNNNNNNNNNNAAAATTTAGTAAAAAGTTTAAGGACTTAATACTGAATTTAGGTGTCCGAGTGCCTTTTTTTAGAAGAGTCGGGTTTTGTTAATAATTTTTTTTTTTAATTATATAAATTATTTTTAAATTCTAAATACATATATTATAACTAAATTTTTTAGGTTTAAGACAAAAAAGGAACACTAAAAAAACATTGAATTATTAATTTTTTTTTTCTATTTTTGAGTATTAAAAAAATTTAAAAAGAATTATTTTTTTAATTTTCCCTGAAATCTA…
scaffold413781	1750	(GAG)5	714	728	GGCCCAATGGTTCAATTTTA	59.638	20	GGCAATTTTGACTATTTTGATTCC	60.083	24	280	481	760	ATACTAGGAGATCGAGGTAAATTCCCAATATTTTTATTCAACGTGTTGATGTGACACTAGTTTACTAGATGGTTAATTTAGTAACTTGTACAATCATTTATCATTTGACANNNNNNNNNNNNNNNNNNNNNNAAAATTTAGTAAAAAGTTTAAGGACTTAATACTGAATTTAGGTGTCCGAGTGCCTTTTTTTAGAAGAGTCGGGTTTTGTTAATAATTTTTTTTTTTAATTATATAAATTATTTTTAAATTCTAAATACATATATTATAACTAAATTTTTTAGGTTTAAGACAAAAAAGGAACACTAAAAAAACATTGAATTATTAATTTTTTTTTTCTATTTTTGAGTATTAAAAAAATTTAAAAAGAATTATTTTTTTAATTTTCCCTGAAATCTA…
scaffold415225	2143	(A)10	245	254	TACAGGCACAATAAACCCCC	59.685	20	GCGAAAGGTTTCGAAAAAGA	59.451	20	183	102	284	CACACAATGTTGATCTTTACATGCTCAATATACACATTATCCGAACGGACATAATCAAAATCTACTTTACACACATTCAGACCCAAACTTCAAACTTCACACTACAGGCACAATAAACCCCCCATGAAAACCCATGATTTCACCATTCCATCCTAACAAATCCAGACACCAAGTCTAGATCACTACATGTTCATTAATAAAAAAATAAAATTAAAATTTGTCGGCGGAATTTCCAACGTTACCCAAAAAAAAAATTCAGATTCAATCTTTTTCGAAACCTTTCGCGAATTTTTTTAATAAAACCTTATTAAATTTATTTTTATAACTAATTATATTCATATTTTTTTCGCAGATAATTTTGACTATTGTTACTTTTTACATAAAAATTAATAGTAAAAA…
scaffold415585	1222	(A)10	530	539	TTTTGGTTTCCTTGAGGAGTG	59.201	21	TTCACCACCCTCTTGACTTTG	60.133	21	247	388	634	GCATGAAATTGTATTTTTAATTAGCTTAGAATACAGTCACGAAGTCATAGGCTAATGGGATTAGTACTATTATCCCCTGCCGGTAACATCTCCTAGACTTGGGGATGTTACATTGATTAAGTGGTGTAGGACAAGTTTTGGAGCTTTTGGTGATATGATTACATGAGTTGAGCATTGAATTTTTGAAACTTAAGAACTTAGAAAATGGATCACCATAATCGAATCTAAAGCTGTTTTATAAAAGGGAAATTTTATGTTTTGAGTAGAGCTACAAGCATGAATTAGTGTCTTGGGAAATGTATTAGCAAGGATTATATTTAAATTTATTGAATTCAATTGTGGATAGTGAAAAGGCCACCTTGACTGAATTTAGGAGAAGAGGGAGCTATTTTGGTTTCC…
scaffold417239	1296	(T)11	101	111	GATGACGAAGAAAAATCATTGC	58.697	22	TCCTCGATGTAAAAATGCACC	59.952	21	113	50	162	GTGAATGGATCTTCTATCGTCAAATATTGAGTCTTAAGACTCATGTAAATGATGACGAAGAAAAATCATTGCTTTTGCTATTTCTTAAGGAGATGATTGATTTTTTTTTTTAATATCGTTCTTTCCAAATCCGTATTTTGAAGGTGCATTTTTACATCGAGGATCCAAGAAAGATAGTTACTCCCGTTAACATTGAGGGCATGAATTTATAAGTTTGCAGGATTTTCCATTTTCAATGATGCTATCTACATATGAAAGAAAATAAAAGAAAAATTAGTTGTCATAACAGAAAATTAAATATAACACATAAATAGATCTAATGTAAAGGAAATTATTAATGTAAAAATCCAGCTTCATATATAATATTTTATTGATCTAAAACTTAAGATTCTATTATTA…
scaffold418661	1441	(AT)17	78	111	AGTTAAGCTGCAGGTCGGAG	59.639	20	TCCTACCTAAGCCAGGTTGC	59.336	20	243	25	267	TGGAGCACATTATTGTATAATTGTGAGTTAAGCTGCAGGTCGGAGGCCATATTGCATTTTGAATTGTGGTTGGTTGCATATATATATATATATATATATATATATATATATNNNNNNNNNNNNNNNNNNNNNNNNNNCTAGAGGTGCTGGACTATATCGAGGTTGCATGATTTTTAGCAGAGACCATTCCAAAATTTTATTAGCATCAATGACTTATGGAGATGGGTTATTCTTGTCTCATGCCGGTAGCAACCTGGCTTAGGTAGGATGTTATGAAGTTGGTATCGGAGCTAGGTTATAAAGTCAATAGCATGGTCTAGAGTCAGTGACTGCACTGTAGGGTATCCGACTATCGAAGAATGTCTTATGTTATGTATAAACCACATAGATCATTGTATG…
scaffold420765	4937	(A)19	4343	4361	TGCCCTTATCTATATGATTGTTTGA	58.991	25	ACCGGGCATTGTAAAAATTG	59.699	20	230	4178	4407	TAGAAAATGAGAATATGTGTTTAAAAGAAGAGCATGAACATTGTGTAAAGAACATGCAAAATGAAGCATGTACTTCTAAATCATCATGTGCTTGTGAAACTTTGAAAATTGAAAATGATGATTTAAATAAGAAGATATATGATTTGTATAACATTGTGAACAAGTTCACTCAAAGTGAAAAGAATTTTAAAATGTTACTTGGTTCACAAAAATATGTTTTTGAAGAATTTGGATTATGATATAAGCCTCACATGAAGTAAAAATATTTGAAAATTATTCTGTGAAAGCATCCAATTTATATACACATTCATCATATACACAAACATTATATGTTATGCTTGTAATATGAAAGGTTACAAAATTTATGATTATTGAACCAAAATGAAAATTGTGGATGTT…
scaffold421263	1896	(CAC)5	764	778	GAGTCCCCTAGTGGTGTCCA	59.962	20	GCGATTGAGTTGGGAGAAAA	60.192	20	154	669	822	GCAGATGTTTATAAAACAAAATAATAAAACACATTATGGTCACATCGTGTCCCCCAACGCACCATTTTATATTTTTATAAAACATGGCTAATGTTAAAACGCATTTCATATCATTTTCATAGGCATAATATAATGATATACATATATATAATTTAAAATCATAATTAAGATGAGTATTGAATCCCTACCTTAACCTCACACTTGAAGCATGAAACTGTTCTCACAATGATGCTCAACGCGCATTGAATCAAACTCATGCACATATTTAACGATAAATCGACATGGTTCCGCTTAAAACACAACTTTTCATTTACAAGTCAATACCACAAATGCCCATCTGGGGCCTACAATAACCACCCAACCATACTTCAAAATCAAGTCCACAATCCAAAAATAAAA…
scaffold421263	1896	(A)14	886	899	CACGCGCATGTTAGAGAAGA	60.157	20	AAAGCCTTGGGGACTTGACT	60.11	20	132	855	986	GCAGATGTTTATAAAACAAAATAATAAAACACATTATGGTCACATCGTGTCCCCCAACGCACCATTTTATATTTTTATAAAACATGGCTAATGTTAAAACGCATTTCATATCATTTTCATAGGCATAATATAATGATATACATATATATAATTTAAAATCATAATTAAGATGAGTATTGAATCCCTACCTTAACCTCACACTTGAAGCATGAAACTGTTCTCACAATGATGCTCAACGCGCATTGAATCAAACTCATGCACATATTTAACGATAAATCGACATGGTTCCGCTTAAAACACAACTTTTCATTTACAAGTCAATACCACAAATGCCCATCTGGGGCCTACAATAACCACCCAACCATACTTCAAAATCAAGTCCACAATCCAAAAATAAAA…
scaffold422933	1794	(AT)6	139	150	GCCCATGAGATTGCAAAGAT	60.043	20	TGACCGACTTTGACTGACCA	60.285	20	195	10	204	TAATGGTTTTGCCCATGAGATTGCAAAGATAGCCTTAGGGTATCTTTGTCCTGTTCAGTGGAATGATATATTTCCTTCAAAAGTAAAGTGTATTGTTGATTCTTTTCAGTAATGAAATTCTTATTTGTTTCAAAAAAAATATATATATATTTAATGCATAATAAATGAAATTTTTTAAAATGATATGGTCAGTCAAAGTCGGTCATCAACAGTCATCCGTCAAATGGTATTTTTGGTATTAAGATGACTTAATTATTAATCTTGTAGCAGGGATATTTTTTGAAATATTAAATGTTATAAATGATATTTTTGATGTTATACTTAACAATTTTATATTCTCAAAATAATATAAAACTGAATACAATATTTGAGAATTAGTTTTTTTTTTTTTTTTTAATA…
scaffold422933	1794	(T)17	379	395	TGGTCAGTCAAAGTCGGTCA	60.285	20	TCATTCACTAAAATTGTGTTTGGT	57.681	24	258	185	442	TAATGGTTTTGCCCATGAGATTGCAAAGATAGCCTTAGGGTATCTTTGTCCTGTTCAGTGGAATGATATATTTCCTTCAAAAGTAAAGTGTATTGTTGATTCTTTTCAGTAATGAAATTCTTATTTGTTTCAAAAAAAATATATATATATTTAATGCATAATAAATGAAATTTTTTAAAATGATATGGTCAGTCAAAGTCGGTCATCAACAGTCATCCGTCAAATGGTATTTTTGGTATTAAGATGACTTAATTATTAATCTTGTAGCAGGGATATTTTTTGAAATATTAAATGTTATAAATGATATTTTTGATGTTATACTTAACAATTTTATATTCTCAAAATAATATAAAACTGAATACAATATTTGAGAATTAGTTTTTTTTTTTTTTTTTAATA…
scaffold422933	1794	(AT)7	512	525	CCAAACACAATTTTAGTGAATGATTT	59.631	26	GTTCCCCCGCCATTTACTAT	60.041	20	243	420	662	TAATGGTTTTGCCCATGAGATTGCAAAGATAGCCTTAGGGTATCTTTGTCCTGTTCAGTGGAATGATATATTTCCTTCAAAAGTAAAGTGTATTGTTGATTCTTTTCAGTAATGAAATTCTTATTTGTTTCAAAAAAAATATATATATATTTAATGCATAATAAATGAAATTTTTTAAAATGATATGGTCAGTCAAAGTCGGTCATCAACAGTCATCCGTCAAATGGTATTTTTGGTATTAAGATGACTTAATTATTAATCTTGTAGCAGGGATATTTTTTGAAATATTAAATGTTATAAATGATATTTTTGATGTTATACTTAACAATTTTATATTCTCAAAATAATATAAAACTGAATACAATATTTGAGAATTAGTTTTTTTTTTTTTTTTTAATA…
scaffold422933	1794	(A)14	793	806	ATAGTAAATGGCGGGGGAAC	60.041	20	AATTCTGAAGCCTTTGGCCT	60.208	20	273	643	915	TAATGGTTTTGCCCATGAGATTGCAAAGATAGCCTTAGGGTATCTTTGTCCTGTTCAGTGGAATGATATATTTCCTTCAAAAGTAAAGTGTATTGTTGATTCTTTTCAGTAATGAAATTCTTATTTGTTTCAAAAAAAATATATATATATTTAATGCATAATAAATGAAATTTTTTAAAATGATATGGTCAGTCAAAGTCGGTCATCAACAGTCATCCGTCAAATGGTATTTTTGGTATTAAGATGACTTAATTATTAATCTTGTAGCAGGGATATTTTTTGAAATATTAAATGTTATAAATGATATTTTTGATGTTATACTTAACAATTTTATATTCTCAAAATAATATAAAACTGAATACAATATTTGAGAATTAGTTTTTTTTTTTTTTTTTAATA…
scaffold423907	1111	(A)14	57	70	TTCAACGTCCGTGTTTTTCA	60.127	20	AGATCATGATTTGGCGAAGC	60.185	20	164	25	188	CATTGGTTCGTCTATCAATCCATCATTCAACGTCCGTGTTTTTCATTCAACCCCCTAAAAAAAAAAAAAACGCCGCTGCAGTTTGATTCTCTACGCCGCGGAATATGGACGCGTCCCCGATCAACGGTCTCCCGCAGGACACGCTTCATCAAATCTTCTCATCGCTGCCGCTTCGCCAAATCATGATCTGCCGATCAGTGTGCAAACTCTTCAACCAAATGCTGACGTCAGCGTCCTTCATACACCTCATCTCCACCCGAAACCCTCCCCTCTCCCTCCTCGCCCTCCGCCCTCCTCACCACCATCGCCACGTGTCAAATTCATCTTCCGCCCTCCACGTGTACGACCCCAACCAAAACCAATGGCTCAGATTCGATCTCAGTTTCCTCCCTTTCAGGT…
scaffold425189	1128	(TA)7	71	84	CAAATCCATCATCCATTGACA	59.19	21	TCCTACGTGTTCGTAAGGGC	60.132	20	230	11	240	CATACACATGTCAAATCCATCATCCATTGACAAATAACTCACAAATTATGAAACAACAAAACTAAGTCTCTATATATATATATACACACACGTATATCTTTTATTGAAATAAACAATAATCGATACGTAAAGTACTCATCACATAGAATATTTACCTCATGTCATGAACACTCATGATCCTAGTCAAATCAAAATTCTGAGGGTACCATAGGACTCCCTACGCCCTTACGAACACGTAGGAATCGTCAAAATTTGAATTGGAGCTCCCATGAAATGCTATCACTATTCATCTGAACGTTCCTGCCTTGTTTAGTGTGCAACCGAGCATGAATCGGAGAAACCATCACCACCATCTTATAGTATTCTTTGAAGGTTCGATTTGATGAATGGCTCGGCATG…
scaffold425189	1128	(TC)8	577	592	GGCAGTCCACTGGTCAATCT	60.12	20	AAATTCGCATCAGAAACGCT	59.851	20	210	540	749	CATACACATGTCAAATCCATCATCCATTGACAAATAACTCACAAATTATGAAACAACAAAACTAAGTCTCTATATATATATATACACACACGTATATCTTTTATTGAAATAAACAATAATCGATACGTAAAGTACTCATCACATAGAATATTTACCTCATGTCATGAACACTCATGATCCTAGTCAAATCAAAATTCTGAGGGTACCATAGGACTCCCTACGCCCTTACGAACACGTAGGAATCGTCAAAATTTGAATTGGAGCTCCCATGAAATGCTATCACTATTCATCTGAACGTTCCTGCCTTGTTTAGTGTGCAACCGAGCATGAATCGGAGAAACCATCACCACCATCTTATAGTATTCTTTGAAGGTTCGATTTGATGAATGGCTCGGCATG…
scaffold427025	2562	(T)12	2495	2506	ATCTGTGGAGCTGCGTTTCT	60.02	20	AGGCCAAAAAGCAATAATCG	59.212	20	242	2310	2551	CGGAAAGCCTTCGATACGGTGAGCTGGGATTTTATTTTAGCAGGACTCAAAGCTGTTGGCATTCCCACCAGGACTATTGATTGGATTAGAGTTTGTTTAACCTCTCCCTACTTCTCGGTTTGCTTAAATGGTGAACTATTTGGTTTTTTCAAAGCTTCTAGGGGGGTTAGACAAGGGGATCCCTTATCCCCCTACCTATTTGTCCTTGCTATGGAAGGCCTTCATGGTATTCTTCAGAAGTTGACTATGGATAAGAGTTTCAGGCATCATTGGAGGTGTAATAAGGGAAGGATCACTCATTTATGCTTTGCTGATGATCTTTTGATGTTCTGTAGGGGGGATGAAGCTTCCTTGGGAATCTATAAGAAGGCCCTTTCTCTATTTTCTCAATTCTCTGGA…
scaffold428817	1508	(A)12	845	856	CAAAATGCACGGTTTGTTTG	60.007	20	TTCCTCCTCCCATGAATCAC	59.862	20	251	674	924	CAGGCAGGCTTAAACTAGGTGAGATTTTGCATGTGACGGAAATAAAATGATTGGTCAAGAGATATCTTTATCTCGTCTTTCTAATTATTTCTGCTTTAAAAAGAATGTTAATNCCTTTAAAAAAAAATAAAAATAAAAATCAATGATTTGGTTACTCTGACAAGTTATTTATATAACATAACTACTCGGTCGCAATTTAACTTTAAAAAACTTTTAAAAAATATCTTTATAATCATATGCTTATAACTATTCTAATTGATTAACTGTTTATTGAAAGTCAAATCATGGAAATGTTTATTTGTTTGACCAATGACTCTAAAGGGTTGTAATGTCTTAATGCGGGAGTCAACATAACCCAGGATGATATATTATTAGTAGGGTCAATTAAAACCAACCCAC…
scaffold429169	1502	(AT)7gggtgtatctgtgtgagagtaataatatgtgtacaatagttgtcattatggtatgacatgtttctcgttataatatgaaaagaata(TG)7	1338	1451	TGTGACTTGAACCCTTGACCT	59.607	21	CGCTATGGGTCATAATTGTCC	59.31	21	245	1250	1494	GATGTTTATTTCAAGTTCATTTTGATGCTGGACTGAGATCCAGGTTGTCTGGTTTTAAGATACATAATATAGGATTTTCAAAAATTTAGAGGCTTATGGAGATGGGTCAATCATATCTCCTACCGGTAGCATCATGCCTCTGACGGGGTGTTACAAAAGACTTACATGACTATGAAACTGCACAAATGAAGGGACTCGAGAATTTGAAAAATAGCCTTAGGTAGTATTCAACCAAATTAGAATGTGTTCTCTTATCTCAAAAACACCATCATATTAGGTTTAAAAAGCAACTCAATTTTTTAGGCGTTGTCAATTTTCTTGAAGTTTTTCCCAACAGCATTTAAGAAAACCCTAGTCACATTAAATTGTGGAATGCTCTCACTGATAGACCCAACCATG…
scaffold429499	2407	(T)11	257	267	CGGGATTCAGTTCGATTTGT	59.933	20	CAACCCCTAAATGCGTGAGT	59.993	20	139	224	362	AGAAGAACAAAGAAAACCAAAAGTAAAATACTTGTGTGACATTTAATCTCTAAAAGAGTTTAGAGATTTGTTTGTGAGTATAGCTCACTCTATTTTCTGTTGGTAACGAGATATAGCACATAAGGCTATTTGGTGTTGAACAAAACTTCATCATCTTCTCCTTCTAATACACCACATGGCAGTGAGCAATTTTCTACTCACTGCCTCACATAAAAGTTGTGTAACGGGATTCAGTTCGATTTGTTTTTTATCCAGATTTTTTTTTTTGGAATATCTATGGGTGTTTTTAGGACTGTATTGGGGCTGTTTTAACAGAAAAATCATACCTTAAAATACTAGTGTGACTCACGCATTTAGGGGTTGATTTGGGCAGTGAGTTGGGCGCATTTTGAGTCCAAA…
scaffold429499	2407	(A)12	1451	1462	AGATGCTTCGTACAATCGGG	60.096	20	AATTCGTGGACTTATTGGAATC	57.128	22	210	1404	1613	AGAAGAACAAAGAAAACCAAAAGTAAAATACTTGTGTGACATTTAATCTCTAAAAGAGTTTAGAGATTTGTTTGTGAGTATAGCTCACTCTATTTTCTGTTGGTAACGAGATATAGCACATAAGGCTATTTGGTGTTGAACAAAACTTCATCATCTTCTCCTTCTAATACACCACATGGCAGTGAGCAATTTTCTACTCACTGCCTCACATAAAAGTTGTGTAACGGGATTCAGTTCGATTTGTTTTTTATCCAGATTTTTTTTTTTGGAATATCTATGGGTGTTTTTAGGACTGTATTGGGGCTGTTTTAACAGAAAAATCATACCTTAAAATACTAGTGTGACTCACGCATTTAGGGGTTGATTTGGGCAGTGAGTTGGGCGCATTTTGAGTCCAAA…
scaffold431163	1858	(T)10	438	447	TTGCGGGTCTAGAATGAAAA	58.361	20	TAAACCTCCACAAATTGCGA	59.157	20	148	410	557	ATAAGGCAATAGTTAAGGTTTGTAACTAGATGCAGAAGCTACAAGGGGAGGAAAAAAATATTCACATACCAAAGTAAGTGTTGTGGAGATAATGGCGATGAAGATAGAAACAAAACATCATTTGTGGCTATGAGCTTCAAAGGATAAGATAGGGCATTAGCCGATTGAGTCGAGTGTTGACCGAGAAAGCATTTAGCAAGCGAGATCATGTATTGTTGAAGGTAATACTGACTTTAGCTAGTGATTTGAAGTAGGAGAGGACAGAAGTAAACATTTTGTAGGTTCCCTCCAAAAAAACATCTTTTAGATTCTGTGTTGATACTTTATTTATGTTAAACATGTCTTTTACACTACCAAACATAATGCTGTTGACCCATAATTTTGATATAATATACATAA…
scaffold431163	1858	(T)13	614	626	CTCGCAATTTGTGGAGGTTT	60.11	20	TGGAATCGGGTAATTTGATGA	60.139	21	129	537	665	ATAAGGCAATAGTTAAGGTTTGTAACTAGATGCAGAAGCTACAAGGGGAGGAAAAAAATATTCACATACCAAAGTAAGTGTTGTGGAGATAATGGCGATGAAGATAGAAACAAAACATCATTTGTGGCTATGAGCTTCAAAGGATAAGATAGGGCATTAGCCGATTGAGTCGAGTGTTGACCGAGAAAGCATTTAGCAAGCGAGATCATGTATTGTTGAAGGTAATACTGACTTTAGCTAGTGATTTGAAGTAGGAGAGGACAGAAGTAAACATTTTGTAGGTTCCCTCCAAAAAAACATCTTTTAGATTCTGTGTTGATACTTTATTTATGTTAAACATGTCTTTTACACTACCAAACATAATGCTGTTGACCCATAATTTTGATATAATATACATAA…
scaffold431163	1858	(T)12	843	854	TCACCATAAACCCCACTTTCA	60.213	21	TGCACATAATGAATTGTCCCA	59.801	21	129	798	926	ATAAGGCAATAGTTAAGGTTTGTAACTAGATGCAGAAGCTACAAGGGGAGGAAAAAAATATTCACATACCAAAGTAAGTGTTGTGGAGATAATGGCGATGAAGATAGAAACAAAACATCATTTGTGGCTATGAGCTTCAAAGGATAAGATAGGGCATTAGCCGATTGAGTCGAGTGTTGACCGAGAAAGCATTTAGCAAGCGAGATCATGTATTGTTGAAGGTAATACTGACTTTAGCTAGTGATTTGAAGTAGGAGAGGACAGAAGTAAACATTTTGTAGGTTCCCTCCAAAAAAACATCTTTTAGATTCTGTGTTGATACTTTATTTATGTTAAACATGTCTTTTACACTACCAAACATAATGCTGTTGACCCATAATTTTGATATAATATACATAA…
scaffold431549	2425	(T)10	260	269	TGTGTCATTACAAGAATGGGAAA	59.37	23	AACCCAATGGAATGAAATGC	59.628	20	209	123	331	TCTTACTTGAAATAAGTGATCTACTATAAAGAGGTAATCTTTCTTTACCCTCATTATGACTCTTCTCCTATTATAGTGATCATTAAAAGTCTTAGTTTATCCTAACATTGACAGACAACACTTTGTGTCATTACAAGAATGGGAAATAGTATAATCTAAAAATGCATAATTTTTTTAAAACCTATTTGTAGTTATAGTCCATTTTATTGCTATTTATTTACCAAATAATATTTTTGAATATTACATTATAAACCTCTCATTTTTTTTTTCTCAAACAAGATTATAATATATTACACTTTATTTCATTCCTTTGCATTTCATTCCATTGGGTTACATTCTATTATAAACTATGTTGTTTCATCAATCCAAACATAGCCTTAAATTGTGGATAATCGTTTC…
scaffold431583	1143	(T)10	535	544	TTTTGGGAGCAGTTTTGGAC	60.088	20	CACTCACACGTCCCCTCTTT	60.151	20	272	359	630	TAACCCAACATGGATAAAAATAATAGACGTGAACCATAAAGTTGCATGCGAGAAAATAACAATAAATAATCGAAAAGATAAATAAATAAAATAGCAAAGGGCGCCCTCAGGTCTTACCTTTTAAGATGCTCCTCGGAAGTGCGTTGCGTCGTCGCCGGAAGGGTTAATGCTCCGTCACTTTTTTGGTTCACTGCTTCGTTGTTTATACTATTTTCTTCATTATTTTTGCTGCTGTTTGGTCGTTGTTTTTATACTATTTTTGTGTCAATTTGTTGACTATTTTTCGAGACTGTTTTGGGTATTTTCAGGAACTGTTTTGGGCTGATTTTTGGACTGTTTTCAGGGGTTATTGCTTGTTGTTTTGGGAGCAGTTTTGGACTATTTTTGGGTGTTTGGTTT…
scaffold431583	1143	(GA)6	650	661	GGCTGGTGGGGTCTTTATTT	60.187	20	ACACAGCCCCCACATACACT	60.307	20	277	448	724	TAACCCAACATGGATAAAAATAATAGACGTGAACCATAAAGTTGCATGCGAGAAAATAACAATAAATAATCGAAAAGATAAATAAATAAAATAGCAAAGGGCGCCCTCAGGTCTTACCTTTTAAGATGCTCCTCGGAAGTGCGTTGCGTCGTCGCCGGAAGGGTTAATGCTCCGTCACTTTTTTGGTTCACTGCTTCGTTGTTTATACTATTTTCTTCATTATTTTTGCTGCTGTTTGGTCGTTGTTTTTATACTATTTTTGTGTCAATTTGTTGACTATTTTTCGAGACTGTTTTGGGTATTTTCAGGAACTGTTTTGGGCTGATTTTTGGACTGTTTTCAGGGGTTATTGCTTGTTGTTTTGGGAGCAGTTTTGGACTATTTTTGGGTGTTTGGTTT…
scaffold431591	2158	(T)21	1121	1141	TCAACCAACAACATCCCATC	59.193	20	CCCCCAAGCAAGTAAGGTTT	60.345	20	279	1095	1373	TATATATATATATACATATACATACGATTATAGGTTTATAAACTTACGTACATAAATACATATTTATAGAAATTAAACTCATCAAACATCTCACTTCATATCATAGCAATAATAAAAATCCATACCTGTGTTGGTCGATTAACTTAACTATACATAATCCTGAAGTCCGTTCTCAAAACCATCTCTTAAATATCCCAATTTTATACTAAATATTTCAACCATCTCTTTATAAATTTAAAATATGAATAAAAAAATCAAGTACTCATCGCATTGGTTACTTACCTGGATTCACGAGTACTCTAGGTCTTAGTTAAATCTGCCAAAACGAATGGCGAAACGCTGTTAGAATCGCAATTTATAAAATTCTCGACTTAACACTGAAAAAATTCCAAATCTATT…
scaffold431687	1126	(A)12	577	588	GCCTTACATTTCCAAAAACGC	60.821	21	TACAATTGGCATCAAGAGCG	59.833	20	261	367	627	CAAAATACCCAAGGCATTCATTGGTCTTCAACTCTTGACTCTATGGATTGTCCTGCAGAAAGTGTGTTCAACTCCTCGAGTAGTAACATTCACAATATATGGATATAATGCTTCAAGTAGTAGTGTGCTCACTACGGAACACATTAGCACTTTAGCTCGTAAGACATGCTTTTGCGTGGTAATCACCTCCACATGTCGTTGTCGAACTCACCATGCCTATGCTTACCATAGCTTCCTATAACCATGATCCATATTTACCAAACATTGCTCAATTACTACCTTAGTATCCTCTTTGGCAATGCCCTCCATAAGTTACATAGTAAAATTAAATACAACATGTGTAATTAATTCCTAAAATGGCCTTATAGCCTTACATTTCCAAAAACGCTAATAAAACCA…
scaffold432069	1447	(A)15	486	500	GCGATCCCCCATTATACTCC	60.499	20	AAATTTGTTGTTCAGCCAGTTG	59.177	22	259	285	543	AAACGACCACTGAATGTGATGGTGCATAGGCTACATGCGCCGATAACCGCCGTCGAAACCACCACCGGTAGAAACTTGGAACTCCAAAATCCCTATTTTAGGTCTAATTGAACCCAAATTTTCAAAGCCTAAATCTAATTGCCTTCACTTTGTCAAATTATAACCCTAAATCTAATTTAACTCATATTTTCAAACACAAATCAAAATTTTTTAAATAAAAAATAAAACCGCCTAATACCGCCTAGCCTGTCTGTCTAAGCGCCGTTTAAAAGGCCTATATGCTAGGCGATCCCCCATTATACTCCTAGCGTCTAGCGTTTTTTTAAAACCTGTGACTACAATTAGTTTCATCTGCACAAAAAATAAAGACTAAATATTATTTAGGATATAGTTAAAATA…
scaffold433233	1281	(T)14	681	694	TGTCCACACCATGCAATTTT	59.823	20	ACATCCGGTGGTTTTACCTG	59.711	20	257	506	762	ATTTAAACTAACAGGAAACGTGCGCAATGCGCGAGTCCACAGCAAAATTTATTACGTTTCGGATGTATATGTCATATCTAATAGTAATTGGATCCCACAACCTCCTCTCCTCGAGTTAATCACAAAATAGTAATTTTGTGATTGTATTTTATTTCTCGTGCAAGATTCTCATAAATGTAACACATAATTATGCGACAAAGATATTAAAGACATATATTAAATATAAAAATCTGATCCGATCGATTGAATTGGGATTCGGTCCGGGTGATTCAAAAAATTGATTAGTAGTTGAACAGACAAAAAATCTATCAAACTAGCTGGTTTAACCACCAAACCGGTGAAAAATAATAAAAAATAGTTAATTAGAAACCATAGGTCGACCCTCGGTTGAACTCTAGT…
scaffold433295	1020	(A)12	336	347	ATTTTCGGTTCCCCCATAAC	59.888	20	AAACCTCATGGCCACTTAAAAA	59.878	22	223	227	449	TTTCTACACTATTATAAATAGGAGGGTAGAGTGTGCGTAATAGGCATGAGAATCAATATCAAGATCATTGTGATCAGACTTGTAAACAAAAGAGAGATCAGAGAAGCATATCTCAGTAATAAAAATATCATCCGTTTTGTGCCCGTGGACGTAGGTTGGATCTGATCCGCCGAACCACGTTAAATCTCCTTATTGATTGGTGTATTTATCTGTCTTTTGCTAAATTTATTTTCGGTTCCCCCATAACCAAATAATTTCACTATTGAGGGAGGATTGGCCTGGGGTAATATTCTCATATTGCCCTGAGACCAAAATTAACCGTCAACACTTTGATTAAAAAAAAAAAATCCATTCAATTTTTTGGCTTCTCACCTGTAAATAAGTGTTTGTTGTTTTTAA…
scaffold433793	1975	(AT)11	1645	1666	CGAATTATCTGTCAATGGCTG	58.254	21	TTCATCCACACCACACAACA	59.376	20	168	1619	1786	ATCGACAAAGAGATTTAACGTGGTTCGGCGGATCAGATCCCGCCACTTCTAATGCTCCATTCAGAAATTATGCCCAAAATCAATCAAGGAAGCCCATGCACGTCCAAGACCCATTCCATTCTTGCCTTTACACATAATAAATCATTCATATAAAGTCTCATACATGGCCTAAACTCCAGAACCCAAGGAATCTTCCAAACCCACCGAAATGTCCCAAATACACCAATCTGGCCAAACCATGCAACCAGCCATAACTTCAAGTTAACTTGCCCAACAAACCGAGCTCATTCTAGATCAAATCAGTAGGTGGCCAAGCCAGCTACATTTCGACCACCACTGATCCACGTGACAGCACCGACATGTGCTTCTAACTACTGTGGGTCGGCTGGTGACCGACGA…
scaffold434067	1144	(T)13	399	411	ATCATCCTCAGCTTTGGCAG	60.362	20	TAAGAAACCCGGACAGTTGG	59.964	20	165	325	489	TCGACCCCGCCCGCAATTTTAATTTTTCATACTTAATCCTCACCCCGGCCCCAAGGGTCTCTGTGGCATCGGATATTTCTGCCATCCATATATGTTTACTTGAGTATTTAATNNNNNNNNNNNNNNNNNNNNNNNNNNNNNNNNCTAATCCAAACATATTCAGTGTAGAGAAGGGAAAAAAACAAACAGGGCTGGTTCATGAATTCTATAATTTGGTTGAATTACGCAGCTAGCTGAGGTGCAATCCTATAATTAGTTCATTCTGAGTAATTTTACAGTTACACAGCAAAATCTCCACAAGATTTGGAGCTTCTAGGGATACCTGATCATCCTCAGCTTTGGCAGTAGATGTTTGGAAGTCTATAGTAGATTAAATCACTCAAGCTCAGTGACTCAGGT…
scaffold435021	1174	(A)15	1037	1051	TTGGGATAGAAATTGGTTCGT	58.43	21	AGCATGCCCATTTAAATCCA	60.289	20	250	876	1125	TAAGAAGTAAACACAAATAAAATAAATAATTTTTAATAAAGCAAATATAAAATCAGAATCAGAATCAACCATACTTTTAATAAAGTAAAAGTAGATATGGATACTGATTTACGAAAGTAAATAAGACAAATAACTTTTAATAAAGTAAAAAACAGAATTAGAATTAGAATCAACACGACTTTTAATAAAATAATTTTCTCTACTTTCAAAATTAAAAAAATACATAAAAAAAACATATTAGATTTATTAAACAAATAGATACAATAACGCAAGATCCTTATGGGAAAAAATTTTAATATTCGACATCGCTAGCGAATAGGATCGTGAACTGCTATATAAGTTATGCACTCCCCTAATTTAGTAGGCACATGAAGTATAGTTTTTTTTATTTATTGTTTC…
scaffold435871	1094	(TA)8	337	352	TGCATGAATCGATGTTGTGTT	59.987	21	GTTCAGCCAAGTGACCCATT	59.973	20	225	245	469	AAAAAAATAAATCAGCCCTCTTTTTCATTTTGTTCTTCATGTCAAGCCTTGGTGGGTCAAAGAATTTGGTCTCATTTTCTTTTTAATTTATGATGTGAATCAAATAAGTAAACTTCTCATCCTTTAAGTTATTGATTTCTTTGTATTTTAGTGTAAATTTTGCAAGTTTCCCCTTTGAATCCATGGAAAACCCAAATTTGATTTTGATTTTTTTGCATGTTTATGAATACTAAAGTAATTATATATGCATGAATCGATGTTGTGTTATAAAATATGCATGAATTTGGTTAAAATTCTCAAAAGTATAAATGGGTGTGAAAAGGCCGAAATGGGTGTTATATATATATATATACACACATAGGTATAAAGGCTTGGTTATGTGTTATTGGTGATGATAAA…
scaffold437619	1131	(CT)6	635	646	TCCTTTCCAACTTCCCAACA	60.465	20	CAGAGCACAAACACAGGCAT	59.905	20	135	579	713	TATCTTTCCCATAGTTCTCGATATCAATGAATTGGTGAGTTGATGTCGGGAACTACAATGGTGGTGTGGATTGCCCCATAGTCCTCGGGTTTGGGTCTTACTACCAATCAAATTGCACCCTCATCGAGTCAGAAGATCATTCATATGATCAAAAGATTCTACCTTGGCGACGTTTGCTTCATTAAATACCTCTCTAGAGCTCTTAAGCCGTTCTTTGGATGTTGTGTTGCCATCATTGCATTCTTTAAATGCCCGTCACATCATTCCAGGGATTCCTCTGCTTTGTCTCTCCGAGATACCACGCGTCGTGCATCCATGACTTGCCCACCAAAACCGAGTATAATTGGATCCCAACTGAGCCGTCGCTCCAATCCCGTCCTTTCATTCGAATCCAACTGG…
scaffold437643	1353	(T)11	114	124	AAACCGTGTGACTCGCTCTC	60.453	20	CTATGCGTTTGTCTAGGGGG	59.587	20	120	85	204	CTTTATTTTTAAAATACTTGTGGGGTTTCTGATTTTGTGGGTCTAATGAGTTTGAAATTTGAAAGTTACATGTGCGATCCCAAGCAAACCGTGTGACTCGCTCTCCTTTTTTCTTTTTTTTTTTCCTCATGCTAATTGCAAGGATTGCAATAATTATATGTTTACTAATAATAAATAATCATTGGCCCCCTAGACAAACGCATAGTTAAAATTTTAATTCTGTGAGATCAAAATTTAATTTTTATAAATATTGATATTTTTTATTTGAATAAGAGTAAATCAAAATTAACTTATTAATGAATCAGATTTTTCGTTATTTTATATAAAATATTTTAATAAGATTTCGGATCGAACTAGCGCTCGCATATAAATGGCTCCGCCATTGTCCCAAGGGCATAA…
scaffold437643	1353	(A)10	490	499	GTCCCAAGGGCATAATCTGA	59.894	20	TGACGACGAGATTTCCAACA	60.24	20	268	384	651	CTTTATTTTTAAAATACTTGTGGGGTTTCTGATTTTGTGGGTCTAATGAGTTTGAAATTTGAAAGTTACATGTGCGATCCCAAGCAAACCGTGTGACTCGCTCTCCTTTTTTCTTTTTTTTTTTCCTCATGCTAATTGCAAGGATTGCAATAATTATATGTTTACTAATAATAAATAATCATTGGCCCCCTAGACAAACGCATAGTTAAAATTTTAATTCTGTGAGATCAAAATTTAATTTTTATAAATATTGATATTTTTTATTTGAATAAGAGTAAATCAAAATTAACTTATTAATGAATCAGATTTTTCGTTATTTTATATAAAATATTTTAATAAGATTTCGGATCGAACTAGCGCTCGCATATAAATGGCTCCGCCATTGTCCCAAGGGCATAA…
scaffold438695	3046	(AT)10	1667	1686	TTCGGCCCGAGTTGTTATAG	60.089	20	TTTTCTTTTTCTGCGCCAGT	59.996	20	257	1599	1855	CTACTTATTATTTTTTTTACATTTACAAGTAAATGATGCATCTATTACAAATTTAAAATTATTATTAATATATGTGCGCCCCGTGTCTGTGATGCCCGCGCCTCTCGCCCTGCGCCTCGCGCCTCGCTTTTCTGGCTCTGATCGCCTCGGTGCGCCTCTCGCCTTTAACAACCCTGATTGAGAACCCTGATACTGGAGGAAAGTTTCATACTCGGCTCCAGATAAAGTGACATTCTGAGATGACTGTTCGGAAGAATCAGAGGTGGGAGAATTATCAACCTTAGTTGTACGAGGATGTGGTGGTTTGCCATGAAGCTTATAGCAATGCTCTCAAATGTGGCCAACCTTGTGACAATAGGTACACTTTGGACGCTCGACTCGATTGCTGTTATTGCCCCG…
scaffold438855	1020	(T)15	697	711	CCAATGATGGAGAAGGAGGA	60.003	20	TGCTGTGTTTTTGAAGTTAAGCA	59.974	23	253	534	786	CGCCACTCCATTGGAGTTTTAGTGGCTTTAAACTCTATTTAAGATTCTAAATGATAAAAATATATATATGAGATTTAGTGAGTAATGTTTTTGAATGGTGCAGGTAACGAAGAGAGTTGATACAGCAGAAGGGGACTGGAAGGGCTGGAACTGGAGATCGGAAGGAGACGTACTGGTAAATGGTGCATTTTTTGTGGCGTCAGGTGCGGGTGTTGAAGTTAAATACGAGAAGGCATATAGTGTAGAGCCCAAATCCGCTGAGCTTATTGAACAGCTCACTTGGCATTCTGGTGTCCTTGGCGTTGGTGGCAGGTAAGTAAACTTAGCATTACTCTCTCATTTTTTTTTCTCACTTTTACTTTAACTTTCACTTTCACTTTTCCTTTTTCTATCTTTATT…
scaffold438855	1020	(AC)8	964	979	TGACCGGTTATTCGTACGTG	59.464	20	AATTATGTTGAGATTGCTATGAATTTT	57.91	27	158	856	1013	CGCCACTCCATTGGAGTTTTAGTGGCTTTAAACTCTATTTAAGATTCTAAATGATAAAAATATATATATGAGATTTAGTGAGTAATGTTTTTGAATGGTGCAGGTAACGAAGAGAGTTGATACAGCAGAAGGGGACTGGAAGGGCTGGAACTGGAGATCGGAAGGAGACGTACTGGTAAATGGTGCATTTTTTGTGGCGTCAGGTGCGGGTGTTGAAGTTAAATACGAGAAGGCATATAGTGTAGAGCCCAAATCCGCTGAGCTTATTGAACAGCTCACTTGGCATTCTGGTGTCCTTGGCGTTGGTGGCAGGTAAGTAAACTTAGCATTACTCTCTCATTTTTTTTTCTCACTTTTACTTTAACTTTCACTTTCACTTTTCCTTTTTCTATCTTTATT…
scaffold439063	1076	(T)16	970	985	TCAAGTCCCTTTGGGTTGTC	59.943	20	TGTTGGGAAATTTCTGAGGG	59.903	20	241	829	1069	GATTTGGTAATAAAAGCAACACCCCACTTTGTGCCCGTGGAAGTAGGTTGGACAAGCTCCGCCGAACCACGATAAAACCTTCTTGTCGATCTGTGTGTTTATTTTGCCTTCTGNNNNNNNNNNNGGTGTTAATGGGTTAAAGGAGTTATAAATATACACACAACAACTTTACTAATATATTTCCCAAATCCCATATTCACAAACTAATTCAACCTCACAGGCTTCAACATCATCATGGCCGATTCTTCTCTCTGACTGTTTCTTTTATTTGCTCTCTTTTTCTTGGCAATGGAATTGTTGAGCTTCAAGCTTCACGTCATGTTTACAGAAACTTTCAAACTTCTCAACCAATTCTCCAAATCAACCTTACAGAACTGGTTACCTTTTCCAGCCTCCCAA…
scaffold439945	1402	(T)15	201	215	AAATTCCCCAAGTGGTAGGC	60.187	20	AAGCCGGACATAGGAGAAAAA	60.082	21	155	160	314	TGATTCTGGGTAATGTTTTCTTGGCTTGAGTTACTTGTTTGACCATTTTTCTCTAGTTTATTCTGTTGCTTTTGTGGTCATGATTGAAGTTATTTGTGATCATATTCATGATTNGACAGGTAAATTGTTATATTAATTAGAATAATTTTATTTGTATAACAAATTCCCCAAGTGGTAGGCCTGTTGCTCAACGGGTACCATTTTTTTTTTTTTTTGGCGGAAAGAGAGAAGTCATTGTCCCATTAGTTTGTATGAGGATAGTGTGTTCATAACTGAAATATATTAAATGTGTAATTTTTCTCCTATGTCCGGCTTTAAGTTATTTTAACTTGATTAATATTTTGATATAAATTTTGAACCATTGCTCTATAAAAAAACTGAGAAATAGTTTTTTTCATG…
scaffold439945	1402	(T)10	747	756	TTTATTCGTTTTAAATGAGTTGGTT	57.513	25	TATCCCACCATAACCCATCC	59.32	20	279	545	823	TGATTCTGGGTAATGTTTTCTTGGCTTGAGTTACTTGTTTGACCATTTTTCTCTAGTTTATTCTGTTGCTTTTGTGGTCATGATTGAAGTTATTTGTGATCATATTCATGATTNGACAGGTAAATTGTTATATTAATTAGAATAATTTTATTTGTATAACAAATTCCCCAAGTGGTAGGCCTGTTGCTCAACGGGTACCATTTTTTTTTTTTTTTGGCGGAAAGAGAGAAGTCATTGTCCCATTAGTTTGTATGAGGATAGTGTGTTCATAACTGAAATATATTAAATGTGTAATTTTTCTCCTATGTCCGGCTTTAAGTTATTTTAACTTGATTAATATTTTGATATAAATTTTGAACCATTGCTCTATAAAAAAACTGAGAAATAGTTTTTTTCATG…
scaffold440167	1338	(A)10ccctaatagtccatctccatcacgc(CT)6	137	183	AATCTCCGTTTCCTACCCGT	59.827	20	GCTGAGTGTGTAAGTGCCGA	60.056	20	236	9	244	TAATTACACAATCTCCGTTTCCTACCCGTATAAGGATAACCCTAACCCTCTCCTATACAAAGACACATAAACCAAACCTTGGGAGCTCACTTCTAACTCCCTCTTAACCTCTCGCCAATCTCTCTTTCAGATAATTAAAAAAAAAACCCTAATAGTCCATCTCCATCACGCCTCTCTCTCTCTAAAAACCTTATTCTTCTCTCTTCCACTAATAAAAAATAACTCTCGGCACTTACACACTCAGCTCTCTCTTTCAAACCGTGAAGACACAAACCCTAGACTCGGCCAAGATCAGACAAAAAAGGTAAAACCCTAAATTCACATCATCTCTTTCCTTCTCGGCTATTCTCTCCTCTCACAGCTAAACCAATAGCCCTTCATCTCTCTACCGACCACCAA…
scaffold441579	1295	(TC)7	281	294	GCGTCACCTCATTTGTCACTT	60.171	21	TTCCTTGGAGAGAAGGCTCA	60.065	20	257	70	326	GAAACCGAGCCCGGAAGTGTTTGCGGGCCCACTCGCATTTGAATCGTGTTGGGCCCACAAGTCACATCGCGCGTCACCTCATTTGTCACTTTAGTGATAGATGTCTTGTCACCTTTTTGGTGAGTGACATGCAGTCATTATTCATGACATAAGTAGATGAGGGCATTTAATGCTATCTTGGAGCCAAAATTTGGTGATTGACTTTTGGAAAGATATACTAAATTTTTGGTAATTGTTTTTTATATTGTTTTTGAAAAACAAAAGTTAAGAAACACAAAAATCTCTCTCTCTCTCTTATGCTTGGACGTGAGCCTTCTCTCCAAGGAAGAAGATTCATTTTCTGCTAGCACATTCGAGAATCCATACAAGGTTATAGAGAACCGAACTAAGAGCTTGGAA…
scaffold442593	3937	(A)25	1656	1680	TGACAACCAATTTTCAATTTTCA	59.372	23	TTTTGTGTTTGGATTAGCTTAGGA	59.25	24	278	1460	1737	TGCCTTTTTAATTCTTGGATATTACTTGTATATTTCTGTATCTAACATTTGGAATAAAAGCCTCATTTTATTAGGCATTGAGGGGTGCCAATAGGGCACCCCTTGGGGTGGGTTGCAACCTTCCAAGGATTGCAACCTCCCATACACCCCTTGAAAATCCCAATGATATACATATCCTATTTAATGAATTTGAGGAATTTACAACACAACACATAACTGGAATTACTAAATAAATAATCACAATTAAACACAACATCATAAAAGAGAAAGAAATAGTGAACTCTATTGAAGACGTCTGCTTCCTTTTCATTGACGTTGAATCCCGACGCTATGCTTTACTTGTTGTGCCTTGCTCTTCCTCAAGGATCACCTTGGCATGTTTGAAAGTAGGGTTTTAGA…
scaffold442593	3937	(T)11	2436	2446	TATACGGAAAGCAGATGCGA	59.425	20	TTCTCTCCCCTTCACTCCCT	60.186	20	255	2249	2503	TGCCTTTTTAATTCTTGGATATTACTTGTATATTTCTGTATCTAACATTTGGAATAAAAGCCTCATTTTATTAGGCATTGAGGGGTGCCAATAGGGCACCCCTTGGGGTGGGTTGCAACCTTCCAAGGATTGCAACCTCCCATACACCCCTTGAAAATCCCAATGATATACATATCCTATTTAATGAATTTGAGGAATTTACAACACAACACATAACTGGAATTACTAAATAAATAATCACAATTAAACACAACATCATAAAAGAGAAAGAAATAGTGAACTCTATTGAAGACGTCTGCTTCCTTTTCATTGACGTTGAATCCCGACGCTATGCTTTACTTGTTGTGCCTTGCTCTTCCTCAAGGATCACCTTGGCATGTTTGAAAGTAGGGTTTTAGA…
scaffold442613	1346	(TC)6	298	309	CCCGTACAAGGAAAACCTCA	59.964	20	TAAAGGGAGCCGAGAAGGAT	60.166	20	254	118	371	CCTAAACTAAATAAAATCAAATAAAATCTCACAAATTACCTCCATAAATTATAGAGATCCTTTCCTTGTAGCACACTAATTAGGAGATATCCCCCATAATTGCATGATACTTTCCCTACCCGTACAAGGAAAACCTCAACCCTCTCCTATAAAAAGACACCCAAACCAAGCCCTTAGACCCCTAGCTCAGATTCACGGCAAATAAAAAAAAATAGAAAACCCCTAATCTATCGTTCTAGTCTCTCTTTTCCCTCACTCTAGAAAACAAAACCCTAGCTCCTAAGACTCACGCCCCTATCTCTCTCTCTCCCATCACTCACCAACTGAACCAAAATAACCTTAAGCCATTTTCATCCTTCTCGGCTCCCTTTAAATTCTCATCCATGGTAAAAGACAAAA…
scaffold443627	1029	(T)13	774	786	CCCCTTTCAAGTTCCATCAC	59.381	20	TTTCCGCCATCCTTAGTCTG	60.206	20	271	607	877	CACCATTCTCAAGTGATGTGGAATGGCACAATCTACCTTTTCTCCCTATAGGTCTCTTTGATAACATACGGTGCCTCGACCCTTCAAGGTTCTATTCTTGGTTTGAGCCTTTGNAACGCTTTTTAAGTTCAATATTCACATCATTCCCAAGAGATGTGGGATGTCACAATCTAGCTCTGGCCTTCGAAACCCTAACCTTTCATGATTTTTTCTTGGTATTGGCCCTTGGTAACTTATGGTGGTCCAACTTTAAAACCTTGACTTTTCAAGATTTTATTCTTAATATGAGTCCAAACCCACTCAAAATGTGTCTTGTTAGCCTAAGGGAGGTTATCTTTGTAAACTCATCACTCACATCTTTCCAAAGCAATATGTGTTCTCACAATCTAAAATTTTCCA…
scaffold445173	1800	(T)13	72	84	AAGTTCGAAACCCACCAGAA	59.569	20	TAGTGCCAAGTTCGAATCCC	60.074	20	101	42	142	GGTTGAAATGGAAAAATCAAGGATAAATTTGTATTTAATCATAAGTTCGAAACCCACCAGAAGCAACAATATTTTTTTTTTTTTGGAAAAGAAGGAAAAAATAAAATTTAGAATTGTGATGGTGGGATTCGAACTTGGCACTACTTCAAGACCAAGAAGAAACTTTGCCACTCTAGGCACAAGTCTTTCTCATCAAAATTAAAACATTAAAAATATATATTATAATTATAATATATTTTACATTGGGTCGGGTCGGGTAAACCCTAGTTTGTTGTCCAAAACTCACGACCCGATCCGACCTTTCGGGTCGGGTCAGGTCAGACCCGACCCTATGAACACCCCTAGGAATTGTTTTCCTCCTTGGACGGGTTCGAGGTGGTATCGAGATCCTCGAGGCTT…
scaffold450513	1019	(T)12	245	256	AGTCGGGGATTACCATTTCC	60.017	20	TTCGGCATCATCAGGTACAA	60.073	20	235	53	287	GAACACCATGTCCTTTAAAAAATAGTGATGTTATGGGTCATGATTGTCCAACAAGTCGGGGATTACCATTTCCAGTACCATAATGATGGTCATCGAGCTTATGTATACAGCATTTTTGCGGTTCCTATGCCTGTTCAAATGGTAAAACAATGTCAATGGCAGGACTAAGATTTGAGAATGAGGAGGAATCAGCTGTAAAATGGCGAACAGTTAGACGGTTGGTGTATAAGTGAAGATGGTTTTCTTTTTTTTTTTTATTGGAAGCTAGTTGTACCTGATGATGCCGAACTTAAGGAGACTATTCTATTATAAGCTCATCGATCTAGGTTAGCAGTACACCTTAGAGACACTAAGATGTATAAGGATCTCAAGAGACAGTATTGCTGGGCAGGTATGAAA…
scaffold451717	1351	(TG)13	1182	1207	TGACTGTGTCATTTTTGTATTGG	57.616	23	CGTGATCAAACAAAGCTCGT	58.926	20	178	1155	1332	ATATTAGGTCAAAAGAGTGAGAAATAGTGATATATTTACCAGTCATCAAATACTATCGTTTTGTAAATTATGAGTTATTTGTCAATGAATGATGGATTTGATATGTGTTGTGTGATGTGCTTGACATGTGGATAAATACTCTTATTTGTCTATTTTTTGGAAAAAAATATTCTAAGAAGTTTGTTTTTGAAGAATTTTTTCTTTTGAATGAAATGTATTTGATTTCACTTTTGATGCAATATGATATGTTTCTGCCATGATGTGCATACTACGTTTTATTTGTTTATGTTTTTGAAACCACCATGGTGTATGTAAAGGGTCTTGTCCAGTTGTAATGGACTGACCTGTTACCCTATGTCGACATGATCCTGTTTCAGACAATGTCTGATATGTACGCAC…
scaffold453809	1349	(A)10	291	300	TATTTTTGCCATGCCCTTTC	59.907	20	GGAGCTCCATTACTGCTTTCA	59.467	21	256	94	349	TTTTTATTTTGAATTACTAATTATTCAACGTGAGTAATCTATTTTTATGAAACCAAAATAACTAAATAAATTTCAAATAATTTCATTCTCTTGCTATTTTTGCCATGCCCTTTCATTTCATTTATTATGTGAAAATGATTTTCAGTCTTAATTATTTGTTATTGCTTAAAGGCTTATATTAATCAGTAGAGTTGAAGGCGTAGTTTTTTGGCAAATTTGCTTTAGATATGAAACAAATGAACAAAAATCTCCATAAACATTGTTCTCTTGAAAGAGTGTTGATTCTTTGGAAAAAAAAAACATCATTTAATGAGTTGGCCACACATACATGAAAGCAGTAATGGAGCTCCATACTCATGGCCATGTTCTCTGTTAGATCTTCTCTGACTATCTGCACTT…
scaffold454615	1244	(T)10	657	666	CGAAGTCGAAGGTGAAAAATG	59.733	21	GTACCAATTTCGTCGGCACT	60	20	242	563	804	GTTCATTGAGAAACCATTGGAATCTAATATTCCAATATACACTTACTAGTCTCAGTGGGTTTACTTACTTACGAAGTAATTGTAAACCTTAACCAGGAACAGTTAAAGAATGATATTATTATGATACTGCTCAATATCAGTTGCGATATTTTTGCAACTGTATCATAATCAATCACTCTAGGGTCATTTGCCTCTTTACTATATAATAAAAGAATTCATATTACAAAAATTGTTTATTTTATTCATTAATAAAATATATACAAAATAGGGAAGTACATAAGAAATTGGCGCTCAAAGCACCAACCCCTAACATTTATCACTATACACCCTAAAATTTAGTTGTTTTATCTTTAATTAAATTTATAATTTATTAACAACTACTTTAAGTAATTAACTAAT…
scaffold455167	1924	(T)10	461	470	GGACAGTCGGGGGTTTTATT	60.053	20	CGTAGTCAATAGAAAATAAGGGTGTTG	60.51	27	130	373	502	TTAAACTAATTAAATTGATTTTTAATATATATTTTTATCAAGATTATTTTCTAATAATAAAAAAAAATCTAGCAATTCACCACATCAGTAATTTTAAGATGGGATTGGATAATACTAAATTAAGTTTATGAAATTAACCAATAATTAATGATATTGAATATTTATAGCTAGTCTTTTTAATAACTTTTCCTAGTACCACATATTGATTAGCAAAATTTGATTTACTCAAGGAAAACAGTTTCTATTTTTACATAAATTATGTTATATTATAATATAATGGTGTTTTTTACAACACGTCTCGAAGCATTTTGCTTGGTGGTGTATCCTGATTCCTAAGTTCGAATATAGAGAATGTGTTTCTTGTAAGAGTTTGGGACAGTCGGGGGTTTTATTTACTCC…
scaffold455167	1924	(T)11aaatattgcattgaatcaactaatattgtatttagaaatctgtcgaaatcaactttaatcaacacaattgaaataaagctctcaa(T)12	1109	1216	TCGATCCGAATCTCGATTAAA	59.63	21	TGACCAAATTTTGATGTCTAGGTT	58.973	24	267	1065	1331	TTAAACTAATTAAATTGATTTTTAATATATATTTTTATCAAGATTATTTTCTAATAATAAAAAAAAATCTAGCAATTCACCACATCAGTAATTTTAAGATGGGATTGGATAATACTAAATTAAGTTTATGAAATTAACCAATAATTAATGATATTGAATATTTATAGCTAGTCTTTTTAATAACTTTTCCTAGTACCACATATTGATTAGCAAAATTTGATTTACTCAAGGAAAACAGTTTCTATTTTTACATAAATTATGTTATATTATAATATAATGGTGTTTTTTACAACACGTCTCGAAGCATTTTGCTTGGTGGTGTATCCTGATTCCTAAGTTCGAATATAGAGAATGTGTTTCTTGTAAGAGTTTGGGACAGTCGGGGGTTTTATTTACTCC…
scaffold455167	1924	(T)11	1431	1441	CGGTACAACGCTCTCATCAA	59.864	20	TCCGGTCAAGGTTAATACCG	59.817	20	276	1381	1656	TTAAACTAATTAAATTGATTTTTAATATATATTTTTATCAAGATTATTTTCTAATAATAAAAAAAAATCTAGCAATTCACCACATCAGTAATTTTAAGATGGGATTGGATAATACTAAATTAAGTTTATGAAATTAACCAATAATTAATGATATTGAATATTTATAGCTAGTCTTTTTAATAACTTTTCCTAGTACCACATATTGATTAGCAAAATTTGATTTACTCAAGGAAAACAGTTTCTATTTTTACATAAATTATGTTATATTATAATATAATGGTGTTTTTTACAACACGTCTCGAAGCATTTTGCTTGGTGGTGTATCCTGATTCCTAAGTTCGAATATAGAGAATGTGTTTCTTGTAAGAGTTTGGGACAGTCGGGGGTTTTATTTACTCC…
scaffold455167	1924	(T)10	1619	1628	AGGGCATGATCCCTTTTAGG	60.278	20	CATGACTTCCGGTCAAGGTT	59.966	20	197	1467	1663	TTAAACTAATTAAATTGATTTTTAATATATATTTTTATCAAGATTATTTTCTAATAATAAAAAAAAATCTAGCAATTCACCACATCAGTAATTTTAAGATGGGATTGGATAATACTAAATTAAGTTTATGAAATTAACCAATAATTAATGATATTGAATATTTATAGCTAGTCTTTTTAATAACTTTTCCTAGTACCACATATTGATTAGCAAAATTTGATTTACTCAAGGAAAACAGTTTCTATTTTTACATAAATTATGTTATATTATAATATAATGGTGTTTTTTACAACACGTCTCGAAGCATTTTGCTTGGTGGTGTATCCTGATTCCTAAGTTCGAATATAGAGAATGTGTTTCTTGTAAGAGTTTGGGACAGTCGGGGGTTTTATTTACTCC…
scaffold455601	1967	(AT)16	83	114	TGGCTTATAAATCGTTCATTCAGA	59.993	24	AAGCCAGTAAACGTGTAAGCC	58.464	21	195	41	235	TTCAAAACTTTTCATTTGATGGTAATACTTTTTTTTTCAAATGGCTTATAAATCGTTCATTCAGAGACAAATAATCAAAAGCATATATATATATATATATATATATATATATATCATACTCATTATCCACTCACAAGCATTCATAATTTGATAATATATATTTCAATCACAAACTCAAAACGTAAACTAGAGCATCACTCAAGAGATCATGCATAGGCTTACACGTTTACTGGCTTATACATTACAAGCTCATACATGATCCATCACATATTTTAAAATAGGTATAAAATGGACACTATACGAACAGAATCCTAATTAGTACTTCTAAACGAATACTTACAAGTCAAGTATATCACAAAACACATTATAGATCCATCAAATCTTGGCAAACGTCTACTA…
scaffold458083	1618	(T)10	211	220	TTTGGGCTGCTATTTTTGCT	59.853	20	TGCACCTTAAAATCCATTTGC	59.957	21	238	143	380	GCCCTCAGGTCTAACCTCTTAAGTCGTCTCTTGGAAGTGCCTTACGCGGTTGTCAGAAGGATTGATGCTCCATAACTTTTCTGATTTACTTGTTCATTGTTTTCCTTCGTTGCCTCGCTGTTTTAGGCTGCTGTTTTCTCTATTTTGGGCTGCTATTTTTGCTGTTTTTATTGCAGTTTTTAGTGATTTTAGGACTATTTTAAAGTTCAATTTTTTTTTTGATGAAGGGGTTTTTTAAAGTACAGTTTATTTGTGGTTTATGGGCTATTTTAGAGTACAATTTTTTGGTAATGCAAAGGGATTTTAAGTTGTAGTTTTTTGGTAATTATGTGGTGTTTTAAGGTGAAATTTTTTGGTAATGCAAATGGATTTTAAGGTGCAGTTTTTTTGGTAATTATC…
scaffold459897	1147	(T)17	1046	1062	TTGTGCAGCCATTGTTGAAT	60.119	20	CCATTTGATTGGTTTGATTGTG	60.089	22	218	923	1140	ACCAAGTCGTGGGTGATACTGTCTCAACCGTTTAAATCGTGTGACCAACCGCAGTATGTGTTCGTGTTCAGTCATCCTGACTCTTTGAGTCGTCCTAGTTGTTGTGTCGTCGGGCGATCTTCCTGACTGCTCTTCTGTCCATGATCTTAATTTCAAATCGTCATGTGGAGTGATACTTGTTTGTCCTGCTTACTTTCGTCTTTTACTCATTCGTTCTAGGGCGATTTCGCACTGGGGTGATTTCTTTTGTCAACAGTATGTGAGAAGAAATTCTATGTTATTTGGAACTTAGTGAAGAGAATTTGCACTAAGTTTTCGAGATAGTTGTGTTAATTCAACTATCCTTTATCAATTAACCATCCTTGCAGGAAACTTCGTTGTATGTAATTTTTTTCAGGT…
scaffold460613	1771	(T)10	43	52	GACGGTCTGAGGCTTTTCAA	60.375	20	TTGATTTCTCATCACCCACAA	58.961	21	103	1	103	GGACGGTCTGAGGCTTTTCAATTTTATTTGCCAATTTTCAAATTTTTTTTTTATTTTTTTTTGGGGTTGAAAAGATACAGTGTTTGTGGGTGATGAGAAATCAATAATAATACAGNNNNNNNNNNNNNNNNNNNNNNNNNNNNNNNNNNNNNNNNATAAGGAAAGCACTGTAAAAAAATATTCAAGGTTTAATGATGGTTTTGAGATATCAGAGTTTTATCCGACCCTAAATATATGTTTTGGGACTTGAAATTTTTTAGTTTTAAACAGAAAATTAACCGGACTTGCTCATAAACGAGCTAATTTTGATAGCGGTGACCTTGTCTTCGGTTGAATCTTAAAAATCGATAAAATTAATGGTGAATCGGTCTAGTTTGTTTTTAAAAAATGTCAAGTTTA…
scaffold461451	1109	(A)10	963	972	TTGCGCATTAAGACTTGCAC	60.021	20	CCAACTCAAGTTGCTTTGCAT	60.298	21	280	828	1107	ACAAATGTTGCAAATTTTTCCCAAATGACCAAATTTTCCCATTTGTACAAAATCCTCCAAATTTCGTGGACTTCATGTAGCAAGGCTTAAATTTATGTGTCTCAAACCCATTAAGCCTTGTGTAACTCGAATACTTGGTGTCGGGCTTGATTCGGTTTGATTCGATAAAAATGTACTTGACTTTAAAATTGCTGGTATGTCAATCTGATATGACTTGGGTCAAGTGGAATAGCTTTAGAAACCCTCCATTAAAGCCCTCATGTGACGCCAATGTGCATTTGAGATGTTCGTCGCATTCGGCCATATAACTCAGAGTTAATCCCGCCATTGCTTCTTTGATCCTTTTGGCCTTTTGTCTTGTGTTTAGCCATTTTAGTACTTGCAATGGTTCTATTATAT…
scaffold464419	1093	(A)11	105	115	CCCTGCTTCTAACCACCAGA	60.246	20	GATGTGCATGGGCAATCATA	60.315	20	139	33	171	CGGGCCATATCCAGACCTAAATATTTTTACTATCCCTGCTTCTAACCACCAGAAAATATTTTGTGGAAAAAAAAAGTACGCTAAACATTTGAAAATGTTTTTCTAAAAAAAAAAANTTTAAATGTTGGATCATCTGCTCACCTACTCAACTCTATGATTGCCCATGCACATCTTTCATAACTCATCACTGAATCTTGTTTACGTTCATATAATTTTCAATCATTATTATTATCATAAATGTAAAATATTAGGTGAATATAAGTACATAATCATGCACTATATATATATATATATATATNTTTAAATTATATTCATATTTTATTGTTTTTGAAAATTTTAATATTGGTATGATGTTACCATGCAGAAGTTGTATACATATTATTTGACTAATGAAACCCC…
scaffold464419	1093	(TA)10	278	297	GCCCATGCACATCTTTCATA	59.504	20	TTTTATGGGGGTTTCATTAGTCA	59.611	23	247	159	405	CGGGCCATATCCAGACCTAAATATTTTTACTATCCCTGCTTCTAACCACCAGAAAATATTTTGTGGAAAAAAAAAGTACGCTAAACATTTGAAAATGTTTTTCTAAAAAAAAAAANTTTAAATGTTGGATCATCTGCTCACCTACTCAACTCTATGATTGCCCATGCACATCTTTCATAACTCATCACTGAATCTTGTTTACGTTCATATAATTTTCAATCATTATTATTATCATAAATGTAAAATATTAGGTGAATATAAGTACATAATCATGCACTATATATATATATATATATATNTTTAAATTATATTCATATTTTATTGTTTTTGAAAATTTTAATATTGGTATGATGTTACCATGCAGAAGTTGTATACATATTATTTGACTAATGAAACCCC…
scaffold464419	1093	(T)13	560	572	TTTGACTAATGAAACCCCCA	57.917	20	AAGCCTCCTCATCTATCCCC	59.495	20	237	381	617	CGGGCCATATCCAGACCTAAATATTTTTACTATCCCTGCTTCTAACCACCAGAAAATATTTTGTGGAAAAAAAAAGTACGCTAAACATTTGAAAATGTTTTTCTAAAAAAAAAAANTTTAAATGTTGGATCATCTGCTCACCTACTCAACTCTATGATTGCCCATGCACATCTTTCATAACTCATCACTGAATCTTGTTTACGTTCATATAATTTTCAATCATTATTATTATCATAAATGTAAAATATTAGGTGAATATAAGTACATAATCATGCACTATATATATATATATATATATNTTTAAATTATATTCATATTTTATTGTTTTTGAAAATTTTAATATTGGTATGATGTTACCATGCAGAAGTTGTATACATATTATTTGACTAATGAAACCCC…
scaffold464419	1093	(A)11	796	806	GGGGATAGATGAGGAGGCTT	59.495	20	AATTTTGGGTGGATGGATGA	59.991	20	239	598	836	CGGGCCATATCCAGACCTAAATATTTTTACTATCCCTGCTTCTAACCACCAGAAAATATTTTGTGGAAAAAAAAAGTACGCTAAACATTTGAAAATGTTTTTCTAAAAAAAAAAANTTTAAATGTTGGATCATCTGCTCACCTACTCAACTCTATGATTGCCCATGCACATCTTTCATAACTCATCACTGAATCTTGTTTACGTTCATATAATTTTCAATCATTATTATTATCATAAATGTAAAATATTAGGTGAATATAAGTACATAATCATGCACTATATATATATATATATATATNTTTAAATTATATTCATATTTTATTGTTTTTGAAAATTTTAATATTGGTATGATGTTACCATGCAGAAGTTGTATACATATTATTTGACTAATGAAACCCC…
scaffold464419	1093	(T)20	966	985	ATCCATCCACCCAAAATTGA	59.991	20	ACGTGCGCTTGTGTTATACG	59.822	20	274	819	1092	CGGGCCATATCCAGACCTAAATATTTTTACTATCCCTGCTTCTAACCACCAGAAAATATTTTGTGGAAAAAAAAAGTACGCTAAACATTTGAAAATGTTTTTCTAAAAAAAAAAANTTTAAATGTTGGATCATCTGCTCACCTACTCAACTCTATGATTGCCCATGCACATCTTTCATAACTCATCACTGAATCTTGTTTACGTTCATATAATTTTCAATCATTATTATTATCATAAATGTAAAATATTAGGTGAATATAAGTACATAATCATGCACTATATATATATATATATATATNTTTAAATTATATTCATATTTTATTGTTTTTGAAAATTTTAATATTGGTATGATGTTACCATGCAGAAGTTGTATACATATTATTTGACTAATGAAACCCC…
scaffold465943	1639	(T)11	898	908	CCTCAAAAAGGGGATGGACT	60.298	20	TTGTGTGACTGTGAGCAAAAA	57.942	21	279	734	1012	TTGTCGGCACCATAGGATGATGACATGTGGCACGGCACATTAGCAGATGGGATGTGATGTTGACACGTGGCACGGCGCCAAATTACCATTTTGCCATTTTGTGTCCTTTTTCAATGTTTTGGCTCCAAATCACCTCCAGAATGTCCTGAAACTTTATTTATCTACAAAATAACACAAAACACATTAAAATATTCACAAAACTCAAGAAAAAATACAAAATATTAGGTCAAATGAGTGGGAAATAGTGATATATTTACCACTCATCTTGTCTACCGATAAACCATGAATAACATCAGAGTCTGACTCTAGAGTTTCCCGTCAGAATCTGATTCTGGGGCCTCCCATCAAGATCAGACTTCAGGGTCTCTGGTCAGAGTTTGAGTTTAGGAACCTCCATCG…
scaffold465943	1639	(A)10	1404	1413	GTAATCCACCGCCATTCAAG	60.331	20	TGGGTCAAGCCTTACTCACC	60.111	20	101	1371	1471	TTGTCGGCACCATAGGATGATGACATGTGGCACGGCACATTAGCAGATGGGATGTGATGTTGACACGTGGCACGGCGCCAAATTACCATTTTGCCATTTTGTGTCCTTTTTCAATGTTTTGGCTCCAAATCACCTCCAGAATGTCCTGAAACTTTATTTATCTACAAAATAACACAAAACACATTAAAATATTCACAAAACTCAAGAAAAAATACAAAATATTAGGTCAAATGAGTGGGAAATAGTGATATATTTACCACTCATCTTGTCTACCGATAAACCATGAATAACATCAGAGTCTGACTCTAGAGTTTCCCGTCAGAATCTGATTCTGGGGCCTCCCATCAAGATCAGACTTCAGGGTCTCTGGTCAGAGTTTGAGTTTAGGAACCTCCATCG…
scaffold466397	1005	(A)10	75	84	GAATTAGTCGTGGTGCGTCC	60.526	20	CGTTCGTGGTTTGTGCTTTT	61.088	20	195	47	241	AAAAGCCAACAACTTATCATAATATGTGCTGTGAAACTTCTAAGGCAGAATTAGTCGTGGTGCGTCCGGTTACCAAAAAAAAAAGTAATCTCCAGATGGTACAATAATTAAAATTTCATAAGCAATCACAATAAAAATCCAAATATCAATACAAAGCAAATATAGAATAATTATACAACCACATGAAGTTAAAGTTTATTAACACCAAATCAAAAGAACTCGAAAAGCACAAACCACGAACGGCCTCAATGGACATTTTTATTAAGTTTATTTCGTATTACTGCCTTTACCTCCGGCGGAATCTCCGCCAGCCGCCTTCTTGGCGGCCTTCTCTTGCAGCGCCTTCGCGTCCCTAACCGCACAAAAACAAATAAATCAAAAATCAAAATCAGAAACGAC…
scaffold466397	1005	(A)12	429	440	GTCCCTAACCGCACAAAAAC	59.476	20	CAGCAAGGGAAAGACCAAAG	59.846	20	147	348	494	AAAAGCCAACAACTTATCATAATATGTGCTGTGAAACTTCTAAGGCAGAATTAGTCGTGGTGCGTCCGGTTACCAAAAAAAAAAGTAATCTCCAGATGGTACAATAATTAAAATTTCATAAGCAATCACAATAAAAATCCAAATATCAATACAAAGCAAATATAGAATAATTATACAACCACATGAAGTTAAAGTTTATTAACACCAAATCAAAAGAACTCGAAAAGCACAAACCACGAACGGCCTCAATGGACATTTTTATTAAGTTTATTTCGTATTACTGCCTTTACCTCCGGCGGAATCTCCGCCAGCCGCCTTCTTGGCGGCCTTCTCTTGCAGCGCCTTCGCGTCCCTAACCGCACAAAAACAAATAAATCAAAAATCAAAATCAGAAACGAC…
scaffold466397	1005	(A)15	670	684	CTTTGGTCTTTCCCTTGCTG	59.846	20	GCGGCAGTCTCTCTGAAATC	60.104	20	280	475	754	AAAAGCCAACAACTTATCATAATATGTGCTGTGAAACTTCTAAGGCAGAATTAGTCGTGGTGCGTCCGGTTACCAAAAAAAAAAGTAATCTCCAGATGGTACAATAATTAAAATTTCATAAGCAATCACAATAAAAATCCAAATATCAATACAAAGCAAATATAGAATAATTATACAACCACATGAAGTTAAAGTTTATTAACACCAAATCAAAAGAACTCGAAAAGCACAAACCACGAACGGCCTCAATGGACATTTTTATTAAGTTTATTTCGTATTACTGCCTTTACCTCCGGCGGAATCTCCGCCAGCCGCCTTCTTGGCGGCCTTCTCTTGCAGCGCCTTCGCGTCCCTAACCGCACAAAAACAAATAAATCAAAAATCAAAATCAGAAACGAC…
scaffold466525	1003	(A)10	384	393	TGGTGGTTTTATATGTTCTCCCA	60.457	23	TTCCAACTAACAGCTCCTCCA	59.861	21	224	304	527	GGAAGATAGTTTGGAACTATGAAATCCAACATAGACTGATCCGGTATGGTTACCAGTTGATCAACTTGAAGGATGGTCCATATCAGCTTATTTCATTAATATTTGCCATCGCATCNAATAAACTTCCAGAAATCAGAATAGACGATTCAATGATGCAGTCAAATTGTTTTACATGATCATGAATATTAATGAACATTGTGTCTTCGGGAATTAAATTAACAATGTCATTCAATTTCTTATGAAGTATATATCTGATATACTTAGTATAGGAATTGATGTGAACATGTTAACAAAAACAAAATTGTGGTGGTTTTATATGTTCTCCCAATAAATATTGGAGAACGACATTCAATAGTGGTCAAATAGAATCATGACTTTCTTACAAAAAAAAAACTAGGG…
scaffold467101	1341	(TA)7	359	372	TCACAAAATTGATCCATGTACCTT	59.651	24	GGGCCTGTCCTTCTTAGCTT	59.848	20	248	329	576	GAAAGTCAGAGGCTCAGGGGGATAATACGGCCTATTCCCTGACGGTAGCATCTCCCGGATTTGGGGATGTTATACTTAATTGGTAAAGCTACAAGCTTTGTAGCGTAAAATCGACAAAGATTTTTATTTCTACATATTTAGGCCATTACCCAATTCACCACTCCCTTAGGTATATAGATTTGTCTATTATATTACTTGTAGGTAATTTCAATATTTATATTAAAGACACATGAGATTTACGGCTGATCATTTTAATCAGCAAACGTTTATGTTTAATATTCTATGTTTCTTATGTTTTGCATCAACTGATCTATCCAATTATTTATTTCTCACAAAATTGATCCATGTACCTTTTATTTATATATATATATATTTGACAATCAATATTCAATATCAAAA…
scaffold467173	1144	(T)10cttttgttatggcc(GA)6	972	1007	GAGGGTGTGGCGTAGGTTTA	59.993	20	AACCATGCACAACCCTAACC	59.717	20	205	861	1065	CATCCACAAACGACTCTCATGCGAAATAAATAAATAAATAATTAAAAGATGAATAAAAATAAATACGAAATGTTCCCTCAAGTCTAACCTTTTAAATCATCTCTCGGAAGTACGGNACTGCTGTTTTGCTGCTATTTTTTAGTCACTGTTTTGTGGTTTTAGGTTACTGGTTTTTGCGATTTTGGGGTTACTGTTTAGCGGTTTAAAGGTGCAGTTTTTCTTGGATAGTTTGTGGCAATTTTTCAGGGTTCAGTTTCAGGCAGTTTTTAGGTGCAGTTTTTGTTTTACTTTGGGGACTGTTTTGGGCAGTTTTGGAGTGCAATTTTTGGCAGTTTTAGGGACTATTTTTAGGCAGTTTTTGGACAATTTTCTGGACAGTTTTCAGGGTGTAGTTTGCGG…
scaffold468345	1166	(T)11	429	439	CGGCACCAAAGCCTATGTAT	59.982	20	CCAAAAGAAGCAGCGTGAAT	60.386	20	160	344	503	AGATAAAAACAATGATAAACAAGTCATGAATCTACTGGAAATCATTAAAGTTCTAAGAAAGAAATAAAATGATGAAACCCGAATTGAATCTCTTCCTCTTCGGACGTCACCGTCTTTGTCTCCTCTTGTTGCTCTTCAATCCTCCTCCTTGGATCTCTAAAAATATGTGTTTTTATGTTTTGTACTGTGTATTAGCCTCACCCTTTGGAGTTTGGACGAACTAATCTATTTATAATGGAGCCCCTAGAATCATTAGGTATCTTAAAAAACCTTAATTTTATGTTTCAGGATTGCACGTGTCTTTGTCTACTCCCGCAGCACCGCGGTGCCTGGGCTTGGCGCCGCGGCACCAAAGCCTATGTATTCTGTATGAGTTGTGCATCTACTGAGGGCGCTGGG…
scaffold468449	1114	(A)11	65	75	GAAGTAGACTTCGAAGAATCCAAA	58.164	24	CGGAGAATCCAAATTTTCTGA	59.145	21	261	35	295	AACGTTTATGTTTTGCTAAAATTATAATTTTCTCCGAAGTAGACTTCGAAGAATCCAAATTCTTAAAAAAAAAAACCAAAAAAATTATTTTCTAGTAAAATTAGTCCAAAAAATAAATCATAAATAAATTAAATTTATTTTCTTTAAAAAAATACCAAATAAAATTTATTTTATGGAAAAATACCAATCCAAGTACTTCGGAGATTCGAAGTTATTGAATTACTTCAGATATCTGAATTTTTATTTTTTTTAAAAAAAGAAGTTCGGTGTAGACTTCAGAAAATTTGGATTCTCCGAATTCTACTTCAAAGAAAATGATTATTTTTACCAAACCCAAACATTGTGGCTTATTTTGCAAAATAACAAAATGTTATGGGCTAATTTTGCCAAATTCCCTTA…
scaffold468449	1114	(A)25	410	434	CAGAAAATTTGGATTCTCCGA	59.145	21	TGACCATTTGGGTTTCATTT	57.765	20	206	276	481	AACGTTTATGTTTTGCTAAAATTATAATTTTCTCCGAAGTAGACTTCGAAGAATCCAAATTCTTAAAAAAAAAAACCAAAAAAATTATTTTCTAGTAAAATTAGTCCAAAAAATAAATCATAAATAAATTAAATTTATTTTCTTTAAAAAAATACCAAATAAAATTTATTTTATGGAAAAATACCAATCCAAGTACTTCGGAGATTCGAAGTTATTGAATTACTTCAGATATCTGAATTTTTATTTTTTTTAAAAAAAGAAGTTCGGTGTAGACTTCAGAAAATTTGGATTCTCCGAATTCTACTTCAAAGAAAATGATTATTTTTACCAAACCCAAACATTGTGGCTTATTTTGCAAAATAACAAAATGTTATGGGCTAATTTTGCCAAATTCCCTTA…
scaffold468463	1413	(GA)6	1151	1162	AAGGCCGAGAAGTGTTGTGT	59.769	20	CGCTCCTTTCAAGCCATAAG	59.975	20	249	1100	1348	AGACAAATATGTGAAATAACAAGGAAGATAAATAACACAAATCAAATACGAAATAATAAAATAACAATAGACGGAAATTAAATGCGAAATAATAAAAGACTAATAATTCGAAATANNNNNNNNNNNNNNNNNNNNNNNNNATGGTCTTTGGAAGGGTTAATGTTCCGCAACTTTTCTGGTTTTCTGACTTGGGTTCGCCGCTATTTTGCTCGCTGTTTTCTTCATTTTCTTTCGCTGTTTTTGACTATTTTTGGAGTATGTTTGTTCACTGTTTTTGTTTAGTTAAAGGGGTGATTTTCAGGATTATTTTGGGGACTAGAAGGGGCTGTTTAAGGGACTATTTTAGGGTTATTTGGCCATTATTTTTGGACTATTTTGCTCACTATTTTTGGGTGATTC…
scaffold468463	1413	(GA)6	1373	1384	GCTTTTACGTGTGCATGGTG	60.18	20	AATAAACCCTAGCCCCTCCA	59.793	20	131	1282	1412	AGACAAATATGTGAAATAACAAGGAAGATAAATAACACAAATCAAATACGAAATAATAAAATAACAATAGACGGAAATTAAATGCGAAATAATAAAAGACTAATAATTCGAAATANNNNNNNNNNNNNNNNNNNNNNNNNATGGTCTTTGGAAGGGTTAATGTTCCGCAACTTTTCTGGTTTTCTGACTTGGGTTCGCCGCTATTTTGCTCGCTGTTTTCTTCATTTTCTTTCGCTGTTTTTGACTATTTTTGGAGTATGTTTGTTCACTGTTTTTGTTTAGTTAAAGGGGTGATTTTCAGGATTATTTTGGGGACTAGAAGGGGCTGTTTAAGGGACTATTTTAGGGTTATTTGGCCATTATTTTTGGACTATTTTGCTCACTATTTTTGGGTGATTC…
scaffold469337	1769	(T)11	89	99	TCAGCTTAGTGATTTCATCCCA	59.708	22	GCCTACATGTTTATCTCAGTTTGC	59.252	24	232	0	231	TCAGCTTAGTGATTTCATCCCAAAAATTACATCTGATGGGTAAAACCAACCTAGATATATCAGAATATGCTCTTCTTTTTTTTTGCTCTTTTTTTTTTTGCTTATTTTCATGATTTNNNNNNNNNNNNNNNNNNNNNNNNNNNNNNNNNNNNNNNNTTTTAAATATTTTTTCTAATTTTTTTCAACCATACCATACATTATAACACTAGCAAACTGAGATAAACATGTAGGCAAATGATCATTCATCATTAAGTAATTTCTCGAACTAGNNNNTTAGATCATCTACTCAAGTCGTTGGATAAAAATTAATTGGGCCCTTATCGTTTCCTAAGATTTCATCCTAAAAAAAAATGAACTCATCATGTGAACTATGTTTCCCTACCACATAACATAAATTTT…
scaffold470931	2821	(TTC)23ttattcttcttcttctta(TTC)5tta(TTC)8	88	216	GCTTGGTATGTGATAATTGCCTC	59.883	23	CGGTACTCGAGGGTCATTCT	59.162	20	261	47	307	TTTTCTTTCCATTCCAAGCCTTCAATGGTTGATAATTTTCCCTCTTAGCTTGGTATGTGATAATTGCCTCTTTCTATTTTCTTCTTTTTCTTCTTCTTCTTCTTCTTCTTCTTCTTCTTCTTCTTCTTCTTCTTCTTCTTCTTCTTCTTCTTCTTCTTATTCTTCTTCTTCTTATTCTTCTTCTTCTTCTTATTCTTCTTCTTCTTCTTCTTCTTCTTTTTCTTTTTCTTTTTCTTTATCTTTTTCTTCTTCTTTTGAAGAAATTTGAAGAAATTTGAAGAATTTACTAGAATGACCCTCGAGTACCGTTCATTTGAATTTTTAATCTGCGTTTTTGACTTGCTTCCGGTCCTAATTTGGAAACACATTCAACATGGAAGTTGTAGATCTCGACCTAAG…
scaffold471121	1564	(T)10	971	980	ACGTGGGTTGTTTGTGATGA	59.855	20	ATTCAACAACCCTCACGCTC	60.119	20	242	852	1093	CCCGGTTGGACGTATTCCACGTCTAACCAAGCATGTCGTGTTTGAGATAACAAAATAAAATATAACAAATGGTGACCTCAGGTCTTACCTTTTAAGTCGCTTCTCAGGAGTGCGTTGGGACATCGCTGGAAGGGTTAGCGTTTCTGCTGTTTTATCTGGTTCGATGGTTCGCTGTTTTCGCTCGCTGTTTTCTTTATTTTTTCCAGCTATTTTCCTGTGTTTTCTGTTGCTGTTTCAGACTGTTTTCTTCGCTGTTTAGACTACTGTTTTTAGGCTTTATTTTGGGCTGCTGTTTTGCTGTCGTTTTGGTGGGAGTCTATTTCTGGTGGTCTGGCTCACGGTTCTTGTTCACTCGGTGGGCACTCTTTATGTTGGTTTTCTTTAGGGTTTATTTGTTTA…
scaffold471121	1564	(AG)6	1349	1360	GGGTTAGGGTTATCGTGGGT	59.94	20	CGGACTCTCTCTCATGCTCC	60.096	20	230	1181	1410	CCCGGTTGGACGTATTCCACGTCTAACCAAGCATGTCGTGTTTGAGATAACAAAATAAAATATAACAAATGGTGACCTCAGGTCTTACCTTTTAAGTCGCTTCTCAGGAGTGCGTTGGGACATCGCTGGAAGGGTTAGCGTTTCTGCTGTTTTATCTGGTTCGATGGTTCGCTGTTTTCGCTCGCTGTTTTCTTTATTTTTTCCAGCTATTTTCCTGTGTTTTCTGTTGCTGTTTCAGACTGTTTTCTTCGCTGTTTAGACTACTGTTTTTAGGCTTTATTTTGGGCTGCTGTTTTGCTGTCGTTTTGGTGGGAGTCTATTTCTGGTGGTCTGGCTCACGGTTCTTGTTCACTCGGTGGGCACTCTTTATGTTGGTTTTCTTTAGGGTTTATTTGTTTA…
scaffold471121	1564	(AG)7atagggcgt(GA)7	1465	1501	GAGAGAGTCCGAGAGAGCCA	59.817	20	CCTAAGGGGCTCACTTCTCC	60.204	20	132	1400	1531	CCCGGTTGGACGTATTCCACGTCTAACCAAGCATGTCGTGTTTGAGATAACAAAATAAAATATAACAAATGGTGACCTCAGGTCTTACCTTTTAAGTCGCTTCTCAGGAGTGCGTTGGGACATCGCTGGAAGGGTTAGCGTTTCTGCTGTTTTATCTGGTTCGATGGTTCGCTGTTTTCGCTCGCTGTTTTCTTTATTTTTTCCAGCTATTTTCCTGTGTTTTCTGTTGCTGTTTCAGACTGTTTTCTTCGCTGTTTAGACTACTGTTTTTAGGCTTTATTTTGGGCTGCTGTTTTGCTGTCGTTTTGGTGGGAGTCTATTTCTGGTGGTCTGGCTCACGGTTCTTGTTCACTCGGTGGGCACTCTTTATGTTGGTTTTCTTTAGGGTTTATTTGTTTA…
scaffold471233	1047	(T)11	122	132	TCATTTTTGGTTGTGAATGGA	58.855	21	AACCCTGGACTAGCAACCCT	59.994	20	267	45	311	AAAAGTTTTCAGAATTCTGTTTTCCATGTATATTTGATGTAGAAATCATTTTTGGTTGTGAATGGAAATCACATGAGTTTGTTTTGAACAACTTAGGACAAAAATGATTAAAATGGNGAAATTTTTTTTTTTAAATTGTTCATGAAAAAATTTTGAAATCGGAATTTTTTTATTTTCCGCGTTTCGCTGCGTTATCCGGTGATACCCCTTAAAACCCCAACAATATAATCCCCTACAAATCCATGGAATGTCGGCTCAAATACAAACTCAAGTGGTAGATACTAAGTACATAAGGGTTGCTAGTCCAGGGTTGTTGTTGCCAACTTCTTAAGTATCCAGTTTTTCACATCCATTTCTTATTGATTGGCTTGTATTTGTGCTCGATTAACTGTTGTAAAT…
scaffold472387	1158	(T)11	227	237	CAAACTCTTGTCACCAATCACC	59.496	22	CTTTAGCGTTGGCCGATAAG	59.868	20	169	106	274	TGCCCTTTTCTTTTATTTTGTTTTGTTTTCCATAAATAGTTTATAGTTCATCACATTATGTGGTTTGTAATTAAAAAGTAATACGTGTACATCATATTATTTTTTTCAAACTCTTGTCACCAATCACCTATATAATTTTATTATGAATCATAGGTTATGAGAAGAGATACATGTAAATGTCAAGTGAGTATATCATGTAAAAACTCGAAAAGGACAAAAAGGAGTCTTTTTTTTTTTGGGGCTTTTTGATGTTAACTTATCGGCCAACGCTAAAGTACAAACTTATCGGTCTCCTTCGTCACAGCACTAAAGCGACGTGTCCTTATTATGTCCAATTCCCATACCAGTTCGTTGCGGCAGCACCGTGCTCTCTAGGTTGTATTTCAAGTTTCCTTAATT…
scaffold472387	1158	(CAG)6	832	849	TTTCAGTAGAGGGGAAGGCA	59.807	20	TCCCTTCAAGCTTTGTTGCT	59.993	20	165	795	959	TGCCCTTTTCTTTTATTTTGTTTTGTTTTCCATAAATAGTTTATAGTTCATCACATTATGTGGTTTGTAATTAAAAAGTAATACGTGTACATCATATTATTTTTTTCAAACTCTTGTCACCAATCACCTATATAATTTTATTATGAATCATAGGTTATGAGAAGAGATACATGTAAATGTCAAGTGAGTATATCATGTAAAAACTCGAAAAGGACAAAAAGGAGTCTTTTTTTTTTTGGGGCTTTTTGATGTTAACTTATCGGCCAACGCTAAAGTACAAACTTATCGGTCTCCTTCGTCACAGCACTAAAGCGACGTGTCCTTATTATGTCCAATTCCCATACCAGTTCGTTGCGGCAGCACCGTGCTCTCTAGGTTGTATTTCAAGTTTCCTTAATT…
scaffold473561	1536	(T)11	1209	1219	CACGTATATGTGCACGGAGTG	60.065	21	ACAACTCACTTGATGCGTGG	59.751	20	280	984	1263	TTGATTTTCTTTTAGTATTTCTTGAGGATGCTAAAAAACTCTGGTTCATTTCGAAACCGGCAAAGATATTCTTCTTACTACAGGAAAAACTGTTGAATTAATCGACCAACTGTTAGCCTATGAACCAAAAATCGACCAAATTCTTTCCAAGTTGGACTGGTCAGATAACGATCGTGGTAAGAAGTGCATAATGGACTTGAATATTAATTTGTAATTTTTTTGGGACTGAATTTGTCAATTTGGGAATTGACATGTTGTAATTTGGATCCGTTATCAAATCAAATTTATCCGAATCATTATCGAATTCGGATCCGTTTTCAGATTCAGATCTGTTATCGAATTCATATCCATTATCAAATTCGAATCTATTATCGAATTCGGATCAATTATCAAGTTAAA…
scaffold475359	1155	(A)10	607	616	AAGATTACTGCAGCCGGAAA	59.845	20	ACAGAAAAGTGGCTGGGATG	60.111	20	215	555	769	AATAGAGTCCTGTTTCATTGAAGGGTGAGTTTATAGAGCCATAATCAGACAAGGACTGAAAAAATTCAACTTGCATCATATTTGAAACAAATTAATTAAGAATGTAATCAGGTTATTTTTGGATTGTTTGAAGCAAGGTATTTATAGCCATGATCAAGAACTAGAGACGAAGAAGCAATCATATAAAATAAAATATTATGAAAATTGAACCAATCATTGCCATCCAATTGGCATTCTATAACTCCTGCAGCTTCATTTCAGCTATAATTTGAGTCCAAAACCCTGAATGCAGCTTCTCAGGAATTTTGCTGCTGAATATTTTAATTTGCATTCAGACTGATAAAATTAAATTAGCTAATTATTCAAGTCATTGTCATTCGATTGTCCAAACAAGTCAAA…
scaffold476987	1101	(A)10	874	883	GCCGATGTGATAAAAATGGA	58.43	20	TGTGCAAATAAAATTATATGTCTGGG	60.347	26	251	847	1097	CCGGGACAATCCTCCCTCAACTTTTAATTTGTTTGGTTAGGAAATGACCAAAAGCAAATTCAGCGAAAAACAAGAGAATCCAAAGAAAATCGAAAAGAAAAGATTTAACGTGGTTCAGTGGAGCTCGTCCAACCTACGTCCACGGTCGCAAAGAAGGGTGGGGGGGTTCTTTTATTACTCTACCAGGCTCGGCCGACCTGTTCTCAACAAAGATCCAATAAAACCGAGCATGTTATTTTTTTTTACTATTCTCTTACAAGTTGCGTTCAAAAGAAAATTTTGATAACCCTTAAAAATGTGATTAAGTTTTCTTTATATACTACTCGTGATGGGACATTATTCCCGTATTATCATGACGTCAGCCTAGAAGGTTTGCAGATTTGTAGGCCCCCGGCGATT…
scaffold477707	1162	(T)10	484	493	TTTCCTTGCTCGGTAACCAC	60.11	20	GAGAGAAAAGCCATTGCTGC	60.103	20	255	400	654	TACGTTCAAGCTCACAAGGTTATCGTTACAACCTATCCAACAACGACAATATACCATCGGGCAATACTACAGTAGAGGATGAACTCACAAAACAACCTTAATCTATCACAACCAATNNNNNNNNNNNNNNNNNNNNNNNNNNNNNNNNNNNNNNNNNNNNNNNNNNNNNNNNNNNNNNNNNNNNNNNNNNNNNNNNNNNNNNNNNNNNNNNNNNGTCTAGATGGATTGGTTCATCATTTATGGTTCCGGGATTGCTTTCGGTCTATGCATGAAAATGATTCACAGTGACTGTTCAACTCCCTCGGCAGTACATCTCTGGTTCTCGGCAAGGCCTCTCTCGGCAGTGACTTGTCTCCAAAGCTTAACAGCCCTCTTTCTATGATGATATGCGCAGGCTTA…
scaffold477707	1162	(CTTT)5	1079	1098	CCTAAAGCAACCTGCCCATA	60.089	20	TTTTTGAGCAAGGTGGAACC	60.088	20	263	864	1126	TACGTTCAAGCTCACAAGGTTATCGTTACAACCTATCCAACAACGACAATATACCATCGGGCAATACTACAGTAGAGGATGAACTCACAAAACAACCTTAATCTATCACAACCAATNNNNNNNNNNNNNNNNNNNNNNNNNNNNNNNNNNNNNNNNNNNNNNNNNNNNNNNNNNNNNNNNNNNNNNNNNNNNNNNNNNNNNNNNNNNNNNNNNNGTCTAGATGGATTGGTTCATCATTTATGGTTCCGGGATTGCTTTCGGTCTATGCATGAAAATGATTCACAGTGACTGTTCAACTCCCTCGGCAGTACATCTCTGGTTCTCGGCAAGGCCTCTCTCGGCAGTGACTTGTCTCCAAAGCTTAACAGCCCTCTTTCTATGATGATATGCGCAGGCTTA…
scaffold477823	1306	(A)10	406	415	TGCCAACCGTTAAAATCCTC	59.938	20	GAATTTGGGTGACCTGTTGC	60.362	20	229	218	446	GGACCGTCGAGTATCCTGGCATCGATCTAAAGCCAAAACAATTGTTAGTTTCTATAACTCGAAATATTTTCATAAGACATAAAAGAATATGTAATGCATGGACTCTTAATATTTCTGAATATATGATATATTTATGGCATATGATATATTTATGGCATCTATGAATTTTACGACTCATGTTTCGAGTTACGCAAGTGTGATAACGAAATTCCAAATTCTGCCAACCGTTAAAATCCTCTGCTCAACAGTTAACTTCGAAAATTCACTGCACGTAATTGGTATGGAATTTAGGGCTGAAATTTTAATAGAAAGGACCTTATTGTGTCTAGTTTATGTTGGTTTTTACGGATCTTAGTTTCAATTTCGGAAACTCAAGTACTAAGGCGAAATTCAGGGGTT…
scaffold477823	1306	(A)18	1023	1040	GCACTCTCCGAGACTCCAAT	59.41	20	AAATTGGGTTTGCTCCAAAA	59.429	20	226	838	1063	GGACCGTCGAGTATCCTGGCATCGATCTAAAGCCAAAACAATTGTTAGTTTCTATAACTCGAAATATTTTCATAAGACATAAAAGAATATGTAATGCATGGACTCTTAATATTTCTGAATATATGATATATTTATGGCATATGATATATTTATGGCATCTATGAATTTTACGACTCATGTTTCGAGTTACGCAAGTGTGATAACGAAATTCCAAATTCTGCCAACCGTTAAAATCCTCTGCTCAACAGTTAACTTCGAAAATTCACTGCACGTAATTGGTATGGAATTTAGGGCTGAAATTTTAATAGAAAGGACCTTATTGTGTCTAGTTTATGTTGGTTTTTACGGATCTTAGTTTCAATTTCGGAAACTCAAGTACTAAGGCGAAATTCAGGGGTT…
scaffold477823	1306	(T)10	1266	1275	TTTGGAGCAAACCCAATTTC	59.916	20	GGCACAGCTTAGTAACTTGCAG	59.246	22	259	1045	1303	GGACCGTCGAGTATCCTGGCATCGATCTAAAGCCAAAACAATTGTTAGTTTCTATAACTCGAAATATTTTCATAAGACATAAAAGAATATGTAATGCATGGACTCTTAATATTTCTGAATATATGATATATTTATGGCATATGATATATTTATGGCATCTATGAATTTTACGACTCATGTTTCGAGTTACGCAAGTGTGATAACGAAATTCCAAATTCTGCCAACCGTTAAAATCCTCTGCTCAACAGTTAACTTCGAAAATTCACTGCACGTAATTGGTATGGAATTTAGGGCTGAAATTTTAATAGAAAGGACCTTATTGTGTCTAGTTTATGTTGGTTTTTACGGATCTTAGTTTCAATTTCGGAAACTCAAGTACTAAGGCGAAATTCAGGGGTT…
scaffold478445	1032	(A)11	800	810	GAGCAGGTAAAATCATCGGC	59.674	20	CAACGTGGATGAAGAGCAAA	59.84	20	264	656	919	CTTAAATTTTGAATTGATGTTATTATTGTATTTTATCAAGTCCGAACTTAAATAAATAAGTTTAAAATCATTGAGTGCTTTTCAAAACTCGGTCTCTTTTATAAGCAGTATCTCCTAAAATAGATCACACTCATTGCATAAAGTTCATCAAACTCAGCCTTTTTCTTTGGAGGATGATAGCTACCGTATCTCCTGGTACTAGGATATTAAAGTTGAAATTGTAACATTCAGGTCAGTCATGGCATGTCTTATACAATAATTTATCATGCACAACATGTCATTATTCATATAATCATGTATAAATAGGTTTCATATCTTAGAAATATCGTCCGGAGTTCTGGGACAAATTTTCAATTTCAGCACCTCATTTGTAGCTTAACAAAGTCACAGGCAAATTTC…
scaffold479337	1803	(A)10	60	69	CAGGATGACTTCAATCTGCAA	58.862	21	TTTTGTTTTCCCTTTCGGAG	59.175	20	200	14	213	ATTTCTTCAAATTTCAGGATGACTTCAATCTGCAAATCTCATCATAAAAAAATAAAATGAAAAAAAAAACATTAACATCTATTCATTAAATATGGAGCGAAGTAATATCTGCATTGAGAATCCATTCTGTTCTTATTTTAGTTCTTAATTCAACCAAATAGAGAATAATATCCTTCAACAACCATAATTTAAAACTCCGAAAGGGAAAACAAAAGTAAATTATCTACTCCCTCTTATCTTAGGAATTCATGAGAGCCCCCCAACTACATAGTAGATTGTACAAACAGATAACACTAGCATGGCAAGAGCAAAACAGGAGTTATATAACCAAACTATATATGCACAATTGACAAGGCAAGCCGGAATTATCTAGGAAGCCTACAAGAAAAACGTGCTAGA…
scaffold479447	1327	(A)18	925	942	CACGCGTGAAATGTCAAATC	60.119	20	ATATGTAGGGCGGAAAGCCT	59.951	20	273	846	1118	GTACCCTGGTATCAATAATGGGGTACCCAATTTTGGAGAGTTCAAATCTTCTGTCTCATCAATTGTGTTCCATTTCGTGCTCCATCAATCAAATTTGGACAACTAATATCTATCATTAAATGAGAGAACAATTTGATTGGTGGAGTGTTAAAGTCAGAGTTCTCTCATTTAATGAGAGATATTAGTTGTCCAAATTTGATTGGTGGAGCACAATTGATGGGACAGAAGATTTGGACTCAATTTTAGAGACGCGGTGCTGCATCAATCGGTAATTTATATCGGTTGGTGTAAGAAAATATTATTATTACTACTATTATATTAATAAAATAAAATAATTATTTAAAATTTAATAAAATAAATTTGTCAAATTAGTGTCAAATCATATCTAAATTTTCATGT…
scaffold479629	1038	(T)11	684	694	TCAACTCCCGCATGATTTTT	60.448	20	CCATCCTCATCTCAACTCCA	58.586	20	167	559	725	GATCCGATCCGAATCCGATAATGCCCACCCCTAGTAAAAACATCCAAGAAAGACGGATTTGTAAAAAGAATAAATGGACAATAAGGGAATCGCTGGAGTTTTGTAGGTGGTCATGAGGAAGTCACTTGGTTCATTCTCAAAATATAATCTAAAATTAAGTTCTCTAAATTTTAATTTTTAATTTATAATAAATTTTTTATATTGTTGATTCTTTATCGATAATTGTCTCATTTTAAGAATTCGATTAGAATCCTCAAAATTTAAGGCAACTCAAGGCGGCCCCTAATTATATACACCATATTAGTTAGATTTCAGAGGTTGTTAACTATGGATGGTAACGAGTCGAGTATAGTATGGTACGTGAATGTTAATATTTATACCCGTTATGTTCATTCAACA…
scaffold481339	1866	(T)10gtacattactactgataacatgatcaataagagatcattaaattcttctaatttgatgatatttcatatatgactcgtcttttgctataagatt(A)10	1203	1316	TGATCAATGTGTAAGGAAATTGAAG	59.445	25	CGAATGTTACATCATCGAGTTCA	60.011	23	236	1108	1343	CCAGTATTACTACATGACTATTCTAATGTCGATGTCATTCTATACATATTTACATATCAAACCTATATGAATTATAACATAATAATTATCATTAATAAGGTTGAAATGAAAATGTAGTTATTTTATTAATAAACAATAAAATATAATGTACAATATATTATTTGGATTGTCCCTCTAAGCACCAACTCCAACATTTATGATTTATGACTTATAATTATGTTTCCACCAAGATGCTTGTTATAGGACCCTAACTATCAAAAAATGGTTGACCTACTACTCTGTTGACATGGTTCTTTTCGTACACTATCCGATCAAAGTGCGCGACTCAGATAATGGACGCTTGACAAGTGTTTTGAAAAGTTCATTTTCAATATAACTAATTTAAATGATATGGATTTG…
scaffold482815	1171	(GT)9	273	290	AAACGGAGCGACAAAGAAAA	59.861	20	TGGCCATCCATGTATTTTGA	59.745	20	241	173	413	ATGATGATTAATGAAGAATGAATTTCTCTTCATCAAAAGAAAGAAAGGCAAAATCTTGAATATTGACTAACAATTTAGTTTTATTGTCGGGAGACATGCACAAATTCAAACAAAAAGGGACCAATCTGAGTAAATTTACAGGGTAAACAGAAAGACAGTACAAAAGACCATAAAAACGGAGCGACAAAGAAAATAACACAATATAGTTTTTATTTTTAATTATTATATATGTGTGTGTATTGACTTTCCAATAAGGGATCCCTCATTGTAAAGTGTGTGTGTGTGTGTGTGCATGTAGATATATAGTTACATTATACGTATAAGAAACCTAGTAAAACCAGCCTATAGCATCATGTTCCTATAAAAACAGGGAGTTTTAGAGGAGTTTCCCATATCAAA…
scaffold482971	1259	(TA)16	86	117	CACTCAAAGCACCAACTCCA	59.873	20	TGCACCGATTCGTTTATTGA	60.073	20	226	36	261	TTATTAATAAATAATAAAATATACAATTCGTATTGGCACTCAAAGCACCAACTCCAACACTTGTGCATCGCGCAAGCACTAAGCCTATATATATATATATATATATATATATATATAATGGAATACATGATTGGTAGATTTATTAACAATGACCTACTAAATTTAGGCAACGTTATTTTTCTTGTTGTAATTATAACTTCTCAATCTTAATTAAAAAAATAACAAAACCTAGCAAAAAAAAATCAATAAACGAATCGGTGCACTCAAATATGCATTCGATTCCTTTAATAAAAAACTTGAGTCGAATTGATCCATTTACTAAATGAATCAATTTTTCCAAAATCATATCCCGTTTAATGCGAATCAAATCAAACAAATAAACCATTATAAGAGAATGGA…
scaffold486625	1135	(T)10	32	41	AAACGATCTAACCCCATAATCC	58.284	22	CCACACCTTAGTGACTGCCA	59.745	20	100	2	101	TCAAACGATCTAACCCCATAATCCTAGTTTCTTTTTTTTTTGCAGGATACCCGGAGGACGAGCTCGAGAGGTTGGTTACTGATGGCAGTCACTAAGGTGTGGAATCCACCAAGTCAANNNNNNTAAACTGTTATTAGCATTGAGTAGCATTTCGTATTATTGAGTTGGGCAATGGTCCCCTATATGAGTTTATATTTGAGATGAGTTTAGTAGTGTGGATCATAGTCTGAAAGTCAAAGGCTCAGAGGAATAGGTCGGCCTATTCCCTGCCGGTAGCATCTCCGGGAGAGGGAAGTTACAAAGATGGTATCAGAACCAGGTTTAGTGAGTAAGTGACTGTAGTGGGTAAAGTGCTGGGGTCTTGTATACGTAGTATTCCCTAGATACTAGTATGCGAGA…
scaffold491351	2715	(A)10	2304	2313	CGCAGCGGAAGTGTGTATAA	59.895	20	ATGCTGCATACAGTGTGCGT	60.365	20	199	2168	2366	GGTTGGCCAAACGACTGGCCCAAGGTGGGCCAAGTGATAGAGGATCGAGGCTGACCACCCTAATAGCCTCATCCCAAAGACAAAAAGCATCGAGGCAGACCCCGACCCTTCCTACCCAAACCATCAACACACCACCACCAAGACAACCCCAAATTCCTTATGCCCAAGCCACCAAAACAAAAGCTCAACCACTAAGACCTTAAAAAAGACACCTCGATCATATCAGAGCCGAGGCCCTTGAATAAAGTCCTAAATAGATCACCTTGAGAAAGACCAGCACCTCTTGTGGGATGGACCCGATGACCCCCACCCCTCAGAAAACTTCGGTCCATACTTTTGGGGTGGATGATATCCTTGAAAATACAAGGGATGACATGGGTCACCTTGTCCCGACCTTCA…
scaffold491995	1235	(AT)7	728	741	AATGAACCTCGCATCCTCAC	60.081	20	ACGCCAAAAACAACTCATCC	59.978	20	245	546	790	CAAAAACGCGTTTTGCGTCATTTTGCGGAAAAATATTTTCTTAAAAGTTTCGCGACATTTCTTAGCTGTTTATGTCATTATTTGATCTTGAATAAACATGTTTAGGTGAAATATGAATAAATTATTCATATTGGATATTGAATAATTTATTCGGTAATTTGAAAAAGTTTTAAAATTACGATTTCGCCCGAACCGCGCTTACGCCGCGCCCTTCGCCCAAAACCCCAACAAAGTCAACATACATCTCTATTGGGGTATCACTAGAACTCATTGAACTTTCTCTCGACATGATTACGTTATGATTCGAGCCTAAAAACAACTAAATCCTCTATGGTTTTACGTTCAGTGAATCAAACTAACATAATCCTCAAACACAATTTATCAAATGTTGAAGGAACC…
scaffold492157	1005	(T)12g(A)11	889	912	AAAGAAAAGGAGGACGATGGA	60.06	21	TGCCAGGAAATAAGTGCTTG	58.917	20	241	763	1003	CGCAATGTCTGATTATGTTTGGTTCCTGGGACATTTATCAATAGCAAGTCAGTCAACAAAATATCTACATGATGCTCTAGTGGTGATTTATGAAAGTTAACATATATTGACATAGTATAATATCAGCACAAAAGAAAGTAAACCGCTAAACCCTAAACCCTACCAATTGTTGATTTCACACTGTGTTAGTTGGTGCATTCTGATTTGTACAGGGTGTGTATCGAATAGTGATACATTTTTGTTCTGATAATCAACTTTTAGCAGCCTAATCAGCAACAGCACTATGAGTATGAAGATCATGTGACGTGGAGAATAGGAAGTCAATGACTGCTCACTTGCAAATCTACCAAAAAATATAAAACCTCTTAGTAAAAATAACCAATTAGCTAGGAAGTTTGG…
scaffold492813	2857	(A)10tcacatataaccgataagtgtgaaactacccatgggggagtatgaagaccaccatgaggaaaagtgctaccttaaaagataggtgaatctg(A)10	2352	2462	TATGATGAATGACCGCTTGG	59.499	20	TATGCGCCTAGTGTGGTACG	59.776	20	235	2262	2496	AGGAATGATTGGTCCAAAAAATTGGATGATGCATTATGGGCTTACCAGACAGCTTATAAGACACCTATTGGAATATCACCATATCGATTGGTGTTCGAAAAGGCATGTCATTTGCCTGTGGAGCTCGAGCATAAAGCATATTGGGCCTTGACAAAGTTGAACTTTAAGTTACAAGCAGTGGGGGAGAAACGACTGCTTCAATTGAACAAACTGGATAAATTTCACCTCCATGCCTATGAAAATGACAAATTGTACAAAGAAAATACCAAGAAATGGCATAATCAGAAAATAGTGTACAATCAACTCAAACTAGGGCAAACGGTGTTATTGTACAACTCGAGGCTTAAATGTTTCCCTGAAAAACTGAATTTACGGTGGTCAGGTTCATTTGTGATCACC…
scaffold494407	1576	(CA)7	399	412	CTCACCCAAGGCACAATCTT	60.111	20	TTAGGAAGGCCTAGCCGAAT	60.184	20	198	269	466	ACATCCGAAGCTACACTAACATGCTACTTAATTTGACTAAGCTGCTGATGCATATGACGTGACATGCTTATGATGTTACATAATGTGCTCGTGACATGACGTGCTTAAAGAAGACATTTCAACTTGACTTATTTAGTCAATTGAAATACCCAACATGTCTATCAACCAAATACCTAATTCAACTTAATCATTCAAGCCAACCATCCGGCCTAACCATGCATATCATCAAGCTCAATATCCGTTATAGACATATCTACAATATATATATGCTCACCCAAGGCACAATCTTAAACCATCAAGACAATACCATTTCCCCTAACAAGTACAACTCACGGCCACACTCCACACATAAAAATTATTATAATCACATAACATAATTTCTCATGCTTATCACATGCC…
scaffold496241	2813	(A)12	666	677	TGGGTTTTATCCTGCTCGTT	59.569	20	GCCCTAGATTTAGAAGCCCG	60.184	20	260	643	902	ATAAGCGCTCATTCTTCCTCAACCACGGCACCACCGTGCGTAACATAAACAGTCGCGGCTCCACTAGCAACGTGTACGGCCTTAGTTCATTTTCCACCAGAGAGCGCATATATGGCTTCAATGGTAATAGTGAGCTTGTTTCCTCCGTCATATCGCGTGCTACATCTGGTTCCTCCACTGCGCACTCAGCCATAAGAAACAACAAGGGCGATCGCTCATTTATCGAAAATAATGGCTTCATTAAGCTCGGTGGTTCCGGCTCCATCCTTAATATCTCATCCATTTGAGTCTTTTTAGGGCTTTTGATAGTTCTTGGACTTTCAGGTTTTCTCCAGATAATTCACTTATTTGTTGGGCTGTAACACGCGGATTTTGGCTTGAGACTTTGTATCTGTGTAT…
scaffold496241	2813	(T)10	1335	1344	CCTCATTTCCTGCAACTTCC	59.67	20	TAACTTCATGGTGGGAGGGA	60.309	20	103	1308	1410	ATAAGCGCTCATTCTTCCTCAACCACGGCACCACCGTGCGTAACATAAACAGTCGCGGCTCCACTAGCAACGTGTACGGCCTTAGTTCATTTTCCACCAGAGAGCGCATATATGGCTTCAATGGTAATAGTGAGCTTGTTTCCTCCGTCATATCGCGTGCTACATCTGGTTCCTCCACTGCGCACTCAGCCATAAGAAACAACAAGGGCGATCGCTCATTTATCGAAAATAATGGCTTCATTAAGCTCGGTGGTTCCGGCTCCATCCTTAATATCTCATCCATTTGAGTCTTTTTAGGGCTTTTGATAGTTCTTGGACTTTCAGGTTTTCTCCAGATAATTCACTTATTTGTTGGGCTGTAACACGCGGATTTTGGCTTGAGACTTTGTATCTGTGTAT…
scaffold498625	1255	(G)13	166	178	ATCCATGCACAACCCTTACC	59.676	20	GTCTGAGAGCCGAGGAAATG	59.95	20	153	105	257	ATAAATCACCTACCAATTTAAAGAAATTCCCCACCAAAAAATAAATATTCTTGCCATAAATAATTAAATTAAATACACAATTACTTGATTTCTTTCCTTTTTAAAATCCATGCACAACCCTTACCCTAGGATACCATTATAAAAGAAAGCATGAGCCAAACCCTCGGGGGGGGGGGGGAGATCAATATTCACGGCACTTCACAAAAAATAATAAACCATAATCTCAAGCTTCGAGCCTCATTTCCTCGGCTCTCAGACTCGCGCCCCTCTCACCCTCTCGGCCCTTCACCTTGCCCAACCAAAATAAATAAACCCTAAATACATTCTCTCACTCAACAAACAAACACATACGCTCCTCATACAACACAAAGCCGCATGACCTCTCCTCTCATGGCAACA…
scaffold498625	1255	(TC)6	573	584	CATGGCAACACACCAAAAAG	60.004	20	TGCATGTGTCTAGGGTTTGC	59.722	20	228	389	616	ATAAATCACCTACCAATTTAAAGAAATTCCCCACCAAAAAATAAATATTCTTGCCATAAATAATTAAATTAAATACACAATTACTTGATTTCTTTCCTTTTTAAAATCCATGCACAACCCTTACCCTAGGATACCATTATAAAAGAAAGCATGAGCCAAACCCTCGGGGGGGGGGGGGAGATCAATATTCACGGCACTTCACAAAAAATAATAAACCATAATCTCAAGCTTCGAGCCTCATTTCCTCGGCTCTCAGACTCGCGCCCCTCTCACCCTCTCGGCCCTTCACCTTGCCCAACCAAAATAAATAAACCCTAAATACATTCTCTCACTCAACAAACAAACACATACGCTCCTCATACAACACAAAGCCGCATGACCTCTCCTCTCATGGCAACA…
scaffold502173	1143	(A)11	674	684	AAAACCTAGCAGGTCGGGTC	60.496	20	TTGACTACGCAATCCGATCC	61.003	20	236	645	880	AAATCCAATTTCAAAATCACACATAATACAAATCCTGTATCGTAAAATCAAACAAAAATTGGAAAAATTTACAGAGTTCTGACTTGTTTGATAAAAGACTATCTCCACCTTAATTTGTAGAATTTACATTTTGTTTATTTATAAAAATGTTATTATCTAGGTTGCATGAAAATGAAAAATGTAATTCAACAAGAAATGGTAAAACATGACACGACACAATATGAAAAGACCTTAAAATCGCTTTTATGAAATGTCTCTCTAAACGTTTCCTATTATTTTTATTAAATTAATTTTTCTGAAATGTTTCAGATACATTTCCTAATAATTTCATAATATTTTGGTTTCCACTTCGTTTCAAAAACCCAAACCTAAAGAGGAAAAGCGTTTGCGTGCTTGGTA…
scaffold503851	1622	(T)22	181	202	CTCACCCCACCAACAATCTT	59.82	20	GGCTGGCAATTATCAAAGGA	60.038	20	256	128	383	TCTAAGACCTTTGATCTATGTAGTGCACTAAATGTAGTGCACAAATTAATCCGTAAAGCACGTGCATGCATGATAATTATTATTGATTATTGTTCTTTTATGAATTATGCATGTTTAAGTAATAACAACTCACCCCACCAACAATCTTAAGAATTTAATATCTTGTGTTGTAATATCTGGTTTTTTTTTTTTTTTTTTTTTTGGATTCATGTATAAATTTGAAAGGAATGCAGTTTTGTAATAACCCAAATTTTTAATAAGAGGATGACTGTCTTTTATCCTAAAATTCTTTGGTCAAAGTTTGAATTTTTTACATTCAACCCTAAGTTTGCTTCAATTTTTGTTTGATCCAAAATCCAGGGATTCCTTTGATAATTGCCAGCCCCTATATAAAAACCT…
scaffold503851	1622	(T)13	904	916	GACTTTTCCGATGCGTTGTT	60.118	20	GAATAAAGGCCACAATCCGA	59.901	20	174	795	968	TCTAAGACCTTTGATCTATGTAGTGCACTAAATGTAGTGCACAAATTAATCCGTAAAGCACGTGCATGCATGATAATTATTATTGATTATTGTTCTTTTATGAATTATGCATGTTTAAGTAATAACAACTCACCCCACCAACAATCTTAAGAATTTAATATCTTGTGTTGTAATATCTGGTTTTTTTTTTTTTTTTTTTTTTGGATTCATGTATAAATTTGAAAGGAATGCAGTTTTGTAATAACCCAAATTTTTAATAAGAGGATGACTGTCTTTTATCCTAAAATTCTTTGGTCAAAGTTTGAATTTTTTACATTCAACCCTAAGTTTGCTTCAATTTTTGTTTGATCCAAAATCCAGGGATTCCTTTGATAATTGCCAGCCCCTATATAAAAACCT…
scaffold504077	1234	(T)13	115	127	CCCTTCGCCCTTTACTTGAT	60.443	20	TTGTCCACCAAGGATTAGCC	59.933	20	279	30	308	GCCTGTAATTTAATTAAAGAACCTTTTCCCCCCTTCGCCCTTTACTTGATTCCATATTAGCAGCAAATTTTGCATCTAATTCTCCCTTCACAGTACCTTTCTTTCTCGTTTTTGTTTTTTTTTTTTTAATAATTAAGCTTCTACTGTCTCTTCAAAATTTGTGAAAGGCTTATCAGTTATCACAGTAGCATGTACAAATCAAAACCCTGTAGTTAAGCTTTGACTGTCTGATCTCAAAGACTCAGCAACAAACCCTAACCACAAGTATCATTAACTAATTTGCAATCCTGGCTAATCCTTGGTGGACAAGTCAAGTTGGCTTGCCAGGGGGCATGGACCCTGCAGCCAATTCACCGATCTTGAACAAACGAGATCATCACGAGCTTTCAAGAAGCAACG…
scaffold504597	1497	(AT)7t(TA)8aaaaagagtcccccaccacgggcgaatactgaccatagcgtccc(T)23	757	854	AATCTGTTTTACACGCCCCT	58.579	20	CCGTGCCTCAACCTCATTAT	59.955	20	215	732	946	GAACCGAGCTACCGGGCTATTGTGGTCGGTCTCGGCTCATTTGCTGTCGGCCTCGAAGAACTGAATCATGCTATGTCATCTGGATGAGTGGAACTTCCCTTTTTGCCCTTATCGAACTGTTCAGAAACCTTAGCTGCAGAAATCCCCATCAACATGGCTAAATATTATTATATTGTTAAATGGATGACGTGAATAGTAGAATTTAAGGCAAAGCTTCAAGCATGCTATAATGAAAATGGATTTCAAGAAGCCATGATAAAGTTGGCTAATAAAATAGAAATGGCCAAGGACCATCCACTATACAAACCAGGTGTAAGCTTCACAAAATGAGCCTTACAGACAGCTTGGAATCGGCAAGAAGATTTGCGTCTGATTTCGAAGTAATGCTAGTCTTCTTTT…
scaffold506181	2158	(TAAA)6	987	1010	GCTTCTGAAAAAGAGCGTCC	59.198	20	TTTTAATCGTGTTTTCATCAAATG	58.177	24	219	858	1076	AGGATAAACAAAAATAAAGCGGAAATATAATATTTAAATATTATGATAAAACACTAAACAAAAATAAAGCGGAAATATAATGTTTTCAAGATTATACGTCATTGCATATTCAAGTTGTCTAGGTTAATTTATGTCAAGTATGTGCATGACAAAAACTTAAGGTGATGGTGTGGATCTGTCATTTGCCGGTCACAGCTTGGATCTACCGGGATATGACAAAGTTGGTATCAGAGTAAAAGGTTTAGATGTCAGTGATTGCAATGGTAGGATATGGGTGTCTTACATTCGTAGTATGTCCGGGACACTTGATTGTAAGATATCATTCCTACATGTTCCATCTACTCCAAGTAAGTCTCATTTGTTTCTTAGAATAATTATATATATATTAGGTTTACTTAT…
scaffold506219	1214	(ATTT)5	783	802	ACTTAGAGCTAGCGGGGAGG	59.998	20	GTTGCGCTAACACCTGCATA	59.902	20	150	746	895	CCCACTATTTCTTGCCACATTGGCACATATGAGTTTGGTCAGGCTTTATTATATTTAGGTGCTAGTATTAATCTCATGACATATTCTATCTATATACAACTAGGACTTGGAGAGATTAAACCTACATATGTGGTTTTACAGTTAGCTAATCTCTCTATCTGAACACCAAAGGGATTAATTAAGGATGTCTTACTATAAATTTATAAATTCTACCATCCTGTTGATTTTCTGATTTTAGACACGCAGTCTTTGGTTAACACTGAGTCAAAAATCCCTCTCATCTTAGGCAGACCTTTTCTTACTACAGCTAATGCCCTTATTAATTACCGGAATGGTCCCATGAAGTTGTCTTTTGGAAACATGACACTGGAAGTAAATATCTTTCATGTTGAGAAAAAA…
scaffold506715	1119	(TA)6	394	405	CCTGGTTGGCAACAGTCTTT	60.149	20	TGGTGAGAGATACATGCCCA	60.072	20	191	348	538	TCTTCCCTTTTGCAGCAATAACTTTCTGAGTTTTATCTTTCTCTTTATTGTTCCATTTATTCATCTGGTTTTGAGGTTTAGGCTTTGACACCCCTCCACTCTCAATGACATTCGATTTGGCTTCAAATTCTGAAACATTCAGCCCTTCACTCTTGCGGTGATCTTCTTACATCCTCAGTTTGAGAACCAGATCATCCATTGGCATATCAGTCTTTTTATGATTCAAATGTATCTTAAAATCGTTTCAATATTGAGGTAATTTTTCTATCACAGATCCGACAGTAAACTGTACCAGTAGTACCATGTCTTCTGCCGCAAGTTCATGGATAAAAATCTGTAATTCTTCGACCTGGTTGGCAACAGTCTTTGAATCAAATTTTTAATACATTCCTTTATATA…
scaffold506777	1499	(T)10	179	188	ATGGAAGCCCTTAACAAGCA	59.708	20	GTAAATTGGGTGATGTGGCA	59.251	20	176	57	232	GAAGATAAAAAGAGAAAAGGGAGCTTACCATCTTGAATCTATCACTTGGCATGAAAAATGGAAGCCCTTAACAAGCAATAATGGAGTAAAGAGAAACTCCTCCATTTTCTTTCTTTCTTCACGTTTTTTAGCTTGAAATAGATGAGTGAATAGTGTCTTATTTATAGGTAAGGGTTGATTTTTTTTTTATAATGAGTTGAGTGGCTAAGATTGTGCCACATCACCCAATTTACTCTATTCTCGAAATTCATTGTAGTAGCCATGGTAATCATGCTTTTTGACTCATTTCTGATTCGAATTTCGAAAAATATCCAACAGAGAAATTGTAGGTCTCGGTCTTATCTTACTGACGATACAAAATTCATAAAAATCAGAGATCGTATGAAAACATTATGGTCC…
scaffold513821	1285	(T)10	716	725	CTTGGAATCGGAGGTTTCAG	59.665	20	GGTTCTGGTATCGGTTCTGG	59.405	20	268	515	782	TAGATCTATATACATTCACTTTCATTATAAATCAATCAATCAATCAATCTGAAGTATAAATATTAGAGTTTTAATATTCGTACAAAAGGGAAATAAATTGATGATAAAATTTAATCACAAAGTATCAATATTTTGTAACTTAAAAAATATCCTAATCATAAAATATTAGTACTTTATGATTGATTTTGTAACAGTTTTTATCTCCATTTTATACAAATATGATTTTCCTAAATATTATATGCAACATTCATATGAGTTTTGCATAATTTAGTTTTCATTTTTGGTAGATTTATGAAGGATGATTATCATGTGAGTCCTGACTAAAGTATGCATTGGCTCCTAAATGAAATCTAACATCAACAGTTCATTTACCAAATAGTCAACTAATAATAATTAATT…
scaffold513821	1285	(A)17	1091	1107	GGATGCGTCAAAGATCTGAA	58.799	20	TGATAGAAACTTTGGTCCGCT	58.847	21	144	1029	1172	TAGATCTATATACATTCACTTTCATTATAAATCAATCAATCAATCAATCTGAAGTATAAATATTAGAGTTTTAATATTCGTACAAAAGGGAAATAAATTGATGATAAAATTTAATCACAAAGTATCAATATTTTGTAACTTAAAAAATATCCTAATCATAAAATATTAGTACTTTATGATTGATTTTGTAACAGTTTTTATCTCCATTTTATACAAATATGATTTTCCTAAATATTATATGCAACATTCATATGAGTTTTGCATAATTTAGTTTTCATTTTTGGTAGATTTATGAAGGATGATTATCATGTGAGTCCTGACTAAAGTATGCATTGGCTCCTAAATGAAATCTAACATCAACAGTTCATTTACCAAATAGTCAACTAATAATAATTAATT…
scaffold514049	1672	(T)10accatgatagaatctgattcagtttcaacgtaaactataagattatagataattgag(T)10	948	1024	ATGGGAGACAAAATGCATCC	59.756	20	CGGACTTGAAACGTCAACAA	59.734	20	237	911	1147	AACCCTACTATCATATATGTATTCTTTATGCTTTGATAAAACCAAACAATCTAACTAATATCAAAATTAGAGAACATAAATTTTCAGAAAGCTTATCTAAGTCTACAATAGGCTCTATAAGCTAGTATATCAAATTGTGATCTTAGCAGAATACAAACTCCAAGGCCATTCTAGAATGAGCTCTTTAAACAGAGAAACCACAACAAATCTCTTATTCGAAAAAACCATTCAAGAACGCCACTTTACATTTTTTAGCCAAAATATATAGTTTAATATCAACAGAATTGGATCTTGCGCTATTATTCCTAAGGCTTAACCCAAATTCCATTCGTTAAGTTCCTAAAAATTTACCACAACTATCATATTGGTGATCAAGCAATAGAATGCATTCAAATACAA…
scaffold515195	1227	(T)10	369	378	AAAACACAAATTGAAAGGATACGTC	59.728	25	ACTGTGGTCACTGGGTTTCC	59.859	20	262	209	470	TTACTGAATGTAAGTCAAAAGGTATAAATGAACTTTTGACTCTCTATTTTTGTCTAACAAATGAATAATTTTTTTTCCAACACTTAATAAAATATAATGGGGTCTTTATATAGAGATGGAAGATTGTCATTGAAAAGTCACCATTATGTTTATGGTTACAATCTTCTATATATTTTTTCAATATATCATTTTACTTGAATCTTTTCTAAAAAACACAAATTGAAAGGATACGTCTTTACAATAACACAACCTTTAATTCATATATCTTTTTAATTAAAAAAATATTTTTATTTTGAAAATATTCTAATAATCCCACATAATTTTTAAAATTGAAAACTAATCAATATGGATAGGAACACTTGATAGAGTTTTTTTTTTGGAAAGCTATTGCATCGAGAT…
scaffold515195	1227	(T)13	928	940	TGCTTCAGGTACATTCCCTTC	59.184	21	TCGACTATTAGGAGAGCCCAA	58.938	21	208	852	1059	TTACTGAATGTAAGTCAAAAGGTATAAATGAACTTTTGACTCTCTATTTTTGTCTAACAAATGAATAATTTTTTTTCCAACACTTAATAAAATATAATGGGGTCTTTATATAGAGATGGAAGATTGTCATTGAAAAGTCACCATTATGTTTATGGTTACAATCTTCTATATATTTTTTCAATATATCATTTTACTTGAATCTTTTCTAAAAAACACAAATTGAAAGGATACGTCTTTACAATAACACAACCTTTAATTCATATATCTTTTTAATTAAAAAAATATTTTTATTTTGAAAATATTCTAATAATCCCACATAATTTTTAAAATTGAAAACTAATCAATATGGATAGGAACACTTGATAGAGTTTTTTTTTTGGAAAGCTATTGCATCGAGAT…
scaffold515401	2260	(A)16	1064	1079	AGAGGTGGAATTGGCACTGT	59.579	20	CGTTGAAAATACCACCACCA	59.293	20	162	1019	1180	TGGAGACTATTAAGGAAGAGCCTGTTTGTTCTAGGTGATGTAATGATTTGATTAAAGGGGTTTAAAAAAAGAAAGAAAAGAAATTACTCTGATTAAATCTAATATAGATAGAGATTGGGTTNAGGAAGCTTGTTTGTTAATCACTCTAATTATTGTGATTGTAATACTATTACTACTAATTAAATTGAAAGTTTTTCACATATTATGACAGGAGTTTAATCATTCAATTTGCTGCTTTCCCTTTGTTGTATACTTTTCATATGATCAGAAGTTGTTTATGTAATTCTAGCTGTATTGTTTTTGGCAGAAAATTTTCCATTTTCCAACAATTCTAAGTTGTTAAAACTATGCAACAGGAAAGTTATTATATGCTCTGTTTTTTTTATCCATTTATTGTTG…
scaffold516165	5740	(T)11	1559	1569	CCTCAGGAACTCCTTTTCCC	60.045	20	AGACCCAGATAAGCAAGCCA	59.836	20	206	1422	1627	CTAGGCGTATCTAAAAGGCGCGAGCCTTTGTGCCTAGGCGCTCGCCTGATGAAGGTCGCCTGGCCTGACCCTTAATGAACCGCAGTGGTCTGAGCCTGAGCCTGAGGCGCGCCTTTGACAACTATGGACTTGTTGCCTCAACGCTGCCAAAAACTCAAATGGATTAGCGCTACCACGCTCCGAAAATCTCTTGAACATTTCCATCGGGAGATTTTCTCATGTTAGATCGAGGACTTTCATCCTCAACCACCTAAACCAATGAATGGCGGTTCCTTCCATACTCGCCATTGCTAGCGGGGCTTTCATTTTAGCTCTAGTGCAAATTGTGCAATAGATCTCAAAAAAATGCTTAGCTCTTGTTACCCATCCAACGGGATCGACACCATCGAAAAATGGTAG…
scaffold517879	1140	(A)11	447	457	CTCCGCTTAAGTCCGAATTG	59.839	20	CATGAATGGGACATGGAGTG	59.762	20	121	394	514	CCTCATCATATACGACTTCTCCAACAATATCGTCATCACCAATGTCAAAAGCTGCCTCATTACCTGAAACAGCTTCAACGAAGTCTTTTACTGAATATCGTTGAGGCCTCTGTCTTCTCCAATTACTACACATGTTTATGTAAATTTATTTTCAAGTTTATAAGGCAACAAAAACCACACAGAAACTTATCTTACCTTCTGTCCAATGATTCAGTTTTACGATCTTCATCAAATTCATCATAACGAGTGAATTAGGAGACAACATATCGAAAGTGACAATCTCAAAGTAGCATGACTTGGTGGTATAGGGTTCAATATCTAACCTTAAGGTCCCGAGTTCGAATCCAGGGAGGTGTTTCTTATAAGAGCTTGAGATAGTCGGAGGTTTTATCAACTCCG…
scaffold520383	1811	(T)10	250	259	TCTCAAATTGACTTTCGCCT	57.546	20	ATCCATTGCTCTTCACCACC	59.934	20	280	205	484	AAAAAGATGTAAATTATACTTAACCCTTTCACGTATAGGATCGACCAAAATTATATCATAAGTATTTTGCAACTCCAACAAAATATTTAGAGAATTTATAAAAAGTAATTTTCACAATGATAAATTTCTAAAAGGATAAATTTCTAATGACTTTCATAATTAGTTTTAATTTTCTAAATTTTTTACTATTTACTGCAAAATATAGTCTCAAATTGACTTTCGCCTATATTACATATATCCATTCAAATATTTTTTTTTTACACATTATTATTGTTATTACACTTTAGCACCTCTACCTGGAATTATACGAAAAGAACAAGAATATTGAGCTGTTCATTTCAAGTATGCCAAGAAAAATCATTTAATGTGTTAGCGATATATTCTGAAGATGGATTTTGA…
scaffold520437	2435	(CT)7	216	229	CGGATTTTGAATCAAGTGGG	60.301	20	AACTCTCGGCCAAGGAAAGT	60.247	20	248	6	253	CCCACTCGGATTTTGAATCAAGTGGGGCCCATAAGTCACATAACCTAGTACAACTTTTTGGTAACGGAATTTGGTGGATAGTTGATGACTTGTTTTATACTCTAATGTGAGAGATGATTGACTTTTACCAACTTTGAGTTTGGTATTTCACTTTTGTTTTTGGAAAATCAAATATACAAGTCAACAAATCATCATCTTCCATTCTCTCTTCACCACTCTCTCTCTCTCTCACACACTTTCCTTGGCCGAGAGTTACAAGAAGGAAACCATGGGATTTTGTTGTAAAAATCTCATTTTCTAGCACAAAAAGATTCATATGAAGGTGATAGGGAAACCATTCCCTAGAGTTTGGAATCAATATCTTCACCATTGGTGCTTCAACATATAACTTTGTACAAG…
scaffold520443	1190	(A)11	814	824	GGGCCTGGGCTTAAGATAAA	60.4	20	CCTCGGATAACAAAAATTCAAAA	59.404	23	270	607	876	GGTTTGCACGTGAGGGGGAGTGTTGAAGAAAATATCTCACACCGGCTGAGATAAACAATTAAACTCAAAATATAATTGGACAATCCTCAACTCTCAAGTTGGCTTTTGGGTTGAGTTAGGCCCATGAATTTCAACGGCTCACGAGGGGATAATGGAGATAAGGCTCACGTAAATGGTCAGCGATAAGTCTTGCATGGCTTGACTTGGGGATAAGGACGCCTTGTTATTTTATTTATCATTATATCTTAGGATTATCTAGGGTATATATCAAATAAATAATAGTGATAAGGGATAGGCATGTAATCTCTATCACTACATTCATATTACCCTAATTAAGTAGTTATCAATAAATAAAGAAGGCATCTGAAAATTGATCTTGATGAGCACCATAGGTCGAAG…
scaffold523659	1770	(GT)6	883	894	CTCTCATTCTTTTTGCGTCG	58.649	20	TCGGTTGCCAAATATTGTCC	60.701	20	278	858	1135	CGACTAGGGATATTTAATGATTAAACCCTTCATGGATTAATACTATCTCATATCTTTTTAATTTGATTTAACCATATGGATTTTTATCATTAATATATATATCTAAGTAATCTAATTACAATAATGATAAAATAGCAATTTCCTTTTGTCACATGGATAATTTGTACAAAAACACAATATTCTTTACAAATAGTGATTGTATGAGCCATAATTTTCAACACTCCAAACTCATTGTATCACCTTGAGATCGTCTAATTGTGGGGTTGCTTCAGCGGCCTGAGCAAGTAGCTGAGAGATGGAACTCGCCACACTACTAGTAGATGGAACAGGTTTCTTACATTATCCAGGAGCCATCTTGAAAAATAAATTTTCAGTTACGTTAAATCTGCAGAAAAATAA…
scaffold524117	1157	(A)10	865	874	AAGTATCCGAAGTGGGCAAA	59.569	20	ACATGCAATTGGAGGGAAAA	60.309	20	233	763	995	AAGAGTGTTGGTTGTTGTCCCCTTTCAAGAATGTTATCAAGTGATACACAAGAGAAGATTTTAGGGATATTTTTGTGGCAAGCTTTTCAAGTCTCTCCAAGTGTGAAATGGTGCAGGTTTCATCTTTGATTTGGGCTTGCTAGGGGGCTAGAAATGTGCCATCTTTTGGGACAACCTCACTGCAAACATTCTTGTTAAGGCCAGAGCGGAAGCAGTTGTCGAGTCTTTTGAAGCTTTGAATTTACAAAGAGAATTAAATCTGGACAAGACTGATTCTCATAGTAGCGGCATGGTTACCACCTGTAGAGAACGAAATCAAGATTAATATTGATACTGCCACCAACGAAGAGCAGGCAGTGGCGGGTTTGGGGGCAATTATGAGAGATAGCTCAAGAGCAG…
scaffold524819	1071	(A)12	244	255	ACTCGGGTCTACCTGGGTC	58.962	19	CTTGTCCGGACCCGATTAC	60.324	19	243	39	281	GGGTGATTCCGGGTCCGGACCCGAGATCACTCGGTCCGGACTCGGGTCTACCTGGGTCCGGAAAAAAATAAAAAATAAATTAAAAATTAAAAAATAAATTAGATTTTAATAAAAAAAATATAAAATATTATGCATATATATATAAAAATAATAGAATTTAATAAAAAAATTAAAAGAATTGAAATAAAACTAATAAAATAGACAAAATACAAATATAAATATAAAAAAAATACAATTATTTTTAAAAAAAAAAAATAATCCGGGTAATCGGGTCCGGACAAGATCTACCTGGGTCCAGACCGGGTAGACCCGGGTCCGGAACCGGACCCGGGATTGTGAAATCCGGATCCGGATTTTACCATCCATACTTGCAAGTAAGTGGATAAATCACAAGTTTTC…
scaffold524819	1071	(A)12	891	902	GAGACTTCCCCTGAGCACAC	59.841	20	GAGCATCGACAATGGAGTTG	59.245	20	123	832	954	GGGTGATTCCGGGTCCGGACCCGAGATCACTCGGTCCGGACTCGGGTCTACCTGGGTCCGGAAAAAAATAAAAAATAAATTAAAAATTAAAAAATAAATTAGATTTTAATAAAAAAAATATAAAATATTATGCATATATATATAAAAATAATAGAATTTAATAAAAAAATTAAAAGAATTGAAATAAAACTAATAAAATAGACAAAATACAAATATAAATATAAAAAAAATACAATTATTTTTAAAAAAAAAAAATAATCCGGGTAATCGGGTCCGGACAAGATCTACCTGGGTCCAGACCGGGTAGACCCGGGTCCGGAACCGGACCCGGGATTGTGAAATCCGGATCCGGATTTTACCATCCATACTTGCAAGTAAGTGGATAAATCACAAGTTTTC…
scaffold524983	1235	(AT)14	729	756	TTGGAATCCTGCTCTTGGTC	60.195	20	TAGAGACGGCCCAGTGGTAG	60.269	20	176	685	860	GAGATTGTTCACTCCTTGTGTTTAGAGAGAGGTTATAAAATGCTTTCCACTATAGTGAAATCATTCTACATTTTTCCGTGAATGTTTCCATCACATTGAGGGTTTTACCACGTTAAATCTGTGTCTCGTTGCTTTATTTTATTATTAATATTTATGGTAGGCTAAGCCTCCTAATTATTATTGTATTGCTATATGGTAGGCAACGCCTCCTGAAATAATAATTATTCTCAATTTCACTTTACTTACGTATCAAATACGCCCACGATCCCCTGACCAAAAGATCGACCTTGCACATATTCAATGACTATGTATATTAAAATAGAAATTGTAAAAATAAATGTGGAATCAATTGTCAATGAATTTCGAGATATAAAATAACGTAATTTCCTTTTTGATCTA…
scaffold524983	1235	(T)11	1106	1116	CAGTGGCCAATGATCATACCT	59.828	21	TTCGAACCCAAAACCTGAAG	60.081	20	136	1069	1204	GAGATTGTTCACTCCTTGTGTTTAGAGAGAGGTTATAAAATGCTTTCCACTATAGTGAAATCATTCTACATTTTTCCGTGAATGTTTCCATCACATTGAGGGTTTTACCACGTTAAATCTGTGTCTCGTTGCTTTATTTTATTATTAATATTTATGGTAGGCTAAGCCTCCTAATTATTATTGTATTGCTATATGGTAGGCAACGCCTCCTGAAATAATAATTATTCTCAATTTCACTTTACTTACGTATCAAATACGCCCACGATCCCCTGACCAAAAGATCGACCTTGCACATATTCAATGACTATGTATATTAAAATAGAAATTGTAAAAATAAATGTGGAATCAATTGTCAATGAATTTCGAGATATAAAATAACGTAATTTCCTTTTTGATCTA…
scaffold525499	1649	(T)11attataacttgattatagtttttatattt(A)10	665	714	CAAGGTATGTTCGGATGCCT	59.955	20	CCAAAATTTGAGCTTCTTTCG	58.997	21	227	526	752	GCTATTGCTTCTTGTGCTTTTGTAAGGCATCCACTTAAGTGCGTTTTCCATTACAAGAAAAACATATGAAGCACAATGACGAGAGTAGTTGGTTTTGGTGGAATCTTTTCTCTACCATTTCCNNNNNNNNNNNNNNNNNNNNNNNNNNNNNNNNNNNNNNNNNNNNNNNNNNNNNNNNNNNNNNNNNNNNNNNNNNNNNNNNNNNNNNNNNNNTGTTGAGTGAAAATAAAATTTTTATCAAGTGTTGAGAAATAAGAAAACTTACTCAAATGTTGAGAGAAAATTTTCTATCAGCCAAATACAAATTGTGACAACCTTTTTCTCTAAAAAGTTTTGAGTTTAATCCTTGTGAGTGAAGCTCACACTTCGACTTGTTGGTTTCGAGTCAAAGTTCGGAAG…
scaffold526665	2279	(A)11(AAT)5*	1689	1712	TGCTGTGTGAATGTTACCCAA	60.019	21	GACTTTGGCGATGGTGATG	60.064	19	242	1520	1761	TACATTTTGTTCATTGAGTTCAGGCCTGAGGCCTAGATGATAATTGCATATGATTTGAATTACATAGCAGATTGTTTCCTAGTGCTGGCTATAAGCCAGGTTGCATGATGTTATGCATACATCATGTCGAAATTTTGTCAAATCAGAGGCTTATGGAGGCAGGATTAGTCTGTCTCCTACCAGTAACATCCTGGCTCAGGTGGGATGTTACAAAATAAATCATTTCTGAAAACTATATTTACATAGGGTTAATGGGTCAATCCACTTAGTTGGATAAAGCCCTAAACAAGCGCCACAGTGGATTCAAAAACCATAAAACCATAAAAACATAGATAAAATATCTTGCTGGAAACATATCATATCGTAGCATAAATGAAATCAAATGTATCTTATTGTAAA…
scaffold526665	2279	(T)10	2146	2155	CCATGGAACAAAAGGCAAAT	59.801	20	TGTCTAAGTTATGATTAGAATGGTACG	57.243	27	132	2089	2220	TACATTTTGTTCATTGAGTTCAGGCCTGAGGCCTAGATGATAATTGCATATGATTTGAATTACATAGCAGATTGTTTCCTAGTGCTGGCTATAAGCCAGGTTGCATGATGTTATGCATACATCATGTCGAAATTTTGTCAAATCAGAGGCTTATGGAGGCAGGATTAGTCTGTCTCCTACCAGTAACATCCTGGCTCAGGTGGGATGTTACAAAATAAATCATTTCTGAAAACTATATTTACATAGGGTTAATGGGTCAATCCACTTAGTTGGATAAAGCCCTAAACAAGCGCCACAGTGGATTCAAAAACCATAAAACCATAAAAACATAGATAAAATATCTTGCTGGAAACATATCATATCGTAGCATAAATGAAATCAAATGTATCTTATTGTAAA…
scaffold529049	1068	(TC)8	61	76	ATGGGTTCATTGTTTTTGGC	59.668	20	CAAAATCCAAATATGCAACACC	59.234	22	202	6	207	CCTCAAATGGGTTCATTGTTTTTGGCTAATTAGTGTATAGGGTTTATTTACTTTCGAGTTTCTCTCTCTCTCTCTCTTTTCGGTGAAATGTTAATTTATTTTATGTTTTTTGTTAGGTTGCANNNNNNNNNNNNTTTGTTTTTTTAAAAAATAATATAGAAGGAAAGAAAAGATTGTTTCAGATAAGGTGTTGCATATTTGGATTTTGTTTTCCTTTTTTGTTTCTTGATTACCAAAAGAGTGATTTTAAATATTTTATATTGTTGTGTTGATTTATTTTAGTAGCAGAATAGCAGGTTTCTCAAGGGTGTATTTTTGGTCCCATCGTTATCTTCTTGTGTAAATTTTTTTAGGGGAGCTAAGTCTTCCTTTGAATTACACTCGTATTGCTTCATTTAT…
scaffold529411	1510	(CT)6	288	299	CAGCTGGCGAGCTAGGTAAG	60.305	20	AGTATGGAGAGGGAGCCCAG	60.607	20	242	84	325	GTACTGCGATAACCGCGAGTCATATTTGGGCGTAATCACAGCACCTCACCACTAGATCAACTTAGCAACAGGCAAGTCAAACGGCAGCTGGCGAGCTAGGTAAGTAAAAATGCATGCATAACNNNNNNNNNNNNNNNNNNNNNNNNNNNNNNNNNNNNNNNNNNNNNNNNNNNNNNNNCCAAAATACTTTGTTGGATTTAATTCGTTTGCTTACCCTCGGGTTCGTTCGTTGGATCTCTGTTTTAACGAATCTCTGTCAATAAGTTATAAACACGTTAAACCTTGCCCTCTCTCTCTCTCACATCTCTGGGCTCCCTCTCCATACTCTCCATATTCGCAGCCTACAAATAAAAAAACAGAAAAATATAAAAAAAACCCTAGCAAATTCTCGGCCCCCTC…
scaffold530309	1983	(TA)8(CA)7	510	539	GGCAGTTTGTGAAGCATGAA	59.847	20	TTTGCCATGTTGCATTTTGT	59.976	20	150	442	591	CTTCTCAGATTCTTACATGTGGACCCGGCGCACGTTAGCATTGACCCGGCGCACGTTAGGCGTCGCGACGCGAGAAATGATGAAAATGCCCTTTTGTCTGTTTTTCATTATTTTGGCCCCAANNNNNNNNNNNNNNNNNNCATCATGTACATTTGATCATGGCATCCTAATTTGGAAAAATTGGGCATTTCAACAATTAATGCTAAATCCACGTTCATATTATCATGAAATGCATGATTATGCATGCTAGCAACTCAATCAAGGTCAAAATGCACATAATGAATTCTAGGGTTCATGGACTTTCAAATTTAAGGAAAGAAAAATGCATGTTTGTATTTAAAATTAAGAAAAGAAATGAGTTTATGAAGCTTACATATATGAGATTAAACTTGAAATCTT…
scaffold531019	1482	(TTTC)5	260	279	TTTGTGCTGAGAGTCGGTTG	60.025	20	TCCCTTCCTACAAAGGCAGT	58.789	20	181	133	313	GGCTCAATGAGAATCGTTTTTTTATGAACCAAACCAATTTCTTTCGAAATCTATTAATTCAAGAAAAGGAAATAAATCTATATGGGATTCCTTCAGTTGTATTCATAAAGAAAAGGGTTGGTAAAGCTTTTATTTTGTGCTGAGAGTCGGTTGGTTTTACATTTCAATGCATATGAATTTTGTGAAGCAAATTGATGCTCCAAAGATTGTGAATGTCATCTCTATGTCACAGAATATGATCATCTTGAGTTTTGATCTATTTCTTTCTTTCTTTCTTTCTTGCATGAAAGTGATACTGCCTTTGTAGGAAGGGATATTCTCATTTTCCAGGTGAAAATTTAGTTAAATTCAAAATTTTTTAAATTGTTCACTTTTCCTCTCATGCATTAATAATGTTAG…
scaffold531019	1482	(A)10	889	898	TAGATTCCCAAGATCCGCAC	60.036	20	GGATGCGAATATTACCCGTG	60.175	20	254	699	952	GGCTCAATGAGAATCGTTTTTTTATGAACCAAACCAATTTCTTTCGAAATCTATTAATTCAAGAAAAGGAAATAAATCTATATGGGATTCCTTCAGTTGTATTCATAAAGAAAAGGGTTGGTAAAGCTTTTATTTTGTGCTGAGAGTCGGTTGGTTTTACATTTCAATGCATATGAATTTTGTGAAGCAAATTGATGCTCCAAAGATTGTGAATGTCATCTCTATGTCACAGAATATGATCATCTTGAGTTTTGATCTATTTCTTTCTTTCTTTCTTTCTTGCATGAAAGTGATACTGCCTTTGTAGGAAGGGATATTCTCATTTTCCAGGTGAAAATTTAGTTAAATTCAAAATTTTTTAAATTGTTCACTTTTCCTCTCATGCATTAATAATGTTAG…
scaffold531019	1482	(AT)8	1374	1389	TTTGATTGAACTTTCCCCCA	60.28	20	TTTTCGGGGATTTTAAACGA	59.407	20	249	1168	1416	GGCTCAATGAGAATCGTTTTTTTATGAACCAAACCAATTTCTTTCGAAATCTATTAATTCAAGAAAAGGAAATAAATCTATATGGGATTCCTTCAGTTGTATTCATAAAGAAAAGGGTTGGTAAAGCTTTTATTTTGTGCTGAGAGTCGGTTGGTTTTACATTTCAATGCATATGAATTTTGTGAAGCAAATTGATGCTCCAAAGATTGTGAATGTCATCTCTATGTCACAGAATATGATCATCTTGAGTTTTGATCTATTTCTTTCTTTCTTTCTTTCTTGCATGAAAGTGATACTGCCTTTGTAGGAAGGGATATTCTCATTTTCCAGGTGAAAATTTAGTTAAATTCAAAATTTTTTAAATTGTTCACTTTTCCTCTCATGCATTAATAATGTTAG…
scaffold531897	2289	(A)15	109	123	TTGTTCTTCGTACACCCTTGG	60.016	21	GGTGTGTTTGTCCATTTTACCA	59.632	22	262	55	316	AAAATTTCCTGGCCCAGCCCAAGGATACAATCATTGGGTTAATTTTATGTTGTTGTTGTTCTTCGTACACCCTTGGATTATTCTCAATCTTGGATCTCTCTCTTTTTTAAAAAAAAAAAAAAATTAAATTTATTATTTTTAAAATATTAAATTGGAAATTAATAATTAGTGCCTAATAAATGTTGCTACATTACTAATGAAATTATGTTGATGAATGATGCATTAGTTAAATAATTACCTACCAAAAAAGTTCATTATTTTGGTAAGGAAAAATGATATATACATCTCCAAAGTTTGGTAAAATGGACAAACACACCTTATTATTTTCCAAAGTTAATATATGCACTCCTAAATTTTGGTAAAATAACATATACACCTCTCAAGTTTTATAAGAATGAC…
scaffold531897	2289	(T)10	601	610	ACAATTGCCGCACTTTTTCT	59.752	20	TTCAAATGTTTCCACTCGGA	59.097	20	173	472	644	AAAATTTCCTGGCCCAGCCCAAGGATACAATCATTGGGTTAATTTTATGTTGTTGTTGTTCTTCGTACACCCTTGGATTATTCTCAATCTTGGATCTCTCTCTTTTTTAAAAAAAAAAAAAAATTAAATTTATTATTTTTAAAATATTAAATTGGAAATTAATAATTAGTGCCTAATAAATGTTGCTACATTACTAATGAAATTATGTTGATGAATGATGCATTAGTTAAATAATTACCTACCAAAAAAGTTCATTATTTTGGTAAGGAAAAATGATATATACATCTCCAAAGTTTGGTAAAATGGACAAACACACCTTATTATTTTCCAAAGTTAATATATGCACTCCTAAATTTTGGTAAAATAACATATACACCTCTCAAGTTTTATAAGAATGAC…
scaffold532323	1486	(T)11	573	583	CAATCAACTCGGGAAAGGAA	60.044	20	AGCCCCTCCATTTTATTTGG	60.143	20	257	388	644	TTCTCTAATCACTGAAGAGTGTTTATGAGGAAAAATCAATTCTATTACTAAAAGAATAAAATTTATAAGTGTTTAAACTTTTTAAAAATCTCACTCTCTCTACACTCTCAAAGCTTTCTTCACTTGAAGCTTTAATATTCGGGATGCCTAAATCTCCTAAATGAGCTCTATATTTACAGCAAAACTTATACTAAAAAATTCAACACATGAATAGTGTTCACTAAAAGTAGTCTTGGAAGTTTGCTTCATTGTCAAAAGTTGTTGCACCAATTTCAAGCTCCCACCTAAAGTGTCTTGGAAGCTTTCAAATGATGAGTGGAAATGGCATGCATCTGAATTCTTCATTGGTTGTGTATTTCGTGTTTAAAAAAAATACTAATTATCGTCTCAATCAACTCG…
scaffold534489	1164	(T)11	226	236	ACCCTAACCCCCTAAACCCT	59.941	20	ATTCGGTTTTGTTTGAACCG	59.839	20	165	188	352	CTTAACCCTTAACCCTAAACCCTAAAACCCTAAACCCTAAAATCCTAAAACCCTAAATCCTAAACCCTAAAACCCTAAACCATAAAACCCTAAAACCCTAAAACCCTAAACCCTAAAACCCTAAACCCTAAACCCTAAACCCTAAATCCTAAAAATCCTAAATCCTAAACCCTAACCCTAAATCCTAAACCCTAACCCCCTAAACCCTAAACCCTAACGCTAAACTTTTTTTTTTTGGAAAATGTTAAAAATATATTCCAAAAGATGTGATTTGTACAAATGTACAAGGGACATCCCCTAGGAAGGTGCAAAAAGCACAAAGAAAAGAACCAACGGTTCAAACAAAACCGAATACAAGGCCGAAGAAACGATATTACAAGAACAAACTTAGCAAAAATC…
scaffold534489	1164	(A)11	717	727	AAAACGCAAACCAAGACCAC	60.015	20	CAAGTAAGCCAAGCATGCAA	60.014	20	217	642	858	CTTAACCCTTAACCCTAAACCCTAAAACCCTAAACCCTAAAATCCTAAAACCCTAAATCCTAAACCCTAAAACCCTAAACCATAAAACCCTAAAACCCTAAAACCCTAAACCCTAAAACCCTAAACCCTAAACCCTAAACCCTAAATCCTAAAAATCCTAAATCCTAAACCCTAACCCTAAATCCTAAACCCTAACCCCCTAAACCCTAAACCCTAACGCTAAACTTTTTTTTTTTGGAAAATGTTAAAAATATATTCCAAAAGATGTGATTTGTACAAATGTACAAGGGACATCCCCTAGGAAGGTGCAAAAAGCACAAAGAAAAGAACCAACGGTTCAAACAAAACCGAATACAAGGCCGAAGAAACGATATTACAAGAACAAACTTAGCAAAAATC…
scaffold536603	2731	(T)17	1359	1375	TTGACTTAGCGGGATGCTCT	59.978	20	GGAGGGAAACAACTTCACGA	60.088	20	148	1288	1435	AAAGATTCAAAACGACCATGGACAAGTATTTCACACCTTTCTGAGGTTAGGAATCCTATCCTTATGTGGTATCCTTCCAAACTCTATATATAGGCTCATCTTTTCTCCGTTTTGACCGCTAAATACCCATTTTTTATGTGCTTCTGAAGTTTCCTGCTTCCCCTAATGTTACCGTTCAAATTGTCTAGCTACTGATAACATCTGTCAATTTAGCGATCATTCGACAGAACATCTATCATATCCGGCCGAACATTTAAATATCCGATTACTGCACAACACATCCATCTACCTCCATGACTCGCACCCTGCAAGACCATATTGTGTCTTTTATCCGTAGGGTTCCTGATTGGTTGCCCTCAGATTTGGATTTGCTCTTTGCACTTTTGTACCTCCACCGAG…
scaffold537113	1234	(A)15	76	90	CAAGTCATTGGACTGGCCTT	60.111	20	GCCCTTCTCCTCCACTTTTC	60.19	20	203	0	202	CAAGTCATTGGACTGGCCTTTAGTGTCTCAAGCATGTCATGCTATGGTCATTTAAAGCATGATGAACAGGTAATCAAAAAAAAAAAAAAAGCATGATGAACAGGCAACAATTCAATGCTTCTAACATTGAGTGGTTCATACTATTTAATTTACAAAGTGGATACATACTTCCTGTTTAAAGTTGAAAAGTGGAGGAGAAGGGCGGCCATTCGGAAGGCGGGCATTTGGTTCTCGAAGTTCATCAAAGAAAGGATGTGCACATGCCTCAAGCTACAATAACAAGACTAATGCTGGTGAGAAATATGTCAATCACCTACAAAAATAAAAACAATAATAATAACAACTGAACTGTTTCAAATTGCCATAATGGAATCTCAAATCAAACGAGCAAATGGAGTA…
scaffold537113	1234	(A)10	688	697	CATTCGCTTGTGGAAAACCT	60.11	20	ATGCACAAGAACAGGCATCC	61.078	20	210	620	829	CAAGTCATTGGACTGGCCTTTAGTGTCTCAAGCATGTCATGCTATGGTCATTTAAAGCATGATGAACAGGTAATCAAAAAAAAAAAAAAAGCATGATGAACAGGCAACAATTCAATGCTTCTAACATTGAGTGGTTCATACTATTTAATTTACAAAGTGGATACATACTTCCTGTTTAAAGTTGAAAAGTGGAGGAGAAGGGCGGCCATTCGGAAGGCGGGCATTTGGTTCTCGAAGTTCATCAAAGAAAGGATGTGCACATGCCTCAAGCTACAATAACAAGACTAATGCTGGTGAGAAATATGTCAATCACCTACAAAAATAAAAACAATAATAATAACAACTGAACTGTTTCAAATTGCCATAATGGAATCTCAAATCAAACGAGCAAATGGAGTA…
scaffold537359	1958	(A)14	627	640	ATCCGGTTCCCATAATAGGC	60.006	20	GCCTGGTTTGGTTTTTGTGT	59.875	20	275	482	756	TTTTAAGTTGATATTAAAGTATATCACAGCATGTGAACCTCGAAATGATCAACTTCAGGATCTACAATGATGATAAACAAAAATATCTTATGGAGTGCAAGTTACCTGTATCACATTGATTGTTTGCTTGATTGCCCAGCCAAATAGACTCAAAGCAACTAGGACGGAAAGAAGCGAACCCTGTTGCATAGAACTCACTACAACCTGAAAGAAGAAATAGTTTGAAAACCAAAATACAAGGGAAATCTGTCTCTGTGTCAGAAGACTCAGAAAAATCTAATGAGTAAGAAAATGAGACCTTACATCCACCAAACTTTCACTCTGAGACTCCGCAATAAGAAAAAGGATTAGGTAAAGAACCTACAGGGTTGAAACAATTGGGTCAGGTAAAAAGTACCG…
scaffold537839	1400	(T)12	369	380	TACTACCGCTTAGCGCGTTT	60.061	20	TGATTGATTGAGGATGCAAAA	59.101	21	247	271	517	ACCCTAACTTTAATTTTACAAAACTAACTCTCTAACTCATCGATTTTAAAAATCCCCAATTTGATGCATAAACCCTAATTTGAAAAAAACTCTAATTTCTTCAATTTTTGTTAGTTTCTCATCAAATTGACCCTCTATAAATCCTACCCATTGCTCAAACAACATTTCCCTGTGATTAATTTGTCAAAATCACAACAAATCTTAAACCTAATTATCAAAATTCTCTATTTTCGATTAATTTTCTAGGCCCCGCGTAGGTGGATCGCTGCCCTACTACCGCTTAGCGCGTTTTAGAACACTGTTTTCTTGCTAATTGTAGTTTTCAATGCAGAAGTGGTTTTTAATGCATTCATGTAGTTTCAAGTCGCTTTTTTTTTTTTGCCTATCTAAGAATTCTTA…
scaffold540033	2680	(AG)13	2211	2236	GGCAATCTTCTCACCATTCC	59.488	20	TGAGGTGGATGCACATAAGG	59.522	20	275	2156	2430	GATCCCCTAACCCCAACATTCTAATTTATTGTTGCAGTTCATTTTAAAATTATTCATCACTTTTAACAATTCATCTTTTTTTCTCACTTAAATTATTATTTTATTTTACTAAATCTATTCCCTANCAATCCAACCGACTATTGGATGATTCCATTAGTCAAGTATCCGAAATAGGCTTGTTACCAAAGGATAAGATCTAAGTTCGAAAGATCCAATGCCAAGCAGCGAGGTTTACTTTGTATGATAACCAATTCCTGAAGAGGTCTTATTATGGGCCTTACCTCAAGTGTGTTACTCCCGAGGAGGCCCAATACGTGCTAGCTGAGTTTTACGAATGAGGGTATGGAAATCACTCTAGAGGAAGAAGCTTAAGGTGTCGAACCCACATGGTAGGATACT…
scaffold540447	1097	(T)12	135	146	TCCAGAGCTTGGTTGATTGA	59.369	20	CCGAACCTTTGAAACACTCA	58.746	20	279	97	375	AAAAAAAAAAACAGCTGAAAGACCATCTGGTCCCGAGATCTTTGTGGGGTGCATCTGCTTGAGAGCTGATCGAATCTCCTCTCAAGTGAATGGTGAGTCCAGAGCTTGGTTGATTGAATTTAAAAGAATTGGAATTTTTTTTTTTTAAAATATTGTTTAATATGAATGTTTTATTTTGAATGCAAATTTTGAATATTGAATTAAAGTTTTAAAAATATAGGTTCTTATTGCTTCTATTATTTTTTCATGCATTATATTTAAAACTTAAATATTTTATTATTTATCATACATTATATTTAAATTTTAAATTATATAATAAAAATTTACTTCGCATTNAGTTAGGAATTGAGTCACCATGAGTGTTTCAAAGGTTCGGTTCATAAAATTTTGTTTGTTTTC…
scaffold540447	1097	(T)10	882	891	CTTGGGCTTGAGATCAGAGG	59.943	20	ACAGAGGCGCGAAAAAGTAA	60.018	20	213	733	945	AAAAAAAAAAACAGCTGAAAGACCATCTGGTCCCGAGATCTTTGTGGGGTGCATCTGCTTGAGAGCTGATCGAATCTCCTCTCAAGTGAATGGTGAGTCCAGAGCTTGGTTGATTGAATTTAAAAGAATTGGAATTTTTTTTTTTTAAAATATTGTTTAATATGAATGTTTTATTTTGAATGCAAATTTTGAATATTGAATTAAAGTTTTAAAAATATAGGTTCTTATTGCTTCTATTATTTTTTCATGCATTATATTTAAAACTTAAATATTTTATTATTTATCATACATTATATTTAAATTTTAAATTATATAATAAAAATTTACTTCGCATTNAGTTAGGAATTGAGTCACCATGAGTGTTTCAAAGGTTCGGTTCATAAAATTTTGTTTGTTTTC…
scaffold541017	1313	(CTT)5	786	800	TCTCTTTCTTGACTTGGGCG	60.508	20	GGCTGTTTTGGTTCACGATT	59.978	20	267	740	1006	TGGAGGAAGCATCTAAAAAAATGATGGAATAAAAAAAAACAATAATAAGATCTGATATCCGAGTAATTATGTCCTAAGGGGTGTTTAACACCTAGTACCCTAAAGCCAACTGGCTTGGGAGTCANNNNNNNNNNNNNNNNNNNNNNNNNNNNNNNNNNNNNNNNNNNNNNNNNNNNNNNNNNNNNNNNNNNNNNNNNNNNNNNNNNNNNNNNNNNNNNNNNNNNNNNNNNNNNNNNNNNNNNNNNTATTTTTAAAAAAAGCCAAATGATGAGCCTCGTATGGAGGTACTACCTGAAACGTTGCGGAAGTTGGGGGAAATGATTGCTGGAAGGAAAGAAAACCTCCAAAATGAGCACCTCAATGGATTCGAACTCACTAGCCCTTTTCGATTTCACTCAG…
scaffold541017	1313	(A)11	1100	1110	AGCAAACAACCCAAAAATCG	59.975	20	TTTGGTTTATTTTCGGCTGC	60.075	20	169	972	1140	TGGAGGAAGCATCTAAAAAAATGATGGAATAAAAAAAAACAATAATAAGATCTGATATCCGAGTAATTATGTCCTAAGGGGTGTTTAACACCTAGTACCCTAAAGCCAACTGGCTTGGGAGTCANNNNNNNNNNNNNNNNNNNNNNNNNNNNNNNNNNNNNNNNNNNNNNNNNNNNNNNNNNNNNNNNNNNNNNNNNNNNNNNNNNNNNNNNNNNNNNNNNNNNNNNNNNNNNNNNNNNNNNNNNTATTTTTAAAAAAAGCCAAATGATGAGCCTCGTATGGAGGTACTACCTGAAACGTTGCGGAAGTTGGGGGAAATGATTGCTGGAAGGAAAGAAAACCTCCAAAATGAGCACCTCAATGGATTCGAACTCACTAGCCCTTTTCGATTTCACTCAG…
scaffold541329	1129	(T)19	215	233	AAATCCCCATCAACATACGC	59.651	20	GGGAAATTTTGGATCGGTTT	59.999	20	246	83	328	CAATACATCTGGACATCTGATCCTCTAAAAATGGGAAGTTCGCTCTCTGCCCTTTCCGAACTTTTCAAATACCTTAGCTGCACAAATCCCCATCAACATACGCCAACAATTACTCTCGTACAAAAATAAGTTAGTTAAAGGAATTAATATCAACCCATCGCAAAAGTAAATCAAAAAACCTTTTAATACTGATTAAGATTACTAACAGGACATCTTTTTTTTTTTTTTTTTTTAAACTCGTGGACATCACAAAGCCTAACAAAACTTGGTTGTCGTTTTGATTTTGATAATAAACCCACCCAAATCAAAAAACCGATCCAAAATTTCCCAACCAAGCCAAAATTCAAACTCCATCCCGTTTGGTGCTCGCTGGCATGGATGAAAATATGAATGAGTTGT…
scaffold541329	1129	(A)11	432	442	AAACCGATCCAAAATTTCCC	59.999	20	ACGAGATCGACCCAGTGAAC	60.12	20	249	309	557	CAATACATCTGGACATCTGATCCTCTAAAAATGGGAAGTTCGCTCTCTGCCCTTTCCGAACTTTTCAAATACCTTAGCTGCACAAATCCCCATCAACATACGCCAACAATTACTCTCGTACAAAAATAAGTTAGTTAAAGGAATTAATATCAACCCATCGCAAAAGTAAATCAAAAAACCTTTTAATACTGATTAAGATTACTAACAGGACATCTTTTTTTTTTTTTTTTTTTAAACTCGTGGACATCACAAAGCCTAACAAAACTTGGTTGTCGTTTTGATTTTGATAATAAACCCACCCAAATCAAAAAACCGATCCAAAATTTCCCAACCAAGCCAAAATTCAAACTCCATCCCGTTTGGTGCTCGCTGGCATGGATGAAAATATGAATGAGTTGT…
scaffold544163	1330	(AT)17	1138	1171	GTTTCATTTCCCCGGGTTAG	60.534	20	GAATTTTTGGGCTTGGGTTT	60.164	20	179	1084	1262	ATTTCGCCTTCTCATCTAATTCCTTCAATCCAAAAACCCCCAATAGAATTTTCATTATTTTAAACACCCTTAATAACATACAAAATTGTGCTTATTTTCTTTAATTAATTTGAGTTTGGCATTACGTCGAACACTTGGTGTACCAAGTGCACAAACTTCACCATTTCTATAATACAACACAACAAAAACACTACTCATGCTATAACATTTCCTACACAAGAACCAACACATATCATCTTCAAAAGTATAAAAATGTAACCCCCATAACAGTCCATAAATTTAGCCATGGACTAGTAAAAGACCATTTTTGAGTTTTCTACTCCAAATCACAACAAACTTATTCCAATCACCACTAAGTACATGAACCATCATCATTATTCATCAAGAACAACAAAAATT…
scaffold544625	2101	(AT)9	636	653	TTTATTCGCGTATGGGATCG	60.792	20	TGAGTAATATAATCCCCCTCCA	57.47	22	231	451	681	CTATATCTAAGTTTGCATGCATGAAAGTAAGTCGTAATAACGACAAGCACACAATCTCATGAACGCATTAAACTAATACATGTAGAAACATAAATAAATAACAATTATCTAAGCATAAAAATTAAAGAGAGATAACTAAGCATATGATAGGAAAGGAATAACTAAGAGAAACATGTATGCATTAAACATGATGAAGGAATTTGTGCAGTGTGTGCACGTTCACGTAGCGTTCATAAATACGTTCGAACGGTAAACAGAATGCACGCGTTCAAGTAGCGTTTGATAACGCGTTCGAACGGGCTGAGGAAGAATGCATGCATTTGTGTAGCGTTTGATTACGCGTTCGAATAGGATCACAAAAATGACATTTATAAGCACATAAACACAAACACGAGTGTT…
scaffold544859	1682	(A)10	656	665	GCTGGTCGAAACTTGGGTAA	60.11	20	ATATGACTCGCCACCAAAAA	58.093	20	280	500	779	AGGGCCAATATGTATGTAATGACTATATCGATAGACATCGATTTATTTTGACTTATATTGTTTATCTACGGCAACGAGAGTGGAGCTTCAGATTTTTAGTGGAATAACTTGAAGTTAATAATTCAGAATATTTTATTAAAGAGTTTAATTAATGTTTCAGGATTATTGGACCTTGGAATTATAGTTTCATTTGGTCCCTATGGTAGCTTGATATCTGAGATTAATAATAACTTGGTCACACATGAGACTTTATGTTAAATTTAATATAAGGTTTTCATTAAATAAATGATTATGAGATAATCATTTAAAATATTAACAAGTTTGTAATTATTAAATTATATTTTCTAATTTAATATATTATTTTTAAAATGAATAAATTTAAATTTAGATTTTAAAACC…
scaffold545613	1059	(GA)6	810	821	TGTTCAGTCAGTGAGGGCTG	60.022	20	ACAAAAACCCAAAGCTCCCT	59.976	20	276	703	978	TGAGGGCCGTTTGTAGTGTGTTTGAGGGCTGTCCACTGGCAATTTGGTGCGTGAGTTTGGGCTGACTCAGGGGCTTTGGTGCGTTGTTGTTACTGTGAGTTGACGAGCAGTAGTTTGAGGGACATGAACTGAGTTGGCTGCTGGGTGAGAACACGATGAAATGGGCTGCTTGTTGAAGGTTGATGCGTGAATAAGGGGACTGCAGTGAGAGGTCTTTTGTGCGTGAACAAGGGGCAGTGAGCTGTCGGTGCGAAGGAGCAATAGGCGTGAGCTAGGGCTGTGTCTTGGTCGGCAGTTTGGATGGGGAACGAAGAGCAATATTTGGTGCAGTTTTGGGGTGACTTGGTGTTGTTTTGGAGGACTTACTGGGAGTGTGTTTCACGGCAATGTGGTGTTATA…
scaffold546415	2230	(A)10	1244	1253	CTTTGCTTTCTTGAGGGCAG	60.125	20	TGGGATTGAAGCTAACCAGG	60.066	20	170	1215	1384	AGTGATTCCCACATTCTTCCTCATGCAACTCTGCCAACACAAAGCCCGCTTCCTGGGGAGTGAGTCACTTAAGTTAAGGCCTAGAGAAAGACCTCTTCAGGAGTTGGCCATCATAGAGAGTGAACCTTACAGCTTGGTGTTGAATCTTTCGGGCCTCGGTTTTGTCTACTGGGAGCGTATCGTTTTATAAGTATCCTATAATTGGAGTCATCCATGAATCGGTCTGAATGATTGGGGCGACGAGTCTGGCTTCCTCCTTCCAGATGGATGGCCATTGCAAGTATACTATTAGAATCGATTGTGGTTCGTCTCCCTGCATTGCCGAACCGAGTGTGGACAAAGCATCCGCATTAGTATTCTCAGTCCTAGGAACTTGTGACATTGTGATTTCCTCAAATG…
scaffold546507	2524	(C)15tcctcccccccctccctgccgctccctcgcgccctctg(C)11t(C)16	178	258	TAACCCCACCCCTTCTTTTC	60.159	20	AGGCTCTGTTTGGTTCAACG	60.291	20	184	145	328	TGTTTAATTTAAAGATAATATAAGCCTATATTGTTTTAAATAAAAAAGGCTACAAGGATAAAATAGTAAATTAGTTTTAAAACCTCCCCCCTCCCTTCTTGAACCAAACATATATCTAATTAAAACCCCTCCCCTCCCCTCCCTTTAACCCCACCCCTTCTTTTCCCATACCCCTAACCCCCCCCCCCCCCCTCCTCCCCCCCCTCCCTGCCGCTCCCTCGCGCCCTCTGCCCCCCCCCCCTCCCCCCCCCCCCCCCCTCCCCCCCCCTCCCCTCCCCTCCATTAAAATCCCTCCCTTCCCCTCCCTTCCGTTGAACCAAACAGAGCCTAAGTTAACTTAAATAATGAAAGCTATTTAAACTAAAATTCTTAAAAGAAATCCTAATTAAACTAATAAAA…
scaffold547339	1322	(T)10	507	516	CCGGAAATTCATCAATCCTT	58.832	20	GACCATATTACGGACCGTGC	60.221	20	224	354	577	AGAATATTTGATTTTATATTTAATATTAAATAAATAAAATACCAAAGTTTATCATACTTTGATCTTATCCAAGACAAAGATTCTTCCCAAAGTCAAAAGTAACTTGTTTACTTATTATTGTAAGTTAATGGTAGGTAAATTAAAGTAAAGATAACTTGATTTTTAGGTATAAAATTACAAGTTATCTAGGTTTTCAAGTTAAAAGTTTATATTTGATATAAACAAATATGAAAGAAAAAAATGTATCTCTAAGAAAGAAAGAGAGAGCTCTCTGCAAGATGAAGAGAGAAAAAAGGGAAAAATAGGTTTCCTATAGTTCTTCCCAAATTTGGGAAATTCCCTTATAAAATATAACCGGAAATTCATCAATCCTTCGGTGTATGGATAAACTTGGAGGTA…
scaffold547797	1108	(A)10	432	441	GCGGGTTGAACAATTGAGTT	59.978	20	TGGCTTGATAGGAGGAAATGA	59.654	21	234	390	623	TCTCTGATTGTGACACGTGTCTGGCGCACGTTAGCATACTCCAGCGCATGTTAGCGGTCGCGATACAGAGTTGTTGCGCGTCACGACGCCTAAAAGATAGTTTTGCCCTTTTTGTCCGTTTTTCACTGTTTTGGCCCTGATTTGATTCCAGAGAGTCCTGTTATTTTATTTATCTACAAAATAACACAAAACACATCAAAATATTCACAAAACTCAAGAAACTATACAAAATATTAAGTTAAAAGAATGAAAAATAGTGATCTATTTACCACTCATCATATGCTTACTTTTTTTAATCAACTGATTGTTATTAACATTTTAGTGATAATAGCAAATTTATGATATATATGAGTTGCATTTATTATTACTAGTTCGGGGCTTGTATTTTGCGCGGGTTGA…
scaffold547843	1036	(T)10	750	759	CCGTGTTGAACCAAACTGAA	59.585	20	TCATAAAACTCCCGTGACCC	59.79	20	265	684	948	GAGATATTTGTTGTGCTGAATTGGGATATATTTGAGATATTATTTTATTAAGAATTGATTGAATTTATGGATGGAGTTGGGAGATTGAAGTGTTATGTTGATTTGATAATTGGGAGTGTTATGGTTGAAACTAATAATTAGTAGTTTTATGCATATGATAAAATAAATACGAAAATACTGTTTGATTCTGAATACTATTCTACAAGCTACAGCCAAGTACATGATTTTATTTTGATTCTAATTTATCATTTTAACTACAGCCTAGTCTGATTACTATCTATTTCAATTCCAAACCATTCCAATTATCTATACGTAAACACACCTTCAATCTTGTGTTAAAGCTTTGGTCCAAAATAATAATGCATAAATTAGGGTTGTAAATGAACCGAGTAGTTCATT…
scaffold551087	1252	(A)12	452	463	TGAATGATTCCAACAACCCA	59.75	20	CGGTGTGGACTTCGAAGAAT	60.111	20	235	300	534	AATTCAATGTGCTTGAAGTATAAAACATGCCTACAAACCCTATTGATGTAAAAGATTAATTTTAAATAAAAATGTAAAAGATTAAGTGGTGATGGAAAATTTCGAATGGTGAGTAATTAATTCTTGAATTTTGCATGTTTTATATCATCTTTTAGAAGGACAGTTTTTATGTGGAACCAAAATCACTAGTAAGTAATATTCAAAAATAAAATAAAATCATAAGTCACTAATTTAAAATAAAAAATAAATAAACAATAACAATAACTAGAAACTCACAGCTTTGGAACCTTCAATAGGAAGTGAATGATTCCAACAACCCAATATTCTGATAGGCTCATAGTTGGACACAAACTTGGCCCAACTTGTTCGTTTTGGAAAGAGTCCATCTAATCATCCTAA…
scaffold551445	1657	(T)11	1278	1288	AATTAATTTGGGATTGGTTACTCTT	57.71	25	GTCGGAGGTTTTACCTGCTG	59.734	20	183	1174	1356	ACCAAATCTCCCACTGTGGTCGCCAAAAAACTATTTGCGCGGTTTTTGTGCGCGAAGAAAGAAGTGCGTGTAAGGTTTAAACCCCCTGAGACAAAGTCCCAACAATGGGTGTTTGATTAAGTGAATAAGCCTGCAAGAGGCACAGGCACACAATTTACAGTCTTAAAGATTACAATTTACGAAATGAAAAATAAAGATATGCTCATTTGAGTCTCCATGTTTTCCGAGGGCTCTCTTCCTCTGTGTATGTGAGCTTTTATAGCTTGTTAATTGCTTGGCGATCTCAGTATCTCACTGCAGTTTGCTGAATCGTGCCTTCAACCGTTGAGCTACTTCTCTCAACTGCTCAATCGTGGAGGGAAAACCGCACAACTGTCGCGATCGTGGGATCATATGCAT…
scaffold551449	1990	(T)18aaattactttttgtttatttcactgtaatttgaatctgataatctgccttaaccgtg(T)12	209	295	CCAGAGGGAGATGGTGAAAG	59.649	20	CTTCAACACGTGATCTGATTCTG	59.788	23	272	180	451	GAGGAGTTTTTTGCGATACTGAGGAGGATGCAAGTGGCCGTGAAGTACTTCGGTGGGGGGTGGAGGGCGGCGGCGGAGGCGACCGTGGCGGTTGTTGATAAAGATAAAGAAGATGAAGATAATAAAGAGGGGATTAAGGAGAGAGAAGAAAACAGTGGTGTTTTGGATTTGAACGCGGAACCAGAGGGAGATGGTGAAAGTTAAGTAGTTTTTTTTTTTTTTTTTTAAATTACTTTTTGTTTATTTCACTGTAATTTGAATCTGATAATCTGCCTTAACCGTGTTTTTTTTTTTTAAATTATTATTGAGCTATGTTAATTATTAAATTTTAAAAAGAATAATTTAATTAACTATCAAAGAATAAATGGAAGAAAATGATGAATAAAGAGGTCAAAGGAA…
scaffold551449	1990	(T)10	1191	1200	ACCAGAAACGCAATCTTTGG	60.11	20	AATAATGGGCATTCGATTTTTA	57.629	22	121	1105	1225	GAGGAGTTTTTTGCGATACTGAGGAGGATGCAAGTGGCCGTGAAGTACTTCGGTGGGGGGTGGAGGGCGGCGGCGGAGGCGACCGTGGCGGTTGTTGATAAAGATAAAGAAGATGAAGATAATAAAGAGGGGATTAAGGAGAGAGAAGAAAACAGTGGTGTTTTGGATTTGAACGCGGAACCAGAGGGAGATGGTGAAAGTTAAGTAGTTTTTTTTTTTTTTTTTTAAATTACTTTTTGTTTATTTCACTGTAATTTGAATCTGATAATCTGCCTTAACCGTGTTTTTTTTTTTTAAATTATTATTGAGCTATGTTAATTATTAAATTTTAAAAAGAATAATTTAATTAACTATCAAAGAATAAATGGAAGAAAATGATGAATAAAGAGGTCAAAGGAA…
scaffold551485	1414	(T)10	879	888	TCTTTGATGGGCCAGTAACC	59.933	20	TCGGAGGATTTCTTGCATTT	59.645	20	221	753	973	AATTATGTATTTGAAAAATTAGGACTAAAATGATCAAAATTCAAAATTTAGGGGCAATTCCATAAATACTGAAAAATCTGGAAATTTTTTCAGATTTCTGTTTTTAATGAATATTTGATGTACAANNNNNNNNNNNNNNNNNNNNNNNNNNNNNNNNNNNGTGATTTCCGAGTTAAAAATTTCTTTTTTTGAGTATTGAATGATTAAAATAAATAAGTTTATTTTAATTAGATAAGAAAAATTAAAGTAATGAGAAAAATTGATTTTCCCGTATTCCGCTGCGTAACCCTGGTATTTTGCCCAAAACCCCAACATTTCTAACTTGTTAGGCTTATGAACCAATAACTATTAGGTGAAGTTCCATGAGTTTAATAAGAAATTGATCACTAGTGAAATATG…
scaffold551537	1206	(A)17	116	132	AAATTGGTTGTTTCTTGACCAAA	59.78	23	TGTAGTCGTCAATGGAGAAATGA	59.623	23	210	16	225	TTTTTTTACTTTTGGTAAATTGGTTGTTTCTTGACCAAATTTGGGAGATTATAATTTTATCAACAACAATTATAAGCGTACATCAAAATGACACACTCTAGAGATGAGAAAATTGAAAAAAAAAAAAAAAAACATATACGACTATCAATTAAGTGTATATATATAATTGTTGTTATGTGATATACCGTTATTTAGTATATTATTCATTTCTCCATTGACGACTACAATTTTGTTTACAATGTAGATTTACGTATCGTATGTAATTTTAATAGTCTTGAGTTTTTTTTTTTTTTTTTGGGACGTAAGTGTGTATTTTTATATTCATTTGGTGTAAATTGGTTGTTTCTTGACTAAATTTACCAATTTGGAAGACACGATTTTATTAATATTGAAATGATA…
scaffold551537	1206	(T)17	280	296	TTCATTTCTCCATTGACGACT	57.252	21	TGCATCGCATGTATGGAAAT	59.921	20	263	202	464	TTTTTTTACTTTTGGTAAATTGGTTGTTTCTTGACCAAATTTGGGAGATTATAATTTTATCAACAACAATTATAAGCGTACATCAAAATGACACACTCTAGAGATGAGAAAATTGAAAAAAAAAAAAAAAAACATATACGACTATCAATTAAGTGTATATATATAATTGTTGTTATGTGATATACCGTTATTTAGTATATTATTCATTTCTCCATTGACGACTACAATTTTGTTTACAATGTAGATTTACGTATCGTATGTAATTTTAATAGTCTTGAGTTTTTTTTTTTTTTTTTGGGACGTAAGTGTGTATTTTTATATTCATTTGGTGTAAATTGGTTGTTTCTTGACTAAATTTACCAATTTGGAAGACACGATTTTATTAATATTGAAATGATA…
scaffold551537	1206	(A)11	560	570	CATGCGATGCAATTATGGTT	59.405	20	CAAATTCGGCTTCCAATCAG	60.576	20	280	454	733	TTTTTTTACTTTTGGTAAATTGGTTGTTTCTTGACCAAATTTGGGAGATTATAATTTTATCAACAACAATTATAAGCGTACATCAAAATGACACACTCTAGAGATGAGAAAATTGAAAAAAAAAAAAAAAAACATATACGACTATCAATTAAGTGTATATATATAATTGTTGTTATGTGATATACCGTTATTTAGTATATTATTCATTTCTCCATTGACGACTACAATTTTGTTTACAATGTAGATTTACGTATCGTATGTAATTTTAATAGTCTTGAGTTTTTTTTTTTTTTTTTGGGACGTAAGTGTGTATTTTTATATTCATTTGGTGTAAATTGGTTGTTTCTTGACTAAATTTACCAATTTGGAAGACACGATTTTATTAATATTGAAATGATA…
scaffold551537	1206	(A)13	1062	1074	AAAGCAATGGCCAACCTATG	59.96	20	GAGCGGCCTTCCTTTTATCT	59.82	20	228	972	1199	TTTTTTTACTTTTGGTAAATTGGTTGTTTCTTGACCAAATTTGGGAGATTATAATTTTATCAACAACAATTATAAGCGTACATCAAAATGACACACTCTAGAGATGAGAAAATTGAAAAAAAAAAAAAAAAACATATACGACTATCAATTAAGTGTATATATATAATTGTTGTTATGTGATATACCGTTATTTAGTATATTATTCATTTCTCCATTGACGACTACAATTTTGTTTACAATGTAGATTTACGTATCGTATGTAATTTTAATAGTCTTGAGTTTTTTTTTTTTTTTTTGGGACGTAAGTGTGTATTTTTATATTCATTTGGTGTAAATTGGTTGTTTCTTGACTAAATTTACCAATTTGGAAGACACGATTTTATTAATATTGAAATGATA…
scaffold552271	1116	(TC)8	62	77	CCACGGAAACAAAAAGAGGA	60.081	20	GCTCTGGTCTCCGACTCAAC	59.993	20	273	4	276	ACATCCACGGAAACAAAAAGAGGAAATTTTATTACTTGTTCGGGTCAAAACCGACCAGTTTTCTCTCTCTCTCTCTCTAAGATATTTGAACTCTCTTTACAAATGGTGAAATATAAAAAGATATCAGATTCGAAAGCACTTGAGCATTTGCGGAAGCCGACCGGAACAGTGCTGGTTGAGTTACAGGCTGTCATGTTGGCAGAACGTGTAGCAATGGACAAAAGGTTGGAATGATGGCCTTCTGCTAGCAGAGGGTGGTTGAGTCGGAGACCAGAGCTACTATTTCCAGAGTGGTTGGGGAAAAGGAGGATGAGTGACGATGACGGGATGACATGAGCTGACATCATGAGTTGGTGGAATAGTAGATTCAAAAGCCTATATAAAAGGGTTGAAGTCTCA…
scaffold552973	1141	(T)25	90	114	TCAGCTTTTTAAAGGATTAACTATTGA	58.27	27	TCTCAAGTTAGTTTTTGGATCGAG	58.992	24	244	41	284	TATGAATATTAAATCTCTTATATTGTTTTAAATATTTTTAGTCAGCTTTTTAAAGGATTAACTATTGAATAAACACACACACATAAACATTTTTTTTTTTTTTTTTTTTTTTTTGAAATCGTTGGNNNNNNNNNNNNNNNNNNNNNNNNNNNNNNNNNNNNNNNNNNNNNNNNNNNNNNNNNNNNNNNNNNNNNNNNNNNNNNNNNNNNNNNNNNNNNNNNCATATACATATACATATACATATAAAATTCATGAGTTTAACTCGATCCAAAAACTAACTTGAGAGTAAATAATTATATAATGTTTATATTTTAAGTTCATTTATTCATCCCAGTCAATGTGAGATATTTTTCTCAACACTTTCGCTCGTGTACAGACCAAATTTTTGTCTAGTTCGTA…
scaffold552973	1141	(A)10	759	768	TAATTTGACGGCGGAGTTTC	60.074	20	CTCCATGCATGACAATCACC	59.925	20	105	729	833	TATGAATATTAAATCTCTTATATTGTTTTAAATATTTTTAGTCAGCTTTTTAAAGGATTAACTATTGAATAAACACACACACATAAACATTTTTTTTTTTTTTTTTTTTTTTTTGAAATCGTTGGNNNNNNNNNNNNNNNNNNNNNNNNNNNNNNNNNNNNNNNNNNNNNNNNNNNNNNNNNNNNNNNNNNNNNNNNNNNNNNNNNNNNNNNNNNNNNNNNCATATACATATACATATACATATAAAATTCATGAGTTTAACTCGATCCAAAAACTAACTTGAGAGTAAATAATTATATAATGTTTATATTTTAAGTTCATTTATTCATCCCAGTCAATGTGAGATATTTTTCTCAACACTTTCGCTCGTGTACAGACCAAATTTTTGTCTAGTTCGTA…
scaffold553015	1587	(A)10	1108	1117	GCCCATTTGTGGTAAGCAGT	60	20	TTTCTTGCCTCCTTTGGCTA	59.953	20	261	1003	1263	ACATTCTCAAGGTAAAGTGTTACAAACTCATGGGTATAATTAATCCGAGCCCATGACCACTTAGTCCAGTACTTGGCCAATTTGGGATAAATAGACCATAACATAAAACTTCTTAATCTTGCCAGTGACTATGCAAAACACAATAATCCTCTCATGAACTTGTCAGTGGTCTTGATTTAATGCAGCCGGATATTACAGCACCAGGAGTTAACATACTAGCAGCTTGGATGGGCAATGATACAGAAGAAGCTCCAGAAGGCAAAGCACCTCCTCTATACAATGTGATCTCAGGAACTTCCATGTCATGCCCACACGTCTCTGGAGTTGCTGCAACTATCAAACATCAGAATCCCACATTTAGTCCCTCCGCAGTTAAATCAGCTGTTATGACAACTGGTG…
scaffold553633	2278	(A)12	214	225	TTTGTTGATCATTTGTATGTTTTGA	58.519	25	GGCGAAATTTTTCGTCACTA	57.899	20	276	14	289	TTTTTGAATTGTAATTTGTTGATCATTTGTATGTTTTGATAGTATAACAATATATATATTTTTTGCTTATAAATACAAATATTATATTTGCGTATATTAATGTATATGATCATTAAATTAATATATCAAAATTTATGTATTGTAAAATTTTACAATATAAAATATCATATGGTATATTAAAAATTTAGGATTTATTTTATTTTATTCCATTTTAAAAAAAAAAAACTGTACTTTTAGTGTCACTAAAAATGATCTTCAGTCTAATAGTTTTAGTGACGAAAAATTTCGCCACTAAAAGTCAATTTTGTTGTAGTGACGAGAACTGAGTACCCGTTGGGTATTGGGTAAACATAAACATTTTTTTTTTTGGGAATATCAGGAAACCTCACGTCATTCATA…
scaffold553633	2278	(T)11	358	368	GTACCCGTTGGGTATTGGGT	60.723	20	GACAGGCAAGGCAATCAAAT	60.081	20	275	326	600	TTTTTGAATTGTAATTTGTTGATCATTTGTATGTTTTGATAGTATAACAATATATATATTTTTTGCTTATAAATACAAATATTATATTTGCGTATATTAATGTATATGATCATTAAATTAATATATCAAAATTTATGTATTGTAAAATTTTACAATATAAAATATCATATGGTATATTAAAAATTTAGGATTTATTTTATTTTATTCCATTTTAAAAAAAAAAAACTGTACTTTTAGTGTCACTAAAAATGATCTTCAGTCTAATAGTTTTAGTGACGAAAAATTTCGCCACTAAAAGTCAATTTTGTTGTAGTGACGAGAACTGAGTACCCGTTGGGTATTGGGTAAACATAAACATTTTTTTTTTTGGGAATATCAGGAAACCTCACGTCATTCATA…
scaffold553633	2278	(A)12	559	570	CCTTGAAGACAAGGTCCCAA	60.081	20	GACAGGCAAGGCAATCAAAT	60.081	20	111	490	600	TTTTTGAATTGTAATTTGTTGATCATTTGTATGTTTTGATAGTATAACAATATATATATTTTTTGCTTATAAATACAAATATTATATTTGCGTATATTAATGTATATGATCATTAAATTAATATATCAAAATTTATGTATTGTAAAATTTTACAATATAAAATATCATATGGTATATTAAAAATTTAGGATTTATTTTATTTTATTCCATTTTAAAAAAAAAAAACTGTACTTTTAGTGTCACTAAAAATGATCTTCAGTCTAATAGTTTTAGTGACGAAAAATTTCGCCACTAAAAGTCAATTTTGTTGTAGTGACGAGAACTGAGTACCCGTTGGGTATTGGGTAAACATAAACATTTTTTTTTTTGGGAATATCAGGAAACCTCACGTCATTCATA…
scaffold553633	2278	(T)11	1409	1419	GCCTAACATGGTGTTTGCCT	60	20	CTTTGGGAAGGTGCATGAAT	59.933	20	219	1318	1536	TTTTTGAATTGTAATTTGTTGATCATTTGTATGTTTTGATAGTATAACAATATATATATTTTTTGCTTATAAATACAAATATTATATTTGCGTATATTAATGTATATGATCATTAAATTAATATATCAAAATTTATGTATTGTAAAATTTTACAATATAAAATATCATATGGTATATTAAAAATTTAGGATTTATTTTATTTTATTCCATTTTAAAAAAAAAAAACTGTACTTTTAGTGTCACTAAAAATGATCTTCAGTCTAATAGTTTTAGTGACGAAAAATTTCGCCACTAAAAGTCAATTTTGTTGTAGTGACGAGAACTGAGTACCCGTTGGGTATTGGGTAAACATAAACATTTTTTTTTTTGGGAATATCAGGAAACCTCACGTCATTCATA…
scaffold553633	2278	(A)11	1890	1900	TTCATGGTCCAAGCTTTTCC	60.051	20	TGCCGGCATATAGTTCAAGC	61.124	20	234	1704	1937	TTTTTGAATTGTAATTTGTTGATCATTTGTATGTTTTGATAGTATAACAATATATATATTTTTTGCTTATAAATACAAATATTATATTTGCGTATATTAATGTATATGATCATTAAATTAATATATCAAAATTTATGTATTGTAAAATTTTACAATATAAAATATCATATGGTATATTAAAAATTTAGGATTTATTTTATTTTATTCCATTTTAAAAAAAAAAAACTGTACTTTTAGTGTCACTAAAAATGATCTTCAGTCTAATAGTTTTAGTGACGAAAAATTTCGCCACTAAAAGTCAATTTTGTTGTAGTGACGAGAACTGAGTACCCGTTGGGTATTGGGTAAACATAAACATTTTTTTTTTTGGGAATATCAGGAAACCTCACGTCATTCATA…
scaffold555495	1337	(T)12	434	445	AAGGTGGTTGGAGAGTGTCG	60.151	20	TTTACAAAGCCCAAGCTGGT	59.747	20	212	272	483	AATCAACTACGGATTCAGAAAACGAGTCAGGCGAGTCACGAACAGAGTCGAGCGACGATTCAGTGGGAGGCATCGTTGAATGAAGATATATACTGGATTTTATCAAACAAAGTCGTGGCTTTTGATGGTTGTTCTTCACGATAAGAGAGAGAGCTCTTGCTCGCATGCGATTAGGGCAAACGCAAACAAACAAACTTGTTACTTCACGCGCTCCGTTAGGTGCGTTTCCTGTAAGTCCACTTATCACTATGTAGGCCCCACGATTGGTGGATAAGGTGGTTGGAGAGTGTCGCACGTGATCGTCAGGGCGCGTGAGGGATTCTAATTTCATTTCGAAGCAAATTATTATATTTTTTGTGATATGATTTTTTTTCCTTTTTTATATTTTTATTTTATGAG…
scaffold555495	1337	(T)18	572	589	AACATTGGATCAAGTTGGGC	59.797	20	TGGACTGGACCGTGGATATT	60.195	20	190	505	694	AATCAACTACGGATTCAGAAAACGAGTCAGGCGAGTCACGAACAGAGTCGAGCGACGATTCAGTGGGAGGCATCGTTGAATGAAGATATATACTGGATTTTATCAAACAAAGTCGTGGCTTTTGATGGTTGTTCTTCACGATAAGAGAGAGAGCTCTTGCTCGCATGCGATTAGGGCAAACGCAAACAAACAAACTTGTTACTTCACGCGCTCCGTTAGGTGCGTTTCCTGTAAGTCCACTTATCACTATGTAGGCCCCACGATTGGTGGATAAGGTGGTTGGAGAGTGTCGCACGTGATCGTCAGGGCGCGTGAGGGATTCTAATTTCATTTCGAAGCAAATTATTATATTTTTTGTGATATGATTTTTTTTCCTTTTTTATATTTTTATTTTATGAG…
scaffold557027	1212	(A)10	250	259	AATCGATGATCGTCATTGGAC	59.771	21	CCTCGAATTTCTCAAGTTATCCA	59.617	23	207	82	288	GATGGTCTCATACGAGATCACACCACATATCCTTATCCATTGAATAAATAACGTATTTGAGGATTGTGACCAAATCTTATTTAATCGATGATCGTCATTGGACAATAAATTGATTGAACTAATACATTAGATATATAAAGTTTAATAAATCAAATTATTCTAGGTAGTTCTCAGAAGAATCGATGACTGCATATTTGATACTTGCTAATGCATCTGAGAATTTTTAATTGACTTAGATATATATTTCTGAAAAAAAAAATAAAAAATGGATAACTTGAGAAATTCGAGGAATTTTTAATCTATTTTGGTAAGACTCAGATCGAATACTTTGACTTGTTTAAAAAGAGATTCAATCTAAATTTTGAAAAGTTACCATAAAATTCATCACAATCTTTTGAA…
scaffold557251	1510	(T)11	1395	1405	TGATAGGGAGACAAAACGAGG	59.181	21	AAAGGCTCTGGAGGATTGTG	59.284	20	186	1320	1505	TTAGCCTGCAATATGAGCAAAATGTTGAATTAAACTCAATTTGATGACTGTCAATATTTGTCACAAGATGATTTTCCACATAGATAGGAAGTTCTGAACAAATTGCCTTCTCTGGTGTCATCCAGTGTTTTAGTTCCTTGAGCGCCAACGCGATTGAATTCTTTAACATAGCTACCTGCCAAGTGCCAAGCAAACCATATCAATCAACACTAGAGGAAAATGAAGTATAATATATGAAGCTCCAGGACTATATTGCATTCAAAGATTAACTGTCAAGTTTAATTTCGTACATCTAACAAAGTTTACTACATTAACTTTTTAATCAAAAGTAATCTAAATAGGTGATTCTCTAATTTCTCACAATTAGGAGATCATGATTCCTAAATATCAATCCTATTA…
scaffold557547	1726	(T)10	89	98	TGTTCCCTGAAGTCACAGCTT	59.899	21	CTTGGTGGGCAGGAAATTAG	59.564	20	277	15	291	TTTATGGAGTGCATATGTTCCCTGAAGTCACAGCTTACACCGTAGCACTTCATACCATTTGTTGGATAGACTAGTTATTTTATTTTTATTTTTTTTTTCACTTAAGTGGATGAAATTTTATTTTAANNNNNNNNNNNNNNNNNNNNNNNNNNNNNNNNNNNNNNNNNNNNNNNNNNNNNNNNNNNNNNNNNNNNNNNNNNNNNNNNNNTTAATAGAGGAGAATTTTAATCCGTTAATATTACTTTTTTTTATTAGTTTAATCTAATGACAATCTAATTTCCTGCCCACCAAGAAGCGCGTGGTTCTAACTGTATACCACTTCTTACTAATAAAGATTTTACACCTTGGCACCCACAAAATTTTGTTTCTTTTACAGAAAAAGAAAACGCACATTCTGCC…
scaffold557547	1726	(A)11	447	457	AACGCACATTCTGCCGTTAT	60.531	20	CCATGATACTCATTTGGAAGGA	58.903	22	277	384	660	TTTATGGAGTGCATATGTTCCCTGAAGTCACAGCTTACACCGTAGCACTTCATACCATTTGTTGGATAGACTAGTTATTTTATTTTTATTTTTTTTTTCACTTAAGTGGATGAAATTTTATTTTAANNNNNNNNNNNNNNNNNNNNNNNNNNNNNNNNNNNNNNNNNNNNNNNNNNNNNNNNNNNNNNNNNNNNNNNNNNNNNNNNNNTTAATAGAGGAGAATTTTAATCCGTTAATATTACTTTTTTTTATTAGTTTAATCTAATGACAATCTAATTTCCTGCCCACCAAGAAGCGCGTGGTTCTAACTGTATACCACTTCTTACTAATAAAGATTTTACACCTTGGCACCCACAAAATTTTGTTTCTTTTACAGAAAAAGAAAACGCACATTCTGCC…
scaffold557981	1212	(A)10	291	300	CCTGCATCACGTTTGTGAAC	60.16	20	TGGTTCCAAGCTGCAAATTA	59.301	20	265	68	332	GTTTCAGATTCCGTAGTGCCCGAAAACACCATCAACAATATTATCTCATCAAACATAATTTTTCATATCCTGCATCACGTTTGTGAACTAAACATCACCAAGCAAGCATTTCATAATATACATAACATACCCATATTCTTCGAAATCATCATTGAATCGGCCAAGAATAAAATCACATCCGAGCTTGGAGAAATCTATTGAATGATGGACCATACATATCGTATTGCCAACACTCTTTCTTTTACGTTTTTACTTGACATTTATATGAACAATGACAGGAGAAGGTTGTTAAAAAAAAAATACGTAAGAAAAATAATTTGCAGCTTGGAACCATATTTGAGGAAGTGATCATTGGTTATTAAAATGGACAAACTGATTTAATAAATGAATATTAAAAAT…
scaffold557981	1212	(T)12	782	793	GCGGCTCAGAGGAATCTAAA	59.551	20	GGTCCCTGACATCAAAATGAA	59.782	21	251	618	868	GTTTCAGATTCCGTAGTGCCCGAAAACACCATCAACAATATTATCTCATCAAACATAATTTTTCATATCCTGCATCACGTTTGTGAACTAAACATCACCAAGCAAGCATTTCATAATATACATAACATACCCATATTCTTCGAAATCATCATTGAATCGGCCAAGAATAAAATCACATCCGAGCTTGGAGAAATCTATTGAATGATGGACCATACATATCGTATTGCCAACACTCTTTCTTTTACGTTTTTACTTGACATTTATATGAACAATGACAGGAGAAGGTTGTTAAAAAAAAAATACGTAAGAAAAATAATTTGCAGCTTGGAACCATATTTGAGGAAGTGATCATTGGTTATTAAAATGGACAAACTGATTTAATAAATGAATATTAAAAAT…
scaffold558423	2682	(AT)6	2138	2149	AGGTCATGACACGTTAGGCA	59.165	20	TGGGAAAAGTAACCAAGCCT	58.694	20	137	2042	2178	AGGTTTGTGAGTGAACCTACGAACAAAACTCAAATTGTAAAGGTTTATGAGTGAGCCTACGTACAAAACTCAAAAGTTTTGTTCAAGTGAACCACGAAAAACTCGATTCTAGTGGAAATCTTCAAGNNNNNNNNNNNNNNNNNTAAAAATCGGTAAAGAATTTTTAATTCCGCGACTTATAGTGATAACTCAATTCTCCCCCCCTCTTGGGAAATAGAAATTCTTTGTCGCTATTGCTTGTAGGTACTTTCACGTGTTATTTGTCAAAAGATTTAGATTCTATGGTGATATTACGAGTAAAATATAATACAATCTTAACTATATATTTATTAATCATTATCATTCTATAATTAAGTAATTATATTGTAGCACATTGGTTATCATGACGCTCCTACATGT…
scaffold559075	1153	(A)12	825	836	AGCCCTAACCACCTTGTTCA	59.592	20	TTTGCACAAAAATGGAACAATAA	59.416	23	279	780	1058	TTAGAGAATCAATGGTACTTAAGGTATAAAAATAATTAGAGGGGTATAATAGACATTTTGACCTAGCTCCAATTATGAGATACTTGTTGAGGGTCAATCTATATGTAATGACTATATCGATGAAACCGACATTATTCAACTTATATAAAACATATGTAGCGACAAGAGTGCAACTTTAGGTTTTTAGTAGAACGACCTAAAGTTAATTATTCAGAATATTTAATAAAAGAGTTTTAATTAATATTTCGAGATTATTGGAGCTCGAAACTATTGGTCCATTTCGTCATCGTGCTAGCTCAAAATACTATAGTAAATTATATTTAATTGGATAGTCAAATTATAAACTCATATACATTATAGTTATTAATATGATTAATGATAAAAGTCACCCTTGAAAAT…
scaffold561515	2488	(AT)17	93	126	CTCATTTTCCCGGTTCACAC	60.353	20	TGGTTAGGGAATCTGCTTGG	60.066	20	262	11	272	CGGCCTTTAATCTCATTTTCCCGGTTCACACCGGGTGGCGATCGTGAAATATAAATCGTGCATCATGAAATATAATTATTAACACATAGAGAATATATATATATATATATATATATATATATATATNNCATATGAAAGAACCTTCTAAAACATGCTTAAACAGATTATATACAGACATATGCACTAGTTTATGCATACAACATAAGTACGAGACCCATTATCTATTTTAGAATTAGTGTGAGATGAATGTCGCCCAAGCAGATTCCCTAACCAGTACTAGTATGACATAACACCAACTCATCAACCAAACTCTTCATACACATTGTAAATATAAATCAAAAATCATGAATCGTAGACTGTAAGTCTTGAAACATAAATCGTAATTTGTAGATCACATCG…
scaffold561515	2488	(A)13	1344	1356	TGGGTTTTATGGGGACTCAA	60.162	20	CACTCATTCACGCCCAAATA	59.542	20	213	1313	1525	CGGCCTTTAATCTCATTTTCCCGGTTCACACCGGGTGGCGATCGTGAAATATAAATCGTGCATCATGAAATATAATTATTAACACATAGAGAATATATATATATATATATATATATATATATATATNNCATATGAAAGAACCTTCTAAAACATGCTTAAACAGATTATATACAGACATATGCACTAGTTTATGCATACAACATAAGTACGAGACCCATTATCTATTTTAGAATTAGTGTGAGATGAATGTCGCCCAAGCAGATTCCCTAACCAGTACTAGTATGACATAACACCAACTCATCAACCAAACTCTTCATACACATTGTAAATATAAATCAAAAATCATGAATCGTAGACTGTAAGTCTTGAAACATAAATCGTAATTTGTAGATCACATCG…
scaffold563317	1249	(T)11	889	899	GAGCTTCACAGGCGTCATCT	60.564	20	CAAAACAAAGCACTCGCAAA	60.029	20	150	822	971	ACTCTCCAATCCTTCCGTACAGACTGTACAGTTAACATATATAAAACCAATTCACATATAGTATTCATGTGAGTGTAAATGAGTAAATCTAATCGAACGGCTCATATTTGTTATAGGAGCCACAAAGCCCTTAAGATTGACAAAATAATACGTACGTCATCGAAATCCCTCGTTTTGGCGGGCAACAGTTCACACACTCGATAGCTCTCTGTCGAAGTCGATGTAAGTTATTAAGTTTCTTCTTTTTCTTCTTTTTTTAACTTCTACATTTATTATTCGAATTTTTAGTTTGTCTTTGTTGGTTTTTGAACTATTTGATTTTTGCAACAATTTTTATTTTTATTTTTGCTATTTTTTGTTGAATCACTCTGAAATAGAAACTAATGGAATTTAGGGTTT…
scaffold563707	1020	(A)10	68	77	TCTCAAGACCTTTCATTGTAGAAAA	58.56	25	CTTCGGATTTTCGAAGTTGG	59.679	20	173	3	175	TTCTCTCAAGACCTTTCATTGTAGAAAATTAGAGGTATTTATTCCATTTTAAACTTAGGAGAATATGAAAAAAAAAATCGGAAAATGGGTTGGCAAAAAAATGATAAGTTTTTATCGTGAGAACAAATGGAGAATACCTAGTTTTATATATTTTTTCCAACTTCGAAAATCCGAAGATATACTTTGAAGATCCGAATCACTACTTCAGATATTCAAAGTCATAATTCGGATCTCCGAAGTTGTTAATAAAAATGAAATCGGATCTCCTAAGGATATACTGACTTCGGCGTGTACTTAGAAGAATCTGGATTCTTTGAAGTACACGTGAGAGAAGTTGGCTAGATTCGCAAATGGCAAACATTTTGGTTCATTTTGGTAAATGATAATATTTTTTTGACT…
scaffold563867	1450	(A)10	1400	1409	TGAGCTTAGAGATTGCAAACCA	60.018	22	TGGTGATGGAACAAAATGAAA	58.855	21	100	1339	1438	AGCTGAGTCTCCAAAAGTTGCACGTGGCTCACCAAAAGAAGGATCTTTCAAAAGAATTGGGAAGTGGTGGGGGTGGGGGTGGGGGTGGGGGTGAGTCCTATGGAACTCAGTGAGTAAAGCTACAAAATCAAAGAAACTAAATTAGTACAGTTGTTTAAAATCACTTTAGTCTTAAAACGCTTCTGAAATCCTTGTTTGAAAACTGNNNNNNNNNNNNNNNNNNNNNNNNNNNNNNNNNNNNNNNNNNNNNNNNNNNNNNNNNCATATGCCTAACTAGTAGTCTTGGGGCGTTACATATCGCCGCCCCTCAAGACACTGAACTAGAGTCGGTAGTGCTAATCCATGCTACTATCTAACCCTGAAACTAGTGTCTAGGGGCATTACGTATCGCCGTCCCCT…
scaffold564489	1016	(AC)6	432	443	GCCGTGAAACAAACAACAAA	59.609	20	CGGTCGTGAGGAGAAGAAAG	59.982	20	133	360	492	CGCCAACACCACACAAAGCCCATACACGCCCAAGGCCCCCATTACGCCCAAGCCTTCCCAAAATAAAAACCCATGCAAAACACAATTTAAAATCCTCTCAAAATCACCTTCCAATTTAATGAGATTGTGAATATCCTCATCACCAAAATTATAAAAATTATTTCCCAAAATATATCCCCCAAATTTATTTGATTTATTTCCTTGATTGAAGATCCCTTGAAAACATTATGAAAGGGAGGCTTGACCAAACACTAGGGGACACTTTATAAGACTTAGACGGCAATCATAAACTAAAAACCCTTTTCTTATTCTCTCTCTTGCCTTGGAGATGTGAATAACAAAAACACAAAACCCTGAGAAGCCGTGAAACAAACAACAAACCTTAAGCCTTTCACTGAC…
scaffold564489	1016	(A)10	696	705	TACAAACCCTTCAACCCAGC	59.971	20	AGGGCTGTTGTTTTTGGTTG	60.008	20	280	504	783	CGCCAACACCACACAAAGCCCATACACGCCCAAGGCCCCCATTACGCCCAAGCCTTCCCAAAATAAAAACCCATGCAAAACACAATTTAAAATCCTCTCAAAATCACCTTCCAATTTAATGAGATTGTGAATATCCTCATCACCAAAATTATAAAAATTATTTCCCAAAATATATCCCCCAAATTTATTTGATTTATTTCCTTGATTGAAGATCCCTTGAAAACATTATGAAAGGGAGGCTTGACCAAACACTAGGGGACACTTTATAAGACTTAGACGGCAATCATAAACTAAAAACCCTTTTCTTATTCTCTCTCTTGCCTTGGAGATGTGAATAACAAAAACACAAAACCCTGAGAAGCCGTGAAACAAACAACAAACCTTAAGCCTTTCACTGAC…
scaffold564695	1390	(GT)10	1185	1204	GCCCAGTTGTCAGTTTTGGT	60.012	20	ATGGGCATGAGATGGCTTAG	60.059	20	246	1064	1309	GAAGTTCAATTCCCAACTTATGTAATTATAGTTCAGATAATTAGCTCCCGGCCGTGCATGCTTAGTTTAGCTTTCAGATTTAGCAGAAGCATGTCATTAAATTGCAGGTCATGATAGCAGTTCAGGACACGATTTCTCAAGCATGTCAGAGCAACTAAGGGCAATTCGGTAATTAAGTCAGATAATTAATGTCAATTTTCAAATTCACATATTATAGCTCATATTGTCATACCCAGATTTCATGATTCATGTAAGGGATAAGATAGATCCAAGTCACAATGAGTTTGGGATGGTTTCTATCTCGGGTTTGGGTGGCTTGGAACTAGCATGTATCGGACAGTAAGTCATGTTCACACGTTATTTACGTCGAGTTAAAAACATTCATGTAGCATGAAGGTT…
scaffold566027	1656	(T)11ataataaccgaaaatatattatctattaaccacaaagatggccactttgatggtcatatgttaaggcgtctgatcacaac(T)15	543	648	AGCTAGGCGTGATGAAGACC	59.459	20	AAGTTCTTATTTTCGGGAGTCTCT	58.143	24	234	454	687	GTCCCATACAAAGTATAGTCAAATCAAGATAAGTAAATTAACATCAGTCATAGGTAGTTAGTCAGATGCTGATGTGGTTAGTACTTTTATCCTCTGCCGGTAACATCTCCCAAATCGGGGATGTTACAACGTGCGCCTGTGTGCTTTGCAAAATCACTATCTAACATGTCAAGTATTTATCGGATGGATACATTACTATGCCCAGTTTCTCTCCATATAAAATTTATAGGCCTAGTGATTATCAAGAAGAGTTGTTCCAAGTATGACATTCTCCCTAAAAAATAATTTAGCTGGCTTAGTTCTTGTACTAAAAATAAGAAATTACTGACTAGTCTGCTCTAATATTAAGTCTTATTAATTAAACCGAATCATCTCTTCAAATATATATTATCAATTTAT…
scaffold566027	1656	(A)11	787	797	AGATGGCCACTTTGATGGTC	59.934	20	GCTGGCTCTAAATGCTGTCTC	59.236	21	279	588	866	GTCCCATACAAAGTATAGTCAAATCAAGATAAGTAAATTAACATCAGTCATAGGTAGTTAGTCAGATGCTGATGTGGTTAGTACTTTTATCCTCTGCCGGTAACATCTCCCAAATCGGGGATGTTACAACGTGCGCCTGTGTGCTTTGCAAAATCACTATCTAACATGTCAAGTATTTATCGGATGGATACATTACTATGCCCAGTTTCTCTCCATATAAAATTTATAGGCCTAGTGATTATCAAGAAGAGTTGTTCCAAGTATGACATTCTCCCTAAAAAATAATTTAGCTGGCTTAGTTCTTGTACTAAAAATAAGAAATTACTGACTAGTCTGCTCTAATATTAAGTCTTATTAATTAAACCGAATCATCTCTTCAAATATATATTATCAATTTAT…
scaffold567067	1018	(A)11	327	337	TCCTAAATCGCCAGATATGGTT	59.829	22	TGAGGTCTGCTCTTTACGCA	59.74	20	228	209	436	ATGTTAAATGCCAAAGATATTACAATTTTTTTGAGTTGTATATTGTGATTTTAATTCTCTTTTTTTTATTATTATTATTATTATAAAAGTTCAGTGATTTTATTCTTAAAGCGCCACAAATAATTTTTTAAGTTATTCCTCAAGCGCTATATAAGATTTTTTTTTTTGTGCTGTATTTTCTTCCTAAAATATAAATTCAGTGTTTTTCTTCCTAAATCGCCAGATATGGTTATTATAATAAAATAAGATTTAACATGCTAGTAAATATAAATATAAAAGTTCATTGCTTTTTATTTTAAAGTGTCACATAAGATTTTTCACATATGAAAAAAAAAAATACAAATCTTATTCATAAATAGATTTCTCCTCATATTTTATTATTATATAAAAAAAATATCA…
scaffold567067	1018	(A)12	666	677	GTGCGCGGTATTTTCTTCAT	60.103	20	TACCATGCAAACCAAAAGCA	60.111	20	274	504	777	ATGTTAAATGCCAAAGATATTACAATTTTTTTGAGTTGTATATTGTGATTTTAATTCTCTTTTTTTTATTATTATTATTATTATAAAAGTTCAGTGATTTTATTCTTAAAGCGCCACAAATAATTTTTTAAGTTATTCCTCAAGCGCTATATAAGATTTTTTTTTTTGTGCTGTATTTTCTTCCTAAAATATAAATTCAGTGTTTTTCTTCCTAAATCGCCAGATATGGTTATTATAATAAAATAAGATTTAACATGCTAGTAAATATAAATATAAAAGTTCATTGCTTTTTATTTTAAAGTGTCACATAAGATTTTTCACATATGAAAAAAAAAAATACAAATCTTATTCATAAATAGATTTCTCCTCATATTTTATTATTATATAAAAAAAATATCA…
scaffold568059	1020	(A)12	868	879	TTGGGTCAGACGCCTCTATT	59.694	20	GTCCCACGCTAAGTGTGCTT	60.321	20	205	747	951	CTCGAACAATCTTCTCTCAACTGTGAATTTGTTTGGTTTGTGGACCAAAGGCAAACTTAATAAAAGATGGAAAACACACAGACATGACAGATGATTTAACGTGGTTCGGCGGAATGGATCCAACCTACGTCCACGGGCACAAGGGAAAATGAAGCTTTTATAATGTGGTCGGGTATGACCGACCTGCCTATCGCTCGAGCTCGTATGACCGAATTCCTACAAGCTCACTCTTACACTTAATCTTTTTGCTTTCTTTTACCAGTTGTGCTATCAAATTAGCTAACTCTTTACAATGAACTATCAATCATTTTATATGTTTGGGAAAATTCTACTATTACAACAATCTCATAACGTCAGCCATGTGAATCTACCATTAAGGCGATGGCTCCCTTCCCCAAC…
scaffold568529	1449	(T)10	1351	1360	TTTACCATCAGTCTCGCACG	59.864	20	AGCAATGCAGGAAGAAATCG	60.352	20	161	1230	1390	TTATTTTCCTTAGTATTTTCTTTTGTGTATTTATTAATTTATTTAGAAAATCCACATTCAACCAACCAATCCAAGCAATCATTCATTTATCTCTTTAATTAGATACCTGTAAATAAATAGTATCAATAATTAATAACAACAGTAGAAATTAAGTCCTCGTGGGATCGATATTTTTATACTACTTGAGCGATACATGCGCTTGCATTACGTGTGTGATTTCACCGATCAATGAGTTTGTTTATACCGGCCACATATATTACGTTAAATAGTTTTTAGCATTCATTTACTAGGTCGATTATATGACTTACTTTTCCACTTTCAGTTTTGCGTTGTAGTATTTCGTGCAAGCGGAGGACAAGCTTTAAATAGGATGGATACCAGCTACAGTCATTAGGAATA…
scaffold569307	1013	(T)10	476	485	AGTTGTCGGAAGGGTTGTTG	60.005	20	AAACATTCCCCAAACTGCAC	59.836	20	232	319	550	TATTTCTAATAAACAACGAATAAATGCAAGATCGGATGAACACAATATATGTGTTTCTCAAGTGGTACGTGGAATTGTATCCTGAATGCAGACCACACTACCGTCCATTCGGATTCAGCTACGGAATTTACGTTCGGGTTTCCATCCAATATACCATGAGAGATAGCATAAAATCATTCATCCCATGCCCACAACATACATGAATCAACAATGCACATGCGAATAAATAATAGTAAATTATAAGGAAAAGAATAAGAATAAATAAAAAGGGTGCCCTCAGGTCTAACCTCTTAAGTTGCCTCTTGGAAGTGCGTTACGCAGTTGTCGGAAGGGTTGTTGCTCTGCTACCTTTTTCGATTTACTGATTCATTGTTTTCCTTCGTTGCTTGGCTTTTTTGG…
scaffold569313	1851	(A)10	679	688	AAAGGGTGTGACTTGATGGC	59.973	20	TATCGCTTGTGTTGCACTCC	59.871	20	215	513	727	CTCCTATGTTTGATTCATAACTGAACTTCAATGTTAATAAAGTTAGTTTTCTTTAAATTTTTCATCTTATTTGATTTATAATTAAGTTAGAGAAAGCATGATTTTTATTTTTTCCATCGAGATGTGTAACTCCTATGTTTGATTCATAACTGAACTTCAATGTTAATAAAATTAGTTTTCTTTATATTTTTCATCTTATTTGATTTATAATCTAGAAATTATGTTTGATTAATTTCCATTGAGGATTAGTCATGCTTGTTTTATATGTGTTTTGGAAATATAATTGTGGCTAATATGTTATTTTGTGAGTTGAGCTTTTGTTGCAGGATTGGTGGATGGTATATTGTAGTCCTTAGGTAGGTTATAATGATAGCATATATGCGTATTTAACATAAAAGA…
scaffold570265	1602	(AT)6	49	60	AAACAAACGAACTCATCATTAGACT	57.586	25	ACCACAACCCAAACAATTCG	60.647	20	237	0	236	AAACAAACGAACTCATCATTAGACTTATGCTTTATTACCTAGGACTAAATATATATATATTTTTGAATTATATAAACTAACACTAATATGCACATACCCCCAAACTTAAAATTTGCATTGTCCTCAATGTAAGATAAATGAAAAGAAAAAAAGAATGAGGAACAACTCTACCATGTATGGAGTTGATTAGTCTCCTATTGGTCAGAATTTTGCGACGCGAATTGTTTGGGTTGTGGTAATACCTAAATAAATACATATGCAAACTATTAAACATGCAATTAGCATACACTTAAATAAAATTAAAGTAAAGTAAACAAAAATAAACGCGTAGGTTCCTTCCCCACTAGTGCTAAGTTTTACGTTTTCAGCCAGACGTGACCACTCAAATTTCAGGATTGT…
scaffold570507	1495	(TTTA)5	837	856	CCCATTGCCATCCCTAGATA	59.739	20	ACTTGGACAAATGGCAGACC	59.973	20	244	709	952	TTTGTCACATCTAGCAATCATTAAATTAATCAAAATGTTGATAATGATATAACAACATTGATGATCATGTTTATGTAAATATATAATCATAAAGTGCTCAGTTCGGTATTTGTTAATTTAATTTTAAATCATAGTTTAAATGTATTGGTGGAAGTGGAAGTGATCATGATGGTGCTCAAATACAAGGTTCTAGGTAAGTATTCGTTTTCTCAGAAAGAAGATAACATTTTCTAATCTATTTTCCCAAAAACTTTGCCGGCTGCCTACGTATTTGAAGTTGAAGTATGGATATGGTTAGGGATGGGTTCGGTACTCCCTGGGGATCTATATATCCCAATAGAAGCGGATTCGAGATCATAAAATATATAAAAATTTGAATTGGGTCAGGTTTGGGGTTCA…
scaffold571573	1546	(T)10	583	592	AACATGAAATTGAAACTGTTTGTTA	57.01	25	TGCTCGGAAACTGAAGTCAA	59.566	20	222	535	756	ATTTAAATTAAAGTGTTGAAAGTAAATTTTAAAGTATATCTATTTACCCTATTGTTGTAAATATGAATTTGAATAAATGAGTTACATGTTTTTAAATGTAGATAGTTGTTACATAAAAATAAAAAATTTAATTGGGAGTTACAAGCTTTTGAATTAGTAGAGATGTTACAAAAAACCATAATTTATTAGGGATTCCCATATTGAAAAGCTACACACCAATTTTATTGTTTATATGGTGTTGTGTAGTGAGTTGGGTTTGAGCCTCAAGGGGAACTCAGTTTTGTGGAAGGGTGATGAACTAGGTCAATGGTGGTTCACCACACATGCGCGCGCCACCGTCGTCAATCGGTTCGGGACGGGTGCGATATATATCTATCTTTTTGGAGAAAGTACTTTTAA…
scaffold571867	3477	(AT)10	3203	3222	ACGTGTGGCATTTCACTCAC	59.603	20	CCACGCACTCAGTAGGGATT	60.134	20	228	3063	3290	CTGAGCACGTAGTTATTTGTAGTTATTTGTTTTATGTCAGGTCGGAGGTCTATTTACATATGAGTTGAGATTTATCAGGCCGGAGGCTTATTTGCATGAGTTGAGAAGATTGCTTTTGAATTCTTTTTACCAGGACACCTCGAGGTGCTGGACTTGGATCCAGGTTTCATGATTTTTAGCAAAGGTCATGCCGAAATTTTAGTAGAAATAGAGGCTTATGGAGTTGGGTTTTCCTGTCTCCTGCCGGAAGTATTTTGGCTTCGGGCGGGATGCTATAGGGTGACTATAGACATTGTTTTTTATGCATAGTCTGATGATAAGTCTCATCTAGGGACACCGCTTGAAAATTTTGGGAAGGTTGTAAGGTTTAATACTGGTAGGGAAAGAAACTCCAGAGGA…
scaffold571875	1410	(T)10	212	221	TCACGTGCAAAACTACAAGTCA	59.434	22	TGACCCTTTATCAAACCCCA	60.162	20	222	151	372	CTAATAAATTAAATGGTTTAGATTGGACTTTTATCTAAATTAGACTTAAAAAGTTATGGTATGATCTGCTATCTATTTAATTGACCCTGTCATCATATTTTTCCTATTATGTTCTAAGATTGTGGCTGNNNNTACTACCTTATTAAAAACTTCACGTGCAAAACTACAAGTCAAATGTTGTAGTTGTGATGTGAATAGATTGTTCTATATATTTTTTTTTTATAGCTATATTCATAATCTAATGTTAATTTTAGCATAACCCATGAGATATCAGATTTTTAAAATGAAACCTGATATTTTGTTGATGGTAGTTTTTCATCCCGAAATAATTCAAAAATCGAGGAGATGTAGAATGGGGTTTGATAAAGGGTCAATGGTTCAGAGATATTAAAGTCAGAC…
scaffold573087	1481	(A)16	557	572	CCCTTGCAAGTCAATTTCGT	60.11	20	TTTGAATTTCCGGGTTTCAG	59.91	20	251	413	663	TTAAAAAAATAAAAAAAACCCGACCCGACCCGTGAACACCCATATCTCTAAATGCCGAGGCAGCCCTGAGAGTCTGATGCCGGAGCCGACCTGAACACCTCGGGTCAATCTTCGCAAGTGCTCTAGTGCCCTCGAGCCTGACTATCTCGTACTTGACCACCTTGGACCTGACCACTTCAAACATGTACTCGGACTCAGATCCCTTTGACCTCTTATATTCACAATAACCTTGGACTTTTACCCATTAACTGCAATCTTCATTCTACTATTTCTAACGATTCTGACATATTGGGAGCTGAAAATCATCATCAACAACAGTAATATTTTTTTAAAGGAGATAACAACTTCATAAACTAAGCAGCAAATTACAAATGATAGAGGGAAAATCCTATGGCCACA…
scaffold574357	1222	(TA)7cacacacaaggtgcatgtctacctagggtcagacttccgtccacacctttccacacctttcaatgcacgtaagttcatattcaattaaaagat(A)11	658	775	AAAATAGAGAGAAGGGTTCAAAATCA	59.919	26	CCACAGTGGCCTACAAACAA	59.609	20	236	595	830	AAAATTAATTCATATTTAATTTTATTTAAAAATTACGATTTGGAACCGGAACCGCAATTTTACGGTTCGGTTTCGGAACCGCGGCAACCACTAATCTATAGTATAGGTAGTGTATAAAAATAATCTCACGTTATGAGTTTATGATTTTGTGAAATTTATAAGTTAGCGTTAATTATGTGTTTAATGTAGTATTTAAACACTAGATTATAAGTTCGTTTATAAACTCAATAAACTTTACACCAAACAATACCTAAATTTTTGGGTTATTTAATTTCTCAAATATGGCATCAGAGTTAAAATATCAAATTCTATCAATGTTTTGCATGTGAAAACGTATTAAAAACTTGTTTTCAATACTATTTTAGCTAATGAAATTAAAAACATATTAAAAAAGTAAAT…
scaffold574917	1608	(A)19	113	131	ACCACTTGTTGTGATTTTCTGA	57.237	22	AATTTCAAGCGTCCCCAAC	59.925	19	209	13	221	CAAAGCTACTGATACCACTTGTTGTGATTTTCTGATCACTAAAGAGTATTTATGAGTAAAAATTGAATTCTATTACTACAAGAACATAATTTACAAACTGTTTAAATTTTACAAAAAAAAAAAAAAAAAAACTCAATTTTTACACTCTCTAAGCTTTCTTGCCTTAAAGCTTACACTCTCAGCTCTCTTACTTGGAGCTTCATGTTGGGGACGCTTGAAATTTCAAATGAGAGCTCAATTTATAGGGACTTGCCTTCTTACTCAATACAATTAGTGAAGTGGTTGCCATAACCTATAATTGTTTATTAATTGAGTTGTTATGGGTGGTTACACCAAAACTATTAATCCATTAATTGTGTTTGCACAAAATATTAATTATGCATGTTGGATTCATATCAC…
scaffold575717	4514	(A)10	1766	1775	CACTCATTTGATTCCCTTCCA	59.918	21	TTCGTGGGACTCGTCTTTCT	59.844	20	152	1706	1857	CAGTTAATAGATATTATAAGATATTCATTTCTGTCTGGGTCCAGTCCTATATGATCACATCATACAAGGTGCAATTCTCATGTCACCATATGAACGATCCCGAATCAAGGTCGTCATACAAGTATAGAATGGACCGCAGTTATAGATAAACCATAAATAAAGTACCCACTTTGTTTGCTATCTATAGACTGTTTTAGATTATTAACTTCAGACTTAAATCCTCTTATACATCATCCATTCACTAAGTCTGAAAGCATATGAGTAATCAAATGTAAACAAGATAATTTAGGTATGTTATTTAAATTAAACAAATTTGATAAATGAATAATGTATCAATTATTTCAATAAATAATTACGTTTACAATACATGAAGCTCTAGGGCATATATCCCAACAAGCT…
scaffold575759	1016	(T)10	663	672	GCCTAGATACCCGGAGGATG	60.807	20	TATAGAGCCGGAACGCTACC	59.343	20	268	634	901	TCGGATCTCAAAGGAAACACATCCACATCGAAGAGCAAATCCATTCAACAGGAGTTGGTGGAATTCAGTTTCAACAAAGGAATAAGACAAGAAATTTTTCAAGGTCGATCCCGGAGCCAATAGTATTTCCGCTGCACATAAGGAAATGCATTTCCTACACTTGAGGAGATAAATAAAAGACTAGTTAATAGAGTCCAATGCTTAGAAGTTGAACTTTAAAATGCTAGAAACTGGTTGTCTGTATTTTCTAGAAGAACTGAGAAACCAGACCGCATTGTAGGGATTAGTGTTGAGTCTATTTGTGATAAGACGTCATCATCTAAAGCTGTATCAATCCCTCCTAAACGTGAACACATTTTGATTGTGGTAAGGTGATTCCTCATATAATTCCTTGTCTAG…
scaffold576355	1003	(TC)8	923	938	CCAGGCAGGATACCTTGTGT	59.989	20	TGGCTTGATTTGGAGAAGAAA	59.809	21	194	793	986	GCAAAATTTCACATTGTTCAGATATTTCAACCACCAAAATGAGCAAATGTTTAAATGAAATGAGGCCATGTCCAGAAACAGGGATGCTTTTTAAGGCATCTGCAAAAGGATAAAGTACTACCCTTTATTGAAAGGTACAAATGGCAAAAGCTCAATGGTAGAAGCTATAATGCGAGCGCCTAAGACTTTAACAAGTAGTAACAGCTGTGTTTAGTATCAAGAAAAATATGTTGTAGAAAGGGGACCAAAATCTTCTCCTTATGGAGTAAAGGTCAAAACAACTCCACTCTAAATAGAATAAAATCCTGTGATGGTTGGATTAATAAAGCTGTTCAAGATTTAAGTTGCAATGATCATCTAAATAAAATCCAGTGTTGTGCTGAGTTTATGATGCAAACT…
scaffold576655	2269	(A)12	524	535	GATGTGATGCATACGCCAAG	60.104	20	AGGAGCCCTCGGAGAATATC	59.634	20	260	368	627	TTGTATTTGACAATTATGGACTAAAATGATTAAAATATAAAATTTTGGGGTAAAATCGTAAATTCTGAAAAAATCTGATTTTTTGGTAAAAAATCAGTTTTTGAGTATTGAGTAATTGAAATAAATTAGTTTATTTTAATTACCCAAGAAAAATAATTAAAATCGGAAAATTTTGATTTTCCGCGTTCCGCTGCATTTACCCGAATTACCACCTGAAACCCCAACAAACCTTCCTTTATCATTTTGGACACTTGCATTAGAAATCTTCATTTTTCTTCGTAATGTTATTCTAATGTAAAATTGTCAATAAAGTCTCATACAAATTATGGACTAGCAAATGGCAAAGCAATCATTTATGAGAGTTTGAGGATGTGATGCATACGCCAAGCATGCACATTA…
scaffold577359	1250	(T)15	1150	1164	TTCAGTCACGTTTTTATGTTCCA	59.544	23	TCATTGATTTCTCACCTGCAT	58.159	21	210	1020	1229	ATTCATTGGTGCGTCTCGATGCGCTATCCATCATCACGACGTGCATTTTGACTCCGAAATATGGTCTGATTTGCTCTGTATCTTGCAGTTCTCATTCCTTGTTGATTCCGTTGAGTCGTGATATTATTTTGACCTGTAAACCGCACGCAAAATACATCAAAGCGCTCATAAAACTTGATATCACCCACAAAACATTAAGATAAAGGGGCGATAAATATCTATATATTAGCCGATCATCATCGGTCGATAAATTACCAACGACAATAAATTCGGTCAATATTTTAGTACGGACGAGACATTTACCGACATAATATTGTGGTCGGTAATAGTTCGGTAATATATCATTCCGACCGAAATCTATTATTTACCGACCGAATTATCAGTTAGTAAATAACTATT…
scaffold578871	1099	(TTC)6atttcttcttcccattctttctctctttcttctttctcctcttccttccttcctctaagttttcttctttcaa(T)10	356	456	CCAAGGATGTCATGCTCAAC	59.09	20	TGAATTGTAATTCGGGTCCAA	60.174	21	280	305	584	TACTAGGGTGGGTTTTTCCCTCATGCCCCGAAAATCATAAAGCTCATGCTTTAAATCTTAAAAATGTTTAAAATATCTTCTGAAAAATATTTCTTTTCTCAAACGTAACTGTGCATGAAATAACTGTAGTGAAAATCGTCTAACGCCCTATAGCGTAAAAATTTAAGTCTGAAACAAAATAAAAGTCAATTTAAAATAAAAGTGTCCATTCACAGTTTTTGGAATTTGCTGGCACTGAATCCCTTTATCGAAGAAGATTTTGGTTCATGTGAATGATCTTCTTTTCTTATGAATTCCCCCATTTTCCAAGGATGTCATGCTCAACTTACCTCTTCCTTCTTCTTTTCCTTCCTTTTTCTTCTTCTTCTTCTTCATTTCTTCTTCCCATTCTTTCTCTCT…
scaffold578953	1561	(A)10	89	98	GATGAACAAAATTCGAATCACC	58.419	22	TTACGGATTTTGATCTGCCC	59.901	20	117	64	180	TCACATACCTTGTCTGTTTTCAGGAGAAATAAATCAGTGATAAATATAATGAAAAAGTTAAGTGGATGAACAAAATTCGAATCACCAGAAAAAAAAAATCCGTGTCAGAAATGGGAGTAATGTTATTGGTCTTCAAAAGTTCAACGTAGTACAATGTTATTGGGCAGATCAAAATCCGTAATTCACTGCGAATCCAGCCATGATAAAAAATGAGAGAAAGTGAAGGATCCACAAAGCACAGATTCATCAATTCAATACTGACACCAAAAGTGAATCAATGGTTGACCCCAAGGCAAAAGAAAGCTAAGTTTTAAAATTTTGATTTAGAATTTTAACAATTAGTCTCATGCAATTTACTGATGAATTAATTGCCATCATTAAATATCATTTTAACTTTAA…
scaffold579093	1262	(GA)6	1193	1204	GTGAATTGAGACGGAGGGAA	60.05	20	TCTCTCGGCCAACTCAAAAG	60.508	20	146	1116	1261	TGAATAACTGAAAAGATAAATAGTAAAGGGTGCCCTCAGGTATTACATTTTAGGTCGCTTCTCGAAAGTGCGTTGCGTAGTCGCCAAGAGGGTTAATGCTCCGTAACTTTTCTGGTTCATTGGTTCAATATTTTCTTTTGCTGTTTCGCTGTTTTGCGCTGATATTTTCTTTTTTCGTTGTTGTTTTTCTGTGGTTTTTGGGGCTGGTTTTGGGATGCTTTTTGGACTGTTTTATGGTGTTTTAGGGACTGTTTTAGGGTATTTGGGGCTGCCGTTTTAGTGTATTTGGGACTGATGTTTTAGGTCATTTGTCCGGTTCTTTTGCGTCTTCTTACTGGTTCACGATTAAGGGTCTTTGTGCTTTGGGTTTGTGAGGTGAGAGAGAGAATGAGGCAGTGC…
scaffold580273	1608	(TCT)5	357	371	GCTCCCTTAGGCATGAAACA	60.214	20	CACGGTGATTGAAGGGTTTT	59.83	20	243	274	516	CAAAACCCCTTCAACCCATGAAAGCCCATACAATCCATGCCAAAGCCAAACACCATACAAAGCCCATACACATGCCCAAGGCCCATGCCACGCCCAAATCTTCCCAAATAAAAGAAAATCCCATGAAATNNNNNNNNNNNNNNNNNNNNNNNNNNNNNNNNNNNNNNNNTAATTTGTAAGATTATATTCCAAAATAATTTTACATGATTTGTTTCTGTTTTTGGTGATCCATCCAAATCATTATAAAAAGGACCAAGTTTCATCTTTGGAGGAGGCTCCCTTAGGCATGAAACACAAAAAGAAAAATATGAGGCTTTGGACGACAATAGCATATAAAAAAACCCTTTGAGGCCTTCTCTTCTTCTTCTTCTTTGAAACAACTGAGCAAAACCTAAAAAA…
scaffold580273	1608	(A)18	1494	1511	AAAACTAGGAGTGGGCGGTT	59.998	20	GCGTTTTCAAGAGAAATTAGCTTT	59.52	24	228	1328	1555	CAAAACCCCTTCAACCCATGAAAGCCCATACAATCCATGCCAAAGCCAAACACCATACAAAGCCCATACACATGCCCAAGGCCCATGCCACGCCCAAATCTTCCCAAATAAAAGAAAATCCCATGAAATNNNNNNNNNNNNNNNNNNNNNNNNNNNNNNNNNNNNNNNNTAATTTGTAAGATTATATTCCAAAATAATTTTACATGATTTGTTTCTGTTTTTGGTGATCCATCCAAATCATTATAAAAAGGACCAAGTTTCATCTTTGGAGGAGGCTCCCTTAGGCATGAAACACAAAAAGAAAAATATGAGGCTTTGGACGACAATAGCATATAAAAAAACCCTTTGAGGCCTTCTCTTCTTCTTCTTCTTTGAAACAACTGAGCAAAACCTAAAAAA…
scaffold580479	1207	(T)10	62	71	TGAGAGAAGTATTGCATAAAAAGCA	59.504	25	GGTTTCGGCTTGGTTACTGA	60.11	20	265	2	266	TTTGAGAGAAGTATTGCATAAAAAGCAGTGTAAAATTAAAATCTCTCTCACTATTGGTGCATTTTTTTTTTATAGGAAATGGTAAGCTGCTGTCACCAACTAATGGACGAGTATGTGATTGACACGTGTGTCTCGGCTCAGTTTAACTATCGGAGAGCTGGGCCGCCAGTCGCGCCACCTAGCCCAGTTGGTGTTCTGGACGCGGCTGCTTGTGGGAGTTGCGACACACGCTCGGGAAATCCCGGCTTCAGTAACCAAGCCGAAACCGAGCCGTCTGCTAAGTGGCAACGATCCTCTGCCCCGGATGTACAGCAACCGTAGATAAGACCACCTCCATGGCATCCCCCTCATAATCACTCTCTCCAGTCTCAACATTGTGTGAAATGAAAATAAACAACT…
scaffold580479	1207	(T)10	976	985	ATAACTCGCGCGATACGTG	59.871	19	AAGCTAACCAAATCTAATACTTGCAC	58.548	26	229	860	1088	TTTGAGAGAAGTATTGCATAAAAAGCAGTGTAAAATTAAAATCTCTCTCACTATTGGTGCATTTTTTTTTTATAGGAAATGGTAAGCTGCTGTCACCAACTAATGGACGAGTATGTGATTGACACGTGTGTCTCGGCTCAGTTTAACTATCGGAGAGCTGGGCCGCCAGTCGCGCCACCTAGCCCAGTTGGTGTTCTGGACGCGGCTGCTTGTGGGAGTTGCGACACACGCTCGGGAAATCCCGGCTTCAGTAACCAAGCCGAAACCGAGCCGTCTGCTAAGTGGCAACGATCCTCTGCCCCGGATGTACAGCAACCGTAGATAAGACCACCTCCATGGCATCCCCCTCATAATCACTCTCTCCAGTCTCAACATTGTGTGAAATGAAAATAAACAACT…
scaffold582085	1042	(A)12	439	450	TCGAGACCAGTGTCTCATGC	59.988	20	TCGTTGTCGGGGAATTCTTA	60.439	20	193	394	586	AGCCAAATTTTAGCTTTATCCTTTAAAGAAATGGGAAAAAAATTTAAATGAATTACATTCATGCTATAATTTTGGTATTTGTAAGTGCTACATACCTCTTCAAACTCCCTTAAGTGCTGATAAGGATTTTCTGATTCTAGAGCGTAGAATGTGGGTAAAAGATGGATGATACTTGATTTAAAATTGAAACATGTTGCATCTGGAGGAAAAACAATGCATGATGGTGATTTTGTCATACTGGGATTCATAAATTGTTTGTATGTCTTAGGATGATTACGATCTCCGTGCTGAGACTCATTTTCTTCATGATTAACTGGGTTTCAATTTGGTTCTCGGCTATTTTAACAAATGATGAATGTGATAGAGATTCTCTGTTTAGTCTTCCGCTGAATGATCGAG…
scaffold582241	1159	(A)10	790	799	TTGCGCACTAAACTTGCACT	59.679	20	TCAGAATTCCCGGTCGTTAC	59.933	20	268	564	831	TCAAACATACACTAAGTCTGAAAGTACAAGAGTAATCAAGGGAAACAAGACAATTAGAAAATATGCGATTTTAAATCAAACAACCTTAATAAATGAATAATGCATTTATTATTACAATAATCAATTCTGTTTACAATACATGAAGCTCTAGGAAATATATCCCAACAATGGGAAAAACACTAGACCAAGTACTGGAAGAACTGATAAGGCATGGTATATTGAAGCCGCTAGATCCACAACAAAAATCGATAACTAAATATGGTAACTCTGACTATTAATGCGAATTCCACCAGTTCCAAGGTCACATGATTAAAATATGTGCTCGTCTGAACATGAGATCCAAGACTTGATTTGAGGAGGCAAAACACCTGATCTTGAGGGGTACCACTCGTAAGTATG…
scaffold582359	1311	(AT)6	452	463	TGGAGTGCTCGTGAATCTTG	59.984	20	AAACTTCATACCTGTGGCGG	59.993	20	223	380	602	ACTGTTCGGCGTATGTTAGGCGTCGCGACGCTGAAAATTACCAAAATAACCTTTTGGTCCAATTTTTACTATTTTGGTCCAAATCACCTCAGAATGTCCTGAAACTTTATTTATCTATAAAATAACACAAAACACATCAAAATATTCACAAAACTCAAGAAACTATACAAAATATTAGGTTAAATGAGTGGGAAATAGTGATTGATTTACCACTCATCTGTAATGATATTTTAAGAGTAATGGAATAAAAAATATTGAAATCAGAATTGATTTGGTTATCCCGGAAAGATCCATAATTTTTTCGTAGTTAAGTTGAGGATTCCATAAATTACGATTCTAACAGTATTTCACCATTTATTTTGGAAAATTTTACTAGGACCTGGAGTGCTCGTGAATCTT…
scaffold582459	1167	(A)11	722	732	CAATGGGAAAACTCACCAAAA	59.825	21	CTACGGATTTTTGCCATCGT	59.96	20	277	622	898	TAAATATAAAATATTCATCCACATGCTCATTAATTGAGTCAATGCAGTCAAGCATAAGCAAATATTTATTTTTTAATACCAATGAAGTTCTGAAAATTATAATGAAGTTCTGACCCTATACATTTACCAATGAATAAATATAATCTTACGAAGTTAAAAACTTACTTTATCTAAAACTAGTTTAAATTAGAGTTTTTATTGCTAAGAGCAAATACTCTTAAATCTAATTAGTGCTACACTCTTAATATAAATAATAATTAAAGGGCTGAAAAATAAACAAACAATCAACACCGAGATTTGTTGACGGAGTGGAAAATTCTTAACAGAGAAAAATTACTTTGGGTATAGGTTACCAGTTTACCATCCAAATTCACTATATCGAGAAAACTTACAATGATG…
scaffold583491	1180	(A)10	1130	1139	GTTTGGGTGAGGTTTGCAGT	60.012	20	TTCTCAAGTTCCATTTTGCTCA	59.861	22	182	993	1174	GGAAATTCTTCTCAATTCTTCACAACTTGCATGCTTTTGACGGATATCATAAATAAAGGCCATGTGACTTGGAATTATGGATGACCAGAGATGAGCTGTTTCTTTACTCTGCTGTGGAACACTCTGGCATGGGTTACAAGCTCCCAATGTCTGCAAATTAGTTTGAGAGGCCCTCTGCCCCAACATATTCCCAAGCCATTGGCAATTTTGAGAACTGCCATGCTTACCGGAACTTGTATCAGAAAATTTGATTACATTTGGTGTTTTTCCTTGACATTGAGCAAATGGCATAAACCCTGCAGGGTCATAAGTTTGTTGTGATGGGCTCAAGTCAAAATGCTTTCTGCGAATATGAGGGATGAAACCAACTGGCTTTTGTTTACTAGTTCCCTCATTTTC…
scaffold584323	1430	(TAT)8	108	131	TGGATTCACTCATTCACATGC	59.517	21	TTTGGAGTTCAAACCTCGCT	59.853	20	206	42	247	ACTTGAAGAATTCGATTTAAGTAAAGTGATTATATTTAAGTTTGGATTCACTCATTCACATGCTCATTTAACATGATTTTGGTGATGAAACTGTAATTCTGAACCACTATTATTATTATTATTATTATTATTACATTAAAAAACAGCTGGACAAATAAAAGATTCTGATTGGATTTTTTTTGGTTTGTTATAGTCTCATGACAATCTAATTCCTTATTAACTCATATGAGCGAGGTTTGAACTCCAAAGAATTTATCAACTGAATTAGTACCCACAAAAAAAGAAAAGATAATTAGATTAATGTAACAACTATAAATACATTTTTAATACTTTTGTAGAAAAATACCTTGAGTTCTCCCAATGGGATGAGTAATTTTCTTAAATATTAGTAGTCCCTAA…
scaffold584323	1430	(T)10	1107	1116	TTCAGTGATCTTGCTGCTGG	60.136	20	TTTCCTGCAAGGACACATTG	59.691	20	243	1007	1249	ACTTGAAGAATTCGATTTAAGTAAAGTGATTATATTTAAGTTTGGATTCACTCATTCACATGCTCATTTAACATGATTTTGGTGATGAAACTGTAATTCTGAACCACTATTATTATTATTATTATTATTATTACATTAAAAAACAGCTGGACAAATAAAAGATTCTGATTGGATTTTTTTTGGTTTGTTATAGTCTCATGACAATCTAATTCCTTATTAACTCATATGAGCGAGGTTTGAACTCCAAAGAATTTATCAACTGAATTAGTACCCACAAAAAAAGAAAAGATAATTAGATTAATGTAACAACTATAAATACATTTTTAATACTTTTGTAGAAAAATACCTTGAGTTCTCCCAATGGGATGAGTAATTTTCTTAAATATTAGTAGTCCCTAA…
scaffold584847	6370	(T)10	242	251	TTAGGGTTTCTTGTGGGTGG	59.824	20	GGATTATGTCCCCCTTCCAT	59.843	20	146	205	350	AAGAGCTTCACCATTTACCCCAGCAGAATGAAATTAGCTACACATGTTTTGAATAAAAACACACATAATTTTATTACTTAAATAAAATGAAATTACAACAAAACTTAAAAAAATAAAACACATAAGAGCTGAAACTCCACAATTTTTTGGAGAAGACTATAGAGGAAGCTACATAAAATTATCATAATCTATCGAAATGGAATTTTTAGGGTTTCTTGTGGGTGGGGGGTTTTTTTTTAAATTTTTTTTTTAGCTTTCTGATTATGATCCTCTATTTAGCCTCGGAGTGAGGGAAAACTCCCATTTTAATAATGCTCGAGGAGGTCTGGAAATGGAAGGGGGACATAATCCTCATTCAGTCTCTTCCTCTGTTTAGCGTTACTGTCATTACTGGAGAGT…
scaffold584847	6370	(T)10	862	871	AGGCTTGTGCAGTGTGTGAC	59.948	20	CACAGACCTGAGGGTCGTCT	60.306	20	143	811	953	AAGAGCTTCACCATTTACCCCAGCAGAATGAAATTAGCTACACATGTTTTGAATAAAAACACACATAATTTTATTACTTAAATAAAATGAAATTACAACAAAACTTAAAAAAATAAAACACATAAGAGCTGAAACTCCACAATTTTTTGGAGAAGACTATAGAGGAAGCTACATAAAATTATCATAATCTATCGAAATGGAATTTTTAGGGTTTCTTGTGGGTGGGGGGTTTTTTTTTAAATTTTTTTTTTAGCTTTCTGATTATGATCCTCTATTTAGCCTCGGAGTGAGGGAAAACTCCCATTTTAATAATGCTCGAGGAGGTCTGGAAATGGAAGGGGGACATAATCCTCATTCAGTCTCTTCCTCTGTTTAGCGTTACTGTCATTACTGGAGAGT…
scaffold584939	2806	(T)12	281	292	TGGAAAAGAACAATGGGTTT	57.037	20	AAAGCGAATTGGCTCTCAA	58.586	19	268	220	487	GCTAAAACGTCTCGTTTTTTTATGAGTATCGGAGCCGGGTATTGCTGCCTGCTGCTGCTGGAGTTATTGACTTGCAAAGACTGTACTGTTGGACGAGGATACAAGTAATCAGTAGGGAAGAAATAGTGTTNNNNNNNNNNNNATGTAACTAATTGGAATTTGAGGGAAAAAAAACTGAACTGTTCGGTTTAATGATGTTAGGTTTTTTTTTCTTTTATAGTGGAAAAGAACAATGGGTTTTAATTTTTTATTTACTTTGGAATGCTTACACGTGTTAGTCTTTTTTTTTTTTAGTTTTAAATACATATATTTTTTTTTAATAATTATATAAATCTATAGGGATATTATTAGAGATTAACTCAGTCTCCGTATCGAAGATATTCACTCCCTCCAAATATT…
scaffold585845	1183	(T)10	281	290	TTCTTGTCCGATTCTTCAATCA	59.685	22	GCACCGATGCCTTTTATGTT	59.967	20	221	166	386	ATTTTATTTTATTTTTATTAATCTTCATTTATATTTTTTTGATTTGATATCCTGAATTTATCTATTATTATTATTTGGTTCTCTTGATTTGTTATCTACGACTCCATCCTGATTGGTAGGATAAAATGTAAAAATTAATAAATAAATAAAATCTTTCATTTTAACTTTCTTGTCCGATTCTTCAATCAAAATTATCCAAAATTGAAGTTTATATTTCAATAAATAATACTAGATGTTCACCTAAATACCACTAATAAAAATATTTGGCATAAAATTATGATTTTTTTTTTAAAATGCATAAAGTGTGTTTTTAAGTGTGTGTCATTATTTAATTTTAATACATATTTAATTATAATACATCAACTACAACATAAAAGGCATCGGTGCCTTAGATTGTAG…
scaffold585845	1183	(TTA)7	825	845	TTTAGCACATACGGACGATTT	57.354	21	CCACGAAAGTTCTGCATTGA	59.84	20	120	766	885	ATTTTATTTTATTTTTATTAATCTTCATTTATATTTTTTTGATTTGATATCCTGAATTTATCTATTATTATTATTTGGTTCTCTTGATTTGTTATCTACGACTCCATCCTGATTGGTAGGATAAAATGTAAAAATTAATAAATAAATAAAATCTTTCATTTTAACTTTCTTGTCCGATTCTTCAATCAAAATTATCCAAAATTGAAGTTTATATTTCAATAAATAATACTAGATGTTCACCTAAATACCACTAATAAAAATATTTGGCATAAAATTATGATTTTTTTTTTAAAATGCATAAAGTGTGTTTTTAAGTGTGTGTCATTATTTAATTTTAATACATATTTAATTATAATACATCAACTACAACATAAAAGGCATCGGTGCCTTAGATTGTAG…
scaffold590273	1214	(T)12	916	927	TCTCGAAACTCGTACCAGGC	60.397	20	CCGATTCCAGGAAAGACAAA	60.044	20	170	890	1059	TATATATATATATATATAACTAACTGGTGATCTCATTTGAATCGACAACAGCCATTGGATTTTGCTGTCTTACAAATCACAATGAGTGGTGGCGATATGAGCAATAATGATGAATCGAAACAAACCCATTTGATCTTCACATATGGTACCCTCAAAAGAGGATTCCCCAATCACCATCTCATGCGAGACCTAATCAATCAAAACGCTGCCGTTTTTCTGGGTACCTACGTAACCAGCCAACACTACCCCCTCGTCTGCGGGCCCCACAACATCCCTTACCTCATCAACCTCCCAGGATCAGGCGACCGAGTCAAGGGCGAGTTGTACTCGGTGTCCACGACTCAGGGCCTTGCGCGCTTGGACGAGTTGGAGGGCATCAGTTTCGGCCACTACGACCGG…
scaffold590993	1143	(TA)6	1066	1077	ACCGAACCAAACCAAATTGA	60.206	20	ATTCTCGTTCCATCGTTCCA	60.461	20	169	945	1113	AGGGAATGTGACTTTATGTCGAAATTCTATTGGCTCTTCTTCCCTAATCGAGTTACTGTTCTTATCATTAAAGTGTTTGGGCGACTCCTAAGGCTTGAGAACCTGAAATGGAGCATCCATCAATATTCCACTACGAGTAGCAATGGCATTGACCTCCTTGAAGTCTATATTATCACCATTTGAAGTTTGTGTCGTATGTTGACTTTAAGGGTTTAGTTGAACTTGGGCATGAAATTTCCTTCTCTCAATTACAGACAAGACATTGGTCAATCTAGACATTTGATAATGTCTATCTTTATTCTCATCAACCACTTGAGTTAGCAAAGTATCAAACCTCTGATTTCACTACAAGAGAGAATGTGGGATTACCGACCGAAAATATTCCGTCGGTAAAATTCG…
scaffold591743	1101	(AC)6	655	666	CAACCCATGCACACGTAAAC	59.888	20	TGTTCACGAGGCCTTTCTCT	59.989	20	241	512	752	TTGCATAAAGCCCAATGATGAGCCTCGTATGGAGGCACTGCTCGATAAGTCACAGAAGTCGCGGGAAACCAATGCCGGAATGGAAAATTACAAAACTAATACCTCGTCAAATTTAAACTCACTGGTTAGCCTCGGGTTCATTTAATCGATTTCTATTTTAAATATTAGCCTTGGCCCAAAACCCCCGTAACCCATGAAAGCCCATTTATCCATACAAAACCCTAGCATACACAACTATATAAAGGAACCAAACCCAACCCTAATAGACCCATCTTGATTTCCACACATTCACTGTAACAACCTTCCTCTCTCTCTCACCACAAAACCCTAAGACACAAACTCACGGAAAAGAAAGAAAAAGAAACCCTAAGACTCTCGCCTCTCTCTTCCCTCTCTCTC…
scaffold591743	1101	(A)10	914	923	AGAGAAAGGCCTCGTGAACA	59.989	20	TTTTTCTTTGGTGGTCTGGC	60.088	20	263	733	995	TTGCATAAAGCCCAATGATGAGCCTCGTATGGAGGCACTGCTCGATAAGTCACAGAAGTCGCGGGAAACCAATGCCGGAATGGAAAATTACAAAACTAATACCTCGTCAAATTTAAACTCACTGGTTAGCCTCGGGTTCATTTAATCGATTTCTATTTTAAATATTAGCCTTGGCCCAAAACCCCCGTAACCCATGAAAGCCCATTTATCCATACAAAACCCTAGCATACACAACTATATAAAGGAACCAAACCCAACCCTAATAGACCCATCTTGATTTCCACACATTCACTGTAACAACCTTCCTCTCTCTCTCACCACAAAACCCTAAGACACAAACTCACGGAAAAGAAAGAAAAAGAAACCCTAAGACTCTCGCCTCTCTCTTCCCTCTCTCTC…
scaffold595459	1012	(T)11	76	86	TGGACTGAGATCTAGGTTGCC	59.298	21	ATTTTGGGGAGGCTCTTCAT	59.903	20	248	29	276	TGATGTTTATTTCAGTTTCGTTTTAATGCTGGACTGAGATCTAGGTTGCCTAGTTTTAGGATACATCATGCTGGATTTTTTTTTTTAAACTTAGAGCCTTATGGAGATGGGTCAATCATGTTTCCTGCCGGTAGCATCCTGCCTCTGGTGGGGTGTTAGAGCCACTTTCTGACTACCACATACTACCCCGACCCCATCCCTGGTTGGTAACTTTAATTTTAAGTAGTAGCTTGACATAGGTGCCCTCGATTTTCATCATGAAGAGCCTCCCCAAAATCACCTGGTAACTACTCAAACAGTCTACCATAATGAAGTATATCATAATAATCTGAGAAGAACAACCGTAGAGCCCCCAAACCCGTTTCATCTTGGATCAAAGTGGTGAACTCCACTCCTAGC…
scaffold596127	1365	(CT)10	719	738	AAGCAAGCCAAAGCAAAGAA	60.131	20	CCATGTGGGTGTGGTGATTA	60.088	20	274	545	818	ATTATTTTAGATGTTAAATTATTATTGTTTAATTAGAGATATTATTTTATTTTATTTGAAATATTTAAAATAAAATAATTGGAAAATAAATTTACGGATCCAAATATCAAAAAATCTGCACTCCTGATAGTTTTTTGCTTGCACCCCTAAATATATTAGGTCACCACTCGCATATATAGAAAACGACAGCTCAAAATGATGGAGCACTTGGAACAAACTCCATCAAGTCAAAATTTAAAACCATAGATATTGCTGACTTACTTGTTCATATTTGACAATCTTAGTGGTGGGGTGGTGGCCCACAGAATTTATAAGATGAACCCATGTGCAAGTTAGCAACTGTAGGAATGGCAACAAGCCATAAAATCTCTTTTTGGTCAAATTATCCAAAACCCAAAT…
scaffold597319	1512	(A)11	365	375	TTCCAAAAATCCCCCACAT	59.976	19	TTCCTGCCAAATTTCATTCA	59.087	20	280	152	431	GGATATCTTTTATTTTTTTTTTGATTTTCCTTCTTAAATTGTGCACTTTGTGAGATAAATTTTCATTCACTCGAGCATCATTTGTCCTATTTAAAATTATACCTCAAATTTTGGGGGGGGGGGGGGGGGGGGAATGTATATGTTTCAACCTTTTCCAAAAATCCCCCACATGAATGAAATTTGACGGAAACATAAAATTTACATGTTTTGACACTAAAATATTTTTGATATCATTGATTAAATTTGATAGATTGAAACATGCATAGGATGTAGATCTCAATCTTTGAACATTCTTTTGTAACAGTATATTTACTTTACTGACTAAACAGTGGACGTGATGTCTAAAATTGTTCCTCAAATTTGGAAAAAAAAAAATTTATATTTTCCACAACTTTTCCA…
scaffold597605	1073	(T)18acttttttcccgttttgtttcattcttaatattatcttc(T)10	714	780	AACGAGGCATGATGCACAG	60.857	19	CGTAAATAAAGAAAATGGAAAACG	58.329	24	280	655	934	TGCTTGGAACTTGAAAATCATCACATTTTCCTCAAAGTTTGTCATGCGAATGATCAAAATTGGAGAACTCCCTAGAACCATGGCTCACAGGTTTTGTTTGAGAAGAAGATGGGTGAATAGTCTCTTATTTATAGGGAAATGGCTGATTTTTTTTATGAAATGAGTGGTCCAAAATTTGCCCCATCACTCAATTCTAGCTCATTCTCGAATTTACTATAATATCCATGGAAATCACAATTTGTGACCTGTTTCTATTTCGAATTTGGAAAAATATTCAACACGAGAGTTGTAGGTCTCGGTCTTAGCTTTTCGATGATATAACATTCATAAAAATTAGAGATATTATGAAAACGTTATACCCAAATACTACGGGTTGTATGGAGTGGAACATAAAATAAA…
scaffold598211	1122	(AT)6	569	580	CCCAGCAAAAGGCTGTAATC	59.708	20	AATTAATGGGAAAATGGCCG	60.848	20	265	492	756	CAAGAAACCAAGAGGCACGATTTAATATAATAGTGAAAGGCAGAATATCTGATTTTAGCATGTCATATAGTAGTAGCTCACTGTTTAAGACAAGTCCTTATTGAGAATTTACCAATGGCTCCACCTTGGTTAAATTAGAGGCACGCACCATACAAAGTTATAGCTATCAAGTCCATTATTATTGTAACTAGAAAAACTTAAAAGGCAATTACAGTTAAAACTTTTTCGTGTGAGTTCTACCTAACCATTACAATTTTTTCTACACTTCTAGTACTCTGCTAAGTTCCTAACCATGAAATGATATTTTTGACAAAAGAACTATTCATCTCCTCTTTGATTTTACATCGGCCAGATTTTGCAGCTGCCCCAGAGTAAACCCAACGCAACATTAGAGGTTAA…
scaffold598403	1467	(T)16	1044	1059	CGACACTAACTTCGCACCAA	59.904	20	TGGAGATCAAAAGCATGCAG	59.948	20	248	984	1231	TTTAAGATTTAACGAATATGAATTTATATATTTAAAATTTAATATAAAAATATATCAAACGTAATTCGAAAATCTAATAAGATGTACCTCTATCCTCTTATATTTATGGGAAAAATATTTGTTTTGAGTCCTNNNNNNNNNNNNNNCCAATTATTTCAGAGTTGGCTTTCGTATTTCTTTAAAAATGAATCCAAACATTTCTGCCATTATTTTTATTATAGTGTTTACTATTGTTACTTTTGATTGGCAATTTACCTCGTCACATTCCGTCCCGTTTGAAATGAGATTTCAGACATATTTTTATGTACTGATTTCGATACTGGAATGAGACAATAAAATATCTTGAAATTTTAACTGAGATAGAATTAGATAAGAAATAAGACGTGATAATAATATGAT…
scaffold598445	1068	(A)12taataataataaataaataaataaatt(A)14	188	240	TTCATTCTGTTTTGGATAGCACA	59.639	23	CAGGGTAGCCTCTGGTTTCA	60.246	20	139	144	282	CGAATTTCTTTTCTTTTTATTTGAAATTTCGAAGATCCGAATAGTATTAAAGAAATTTTTTTTTAAAAAAATAATATATATATTAGGATAGGACACTTCTGTATCTTTTTTAAGACTCACCTTAAATGGCAATATTGTTTCATCTTCATTCTGTTTTGGATAGCACAAAACAAATTTAATTATCTATAAAAAAAAAAAATAATAATAATAAATAAATAAATAAATTAAAAAAAAAAAAAACACTGAATAGGTGATAGATACACTGAAACCAGAGGCTACCCTGTACAATCAACCTCCTGATTAATTAGAGCTTAACAAACTATGTTCTCAAATACACTCCATTTCCNNNNNNNNNNNNNNNNNNNNNNNNNNNNNNNNNNNNNNNNNNNNNNNNNNNNN…
scaffold598445	1068	(A)11	731	741	AATGGGTAGTTTGGTGGTGG	59.569	20	GAAGCCCCTTTGTTTTGTGA	60.088	20	241	696	936	CGAATTTCTTTTCTTTTTATTTGAAATTTCGAAGATCCGAATAGTATTAAAGAAATTTTTTTTTAAAAAAATAATATATATATTAGGATAGGACACTTCTGTATCTTTTTTAAGACTCACCTTAAATGGCAATATTGTTTCATCTTCATTCTGTTTTGGATAGCACAAAACAAATTTAATTATCTATAAAAAAAAAAAATAATAATAATAAATAAATAAATAAATTAAAAAAAAAAAAAACACTGAATAGGTGATAGATACACTGAAACCAGAGGCTACCCTGTACAATCAACCTCCTGATTAATTAGAGCTTAACAAACTATGTTCTCAAATACACTCCATTTCCNNNNNNNNNNNNNNNNNNNNNNNNNNNNNNNNNNNNNNNNNNNNNNNNNNNNN…
scaffold598493	1083	(AAT)6	847	864	CGACGTACATCACTCAGCGT	59.929	20	TTCACACGAGGCAAACAATC	59.697	20	270	659	928	AAGACATTCTAAGGTGCATCAATGAGGAAGTGGTGGAACAATGAGTTAGGCAAGAGCAGTTTTGGGAGCATATTGAAAATCTCATGACACATGAGGATACATCACAACATGGGGAAGCTAACATCATGTATACTGCTATAAACTTGACAGAATGGCACAAACATTCAAAGTCAAGCATCATACGAGACCTCTTATTGATCTAATCCTTCATTCAAGACCTTCTAAAGCAAAAAGGTTGAAAAAAATGGTGTGAGCACTGAGTGGAAAAGAATTATATTTGCCACCTCATTTTTAGAAAAATGCGCTTGAAGAGTAATGCTCATGGCATTATCCTATCTAGGATATCCAAAGCCACATTGAAACCTCCTTAAAGAAAGATCTTTAAAGAACGTCTGGTTA…
scaffold598821	1312	(T)10	281	290	GAGGGATTTTGGTGGGTTTT	60.032	20	GCCACCGAGTACGCAATTAT	59.988	20	271	71	341	GCCCTAGAAATGGTGAGGGATTTTCGAAGGTTTGAAACATGAAGGAGGAAGATGTTCGAAGAAGTAGTGGAGAGGGATTTTGGTGGGTTTTATTTGATGAAATTGATTTTGTAAATGGAAAAAATATTTTTGGTAGTTGTAGCAGGCGGCGAAGACAAAGATTTCAAAATTTTTGTAAAAAATTTTGCCACTAAAATTATAAAGAGTGTAGTTTTCCTGTAGCTCCTACCCAGTTTCCTTAAAAACCCAATTGCATTCTCTTCCCTCCACCGTCTTCAACTTTTTTTTTTCCATTTTCGTGTTCAGTAAGAGTCTCAGTTCCATAATTGCGTACTCGGTGGCTACTCATCTCTAAATCTTTGATGCTTTTATATTTGATCTCTTCCGGATCGATGTTTT…
scaffold599077	1222	(T)11	1082	1092	GCACAATGGCGTTAAAGGAT	59.967	20	GAAAGTCACATGAAAGACCCTTG	60.026	23	276	939	1214	CAACAATTCAACAAAATACTAACAAATTACTACTATTATTAGATGTGCTCAGCCCCAGGCCTATGAACATCAGCAAGTCCCGTGTGAATCACCCCATCTGGGGCCCCTATGCCAGGTCCACATTCCCTCTCCTCCTGCCTTCGTTCTTCAGCTCTTAAAGTAGTCAATTGCTTAGCTCTTTGTGCCTCAGTTCCTCTATTCCTCTTCTTATGCCTGGAATACACATTAGCCATAGGTCTATCAGTCTTCTTTGTTACCTTGAGCTTCAATTCCACCTCCAAGGATTCAAAATTAGATAAGGTGTGAATGCGGTTAGTTTATGAAGCAATGTCTATAATCATATAAGACACGATATACTTATTATTTGGCATACTTTAAGTTTTATGGAACCTATGCCTT…
scaffold599899	1522	(AT)8	475	490	CGACCTCATGAATGATCCCT	59.886	20	TTTTCGCGACTCTAATCCGT	59.845	20	264	372	635	CATTAGTCATAAGATTGCTAAAAATATAATGTTTCAAGTTCTGACAACTTTATAATTGAAATTGTATATTTTAACAATTTAACCTCATAAATTCCCAACTCTTCCCATTTCGTCTAACTTTAAATTCCATGGATCTTCATGTTAATCTAATATCACTACTACATTCTAATTTTCTTTTAGTCGTTTATATTTTAATTTGATAAGTAATCAATATAAATTCATCGATTTCACATCACATATAAACATATATAACATTTCAAAACCCCCCATTAACTTTCAATTTCATTCGCCAAACATTAATTAATTATATCACAGGTAAATGCATGTTTTATGAGATAGGTAATTAACATTCACCACTATAGGACAAAAAAACGACCTCATGAATGATCCCTCTCAATG…
scaffold599899	1522	(A)10tgagattgcgtacatattgaatgaaagttcatgcgcttgaccatcctataaattatcactctcacgcttccaaacttttacttccaccaatgttataagg(T)11	711	831	TTAAAATTTCCGCAACGAAA	58.338	20	TGTCTGAGAGTCATGTGGCA	58.902	20	250	674	923	CATTAGTCATAAGATTGCTAAAAATATAATGTTTCAAGTTCTGACAACTTTATAATTGAAATTGTATATTTTAACAATTTAACCTCATAAATTCCCAACTCTTCCCATTTCGTCTAACTTTAAATTCCATGGATCTTCATGTTAATCTAATATCACTACTACATTCTAATTTTCTTTTAGTCGTTTATATTTTAATTTGATAAGTAATCAATATAAATTCATCGATTTCACATCACATATAAACATATATAACATTTCAAAACCCCCCATTAACTTTCAATTTCATTCGCCAAACATTAATTAATTATATCACAGGTAAATGCATGTTTTATGAGATAGGTAATTAACATTCACCACTATAGGACAAAAAAACGACCTCATGAATGATCCCTCTCAATG…
scaffold601223	3076	(CT)7	2224	2237	CTTCCAAGCTCCACCAACAT	60.111	20	CCATTCCGGAGTGATCTCAT	59.886	20	190	2195	2384	GCTAATACCAAATTTTGGTAATAGATTTTATTATTGTTTTATGAAAACAAAAACACAAAAAATTAAAAACTTTCTCTCCCTCCATAGTCATAGTCGTTCAATGTAAGTTTGTTTCCGCCACTCTTCGTTGTGTATTCATTCTATTTCAATGCTTATATTGATCTTGGGACCACCCTAGAAACCAACACACAAGTCTACCAAATTGTATTTTTTTAACGCATAGTCCCGATGATAACTCTCTTTCGGAGACACCCCCTGAAAATTGGGAAAATTGCAAGATGGGCACTAAAAAAGAAAGGAACTTCAGGGAATATAACCAAAAACCATCGGGACATCACTTATGTCCGGCCTAACTTCTCTCGAACCAGAATATCTGGCCTGATACACCCTGAAAACCCT…
scaffold602411	2038	(AG)6	1578	1589	ATGCCGTGAATCTGTAAGGG	59.955	20	ATTGCCCCACCAAAAATACA	60.053	20	250	1541	1790	AGGCCAACATCTATATGGGACCTCGTATTCCCGATTGAACGCACTTCACATTCAATCAAGTATACTTCGTTCGGCACGGTAAAACATCGTAATAAAGGTAGCCTTTAGGCATTTTCCTCAAATGGAGGACCTTTAATCCATCGTAGTTAGCCCATGCATACTAGATTAAAAATACATAAATAAATAAAGCAATAAAAAGCGGAAAGTAAATAACAAAATAATATAAGAGATGCAATTAAGGCCAACACCTACATGGGACCTCGTATGCCCGATTGAACATATTTCCCATTTAATCAAGTATACATTGTTCGACGCGGTAAAACATTGTGGTAAAGGTAGCCTTGAGGCATTTCCCTCAAATGAATGACCTTTAATCTAACGTGATTAGCCCATTCGCAC…
scaffold602661	1029	(C)32	332	363	AGAAGTAATTTTGCGGGGGT	59.835	20	GATGCACCCTTCTGGACAGT	60.12	20	211	230	440	GATATTCGAAAATAAGACCTTATGTGTTGGAAAATAGGTCGAAATATTTTAAAGTAATGTTTCGTCGTGATGGAAAATACGTGATTTTGAAAATCGGTTATGCGATTTCTATTTATATCATTCTACGCTTAANNNNNNNNNNNNNNNNNNNNNNNNNNNNNNNNNNNNNAATTTGAATCAGAAGAACTTCAAAAATATAACTTTTCGAGAAAGGCCCATGGTAGGGACCTAGAAGTAATTTTGCGGGGGTCAAAATGTAATTTTTGAAAATTTTTCTATATATACCTTGAAGATTCTGGTAATTAAAAAAATATCATAATTCCTCAAATCTCCCCCCCCCCCCCCCCCCCCCCCCCCCCCCCCNCACATCCCCAAAATGCTACTTGGAGAGAACTAGTC…
scaffold602919	1969	(T)12	663	674	CTCTACGAGGCCAGACCAAC	59.867	20	TGCAGTCACACGCAATACAA	59.902	20	158	626	783	GGGATTGACTGGATTTGATCTTGATGTGTTTTGAACAAATTAGGCTAAATTATAATTAATAAAAGTTCAGGGCTTGTTTCGATAATTCTGAAAAATTTCTGGTTTTTTGTTGCAAATTGTAAATTCATGTATTAGATATGTATAAATTATTTTAGGATTGATTTGAAATCAATTAAATATGTATTTGACATTTTAAGAACCAAAATGATCAATTTGTAAAACTTTGGGGTTTTTATTTATTGAGTAATTAGATAAATTGGTTTATTTTAATTGCCCAAGGAAAATAGTTATCGAAAATTGTTTCGGAGTGAAAATTCCTGAAAACGACGAAAAACCACGTTACCGGGTAATGACTGCCCAAACAGTGAACTGGGCACTGTTCGGGCACCCCACGAACTG…
scaffold604373	1104	(T)10	404	413	GCAATTCGAGGGCTGATTAC	59.674	20	TCGGCACTACACAAACAAGC	59.911	20	179	296	474	ATGATCAACAATGAATAATTGAAAAGATAAATAGTAAAAAGAGGGCCCTCAGGTCTTAACTTTTAAGTTGCTCCTCTAAAGTGCGTTATGTGGTCGCCAGAAGGGTTAATGCTCCGTAATTTTTCTGGTTTTCTGGTTTCGTTTTGCTACTATTTTGCTCGTTGTTTTAATCACTGTTTCTTTTATTTTCTTCACTGTTTTTCTCTTTTTTTGGACTGGTTTGGAGACGGATTCACTGACTATTTTCTAGACTGGTTTTTGGTGATTTTTGGGACTGTTTTGGACTATTTTTTGGTGCAATTCGAGGGCTGATTACGGTGATTTAAGGGTTAATTTTGTTTTTTCTATTTTGGTCAAAGGGGCTACTTATTGTTGATGGTTTATGAATAGTTTTGTTGG…
scaffold604423	1273	(T)12	205	216	TTGTGGGGGATTGTAGGAAA	60.162	20	CCCATTCTTAATGCCCCTTT	60.143	20	188	115	302	TGCCAAGTAAATCCGATTGTCATTCACTAGAAAATGTTTAAAGTGAAACCTACATATTCCGATGCAGTTTTATTTCAAGGAAACCCCCTTATGTGTCTGCATTAATATTAGAGAATTGTGGGGGATTGTAGGAAAATTCTCTAGTATATTTATAGTTGTAGGATGGACATGTCCCTTAAGAAGTGTCTTATGGGAAAGACACAATTTTTTTTTTTTGGAAAAAGAAATGCAGAAGTTGAAGGAACATATCCTATAAATATGAAATAATATAACTCTAGACTTAAAAGGGGCATTAAGAATGGGTATAATCTTTAGGATCGTTACATTTTAAACCAAAGGGTGCCCATAAAAGCACTCATTCATGCCTATAAAAATGTGCCTTTGGATTCATTTTATTAA…
scaffold604423	1273	(A)10	762	771	ACACATTTGCCCAACACGTA	59.888	20	TCTGAATCGGTTGGGTTAGG	59.926	20	186	716	901	TGCCAAGTAAATCCGATTGTCATTCACTAGAAAATGTTTAAAGTGAAACCTACATATTCCGATGCAGTTTTATTTCAAGGAAACCCCCTTATGTGTCTGCATTAATATTAGAGAATTGTGGGGGATTGTAGGAAAATTCTCTAGTATATTTATAGTTGTAGGATGGACATGTCCCTTAAGAAGTGTCTTATGGGAAAGACACAATTTTTTTTTTTTGGAAAAAGAAATGCAGAAGTTGAAGGAACATATCCTATAAATATGAAATAATATAACTCTAGACTTAAAAGGGGCATTAAGAATGGGTATAATCTTTAGGATCGTTACATTTTAAACCAAAGGGTGCCCATAAAAGCACTCATTCATGCCTATAAAAATGTGCCTTTGGATTCATTTTATTAA…
scaffold604445	1003	(AC)6	524	535	TTGCCACAGACAAGTTTTGA	57.867	20	GGTGTTGAGATTTTTATGTCCGA	60.23	23	236	454	689	TTCCACGTGATTGAAGTGAATTTGATATTAAACGATATATTTATGATATTTGGTTTTTGCTTTATTTGTCATGATGAGCACGTGGTTTGTACATATTAAGTAAATATTTTGATTGCTTATAATGTTGTGGGCACAGAGCCCTTGAGTGTTGATAGATGATATGGGCACAAAGCCCTTAGGTGATGATATTAATCTGTTTTGTGTGAACCTGAGGTCCTTTTGTTTGATTGGTGTTTTCTTAGATTCTCTTTGATGCTGGACCGTAATCCAGATTGTATAGTTTTAGGATACATCATGTCAAATTTTCAGTAGATTCAGAGGTTTATGGAGATGAGTCATTTCTGTCTTCTGCCGGTAGCATCCTGCCTCTCGCAAGGTGTTACAACCATACTATTTATA…
scaffold604445	1003	(AT)6(AC)6	757	780	TCGGACATAAAAATCTCAACACC	60.23	23	TACATGACGCGGTGAGAAAG	59.864	20	147	667	813	TTCCACGTGATTGAAGTGAATTTGATATTAAACGATATATTTATGATATTTGGTTTTTGCTTTATTTGTCATGATGAGCACGTGGTTTGTACATATTAAGTAAATATTTTGATTGCTTATAATGTTGTGGGCACAGAGCCCTTGAGTGTTGATAGATGATATGGGCACAAAGCCCTTAGGTGATGATATTAATCTGTTTTGTGTGAACCTGAGGTCCTTTTGTTTGATTGGTGTTTTCTTAGATTCTCTTTGATGCTGGACCGTAATCCAGATTGTATAGTTTTAGGATACATCATGTCAAATTTTCAGTAGATTCAGAGGTTTATGGAGATGAGTCATTTCTGTCTTCTGCCGGTAGCATCCTGCCTCTCGCAAGGTGTTACAACCATACTATTTATA…
scaffold605001	1446	(TC)6taacctttcg(TC)6	253	286	GGACAACCCTAACCCTCTCC	59.795	20	GTCCAAGGATAGAGGGAGCC	60.037	20	235	169	403	AACACATGTCACAAATTAAATAAATCAAATTAAATCACCTTTCTAAATAAAACAAATCCCTTTCCTAAACTGAACAAACAACCTTCCTAAATTAAAGAAATCATTTCCTTATAACAAACGAATTAAATCTTCCCCATGATTACATAATCTTCGTTTCCTACCCGTATAAGGACAACCCTAACCCTCTCCTATAAAATGGCACATAAATCAAACCTTAGGACTCACTTCTCAATCCCCCATAATTGATCTCCTTCTCTCTCTCTCTAACCTTTCGTCTCTCTCTCTCTATAAGCCAACAAACCCTAATACACATCTCTTCTTCTTGGCAGCCTCTCCACAAACAAAACCCTAAACTCATCACATGTCCCCCCTTTTGGCTCTCATGGCTCCCTCTATCCT…
scaffold605001	1446	(CT)6	714	725	TCTCACCAAAACACAATCGG	59.541	20	CTTTGTTATCGTTTCGGGGA	59.931	20	183	610	792	AACACATGTCACAAATTAAATAAATCAAATTAAATCACCTTTCTAAATAAAACAAATCCCTTTCCTAAACTGAACAAACAACCTTCCTAAATTAAAGAAATCATTTCCTTATAACAAACGAATTAAATCTTCCCCATGATTACATAATCTTCGTTTCCTACCCGTATAAGGACAACCCTAACCCTCTCCTATAAAATGGCACATAAATCAAACCTTAGGACTCACTTCTCAATCCCCCATAATTGATCTCCTTCTCTCTCTCTCTAACCTTTCGTCTCTCTCTCTCTATAAGCCAACAAACCCTAATACACATCTCTTCTTCTTGGCAGCCTCTCCACAAACAAAACCCTAAACTCATCACATGTCCCCCCTTTTGGCTCTCATGGCTCCCTCTATCCT…
scaffold605513	1152	(T)11	753	763	CACCCCCTCCATCTCTTTTT	60.298	20	CGGAGGGAAAATTATGGTGA	59.756	20	260	550	809	CTCCTAATGCACCATATATAGACTTTAAACCCGGAATGATATAGTATCTCCCACTCTTTCATGGTTTGGAGAATGAAAACCCTTATATGCATATTATAGAGTTTGAAGAAGTCGTAGCAACCTTCCATGACCGGTTTGGGACTACATACACAATTAGACTTAAGTTCTTCCCTTTTACCCTTAAGGATAGAGCTAAAAGTTAGTTGTACTCGATCATAGGGTGAGATGACATTGTCATTCTTTAATAAATACCCCCCACACCATAAGACTAATGTCCTAAAAATCATTGTCATTCTTTAGTATCATCCCTTCACATGCGATTAGCGACCATACTAGTACTAATACATTGGATCCCATTAGAACTACGCAGTTAAGTGTGTTTAGGTGAGAGTAGTACTA…
scaffold608491	1233	(A)11	451	461	GGATTCGGATGCGGATATTA	59.719	20	CCGGATTCAAGTGAATTAAGAA	58.25	22	233	399	631	AAAGCAACCATTTTTTAATTGTGTCGAAGATTAGAAAAAAATTCCAACTAGCACAATTATCATAATGGAAATGGTGACAGCTAGCCGTAATCATTTCATGTACTTAGCATGTTTATAAATATTCGTAATATTAGTGAACTCTAACCAGTTTCAATTATGGATGACAAATTACATATCTGGATCTAAATTTATATAGATCTGAATTCGATTACGGATTTGTATAGATCTGAATTCGGATCGGGATTAAATTTTATGAATTCAAATTCATATTTAGATCCGTATATTTTTATGCGGATCCGGATACGGATATTATCCATGCGGATCCCCAGATATCCAAATCCGCAAAAACAAATCCATATTTTTATTCGGATCCGAATTCAGATCCGTATATTTTTATGT…
scaffold609625	5651	(T)10cc(T)10	2537	2558	GCATGTCGAAATTTGGAAAACT	60.352	22	TGGTATCATAGCTTAGGGTTTCG	59.549	23	272	2455	2726	GTTGTAGATATTTGAGTCTTCTTTCATCTAGAACTAGAATTTCCTCAATCCGATATGTGAGTAAAGTATTACGGCCAAAATACGAAATTTGAGTAAAGTTGGAATTTCCGAAATTGTACACTATTAGAACGCCNNNNNNNNNNNNNNNNNNNNNNNNNNNNNNTAATAATGAAACCATAAGTGTAAAATGATTAATTATTTTTAATAAATGTACACTTTTTAGTGTTTATCAGTTCCCTCATTGCCAAAAGTGATGAGACGACTTGAGGTTGGATGTTTTCTCCTGAGGCCTTTTGTGATTGAATGGCTCGGGGTCGGATGATTTCCCCCGAGGCCTTACTATATTAACGGCACGAGGAGTGAGTGTTCCCTCGTGGCCGAGTATTGATTAGGGCTCTA…
scaffold609749	1029	(T)10	859	868	TGGGGGCATCCTACACATA	59.741	19	TTGCTGACATAGTTCACAGACTCA	59.98	24	280	738	1017	TGCTATCTTGGTCTGCGAAGACCTTAAGTTTTTCCTAATGGCTTTGTCATTAACTAAATAATTCTTATGCTTTGGTATGGCCTTCACATTATTGTGTTTGCCATTGCAAGAAAGCATTAGATGCTTAATGACAAAGTTAGTTGGCTTGTGTAAGAGAATATAATTTCTACCATCTCTCCTCACTTGCAAGGGTTACCACTTTCATTCATTCACACAAGTGCGAAGGAGAGAAAATAGAGAGAGAGTGTTTAAACATTCTCAATAGTTGTGAGAGAGTTTGAAAGAAATTACTAAAGCCAAACATCATGTGACATCTTTAGTTCTCTAAATTGTTTAGAGTTCTTTTTTTACGTGAAGCCCACACTTTGATTTTTTGGTTTCGAGTCATAGCTCGGAAGA…
scaffold610219	1351	(A)32	400	431	TCTCATTGGAGTAAGTTCCGGT	59.998	22	CCCTCCAACAAACCAAGAAA	59.942	20	162	335	496	TATTATATATAAGATGATCATGTGGTGGGTATTACTTAAGGCAAAGTTTTTGAGAAATTAATATTAAAACAAATCAAATTTAAGCAGCCCCTATGGCTTCTTCTATAACCAAACACTTGTGCATCTATGGTTGCTTTGATCTCAGTGGTCCCAGCTGAATGGCAGTTTTATTTAGCAGAATTGATTTGCATTCACCATTAATTCTTTAATATTATTATTAGAGGAATGATGTAGTATCATTAATTAATATGTAAAATTATATCAAATATAAATATTATATATTTAATTATTTTTTATTATTTTAAAAACTGCTAATTAAGTGCTGATGCTTTGAATCTCATTGGAGTAAGTTCCGGTAAATGTAGATTGTGAAGAAAAGCTAAAAGCTGCTAAAGAAAG…
scaffold611247	3113	(AT)6	2350	2361	CCAAGGGATAGCTTGAGCAG	59.971	20	TCCTGACTGTCACGTGCTTC	60.03	20	235	2225	2459	CCGGAGGCCTATTTGCATGAGTTGAGATGATTGTTTTTTTTAATTAAATTTCAGGTCACCTCAAGGTGCTGGACTTGGATCTAGGTTTCATGTTTTTTAGCAAAGGTCATACCGAAATTTTAGTAGAAATAGAGGCTTATGGAGATGGGTTTTCCTATCTCCTGCCGGTAGCATCCTGGCTTCGGGCGGGATGTTACAAAGCGGCGCCTCGAATAGCGGGGGCCAAAACTAGTGAGAGTGGGTAAGAGGGGCTGGAAAATAGAATAGTACAAGAAACCCTTATGTTAGATGATGATGATATGGTTGACTATGTCGCTGGAAAAACGGCCAAATCGTAGACCAAAGTCCAGCTCCAAAGGTTGATGGAGCAAATGGAAAGAGCTGCCCAGAAAATGAAGG…
scaffold611697	1324	(T)10	919	928	TTTTGGTTGGTTGGTTGGTT	60.103	20	TAGACGGCAACCCTAGGAGA	59.83	20	201	776	976	TGAACAAAAATAAACAAAATAAGGACAAAATAATAAAATAACAGTAAATAATCAAGAAAATAACGATAAAATGTGACTAAATAAATAAAAAATGATAAATAACGAAACGTCAAAGAAAGAAAAATGTGACCAGAAATTTGGCCATCTTTGATGTAGGACTTCGCATACTCGGCTGGACGTATTTCACATCCAGCCAGACATGCAACATCCGGAACTATGAAAATAAATGTGGTAAGGGTGCCCTTATGTCTTACCTTTTAAGTGCTTCTCGGAAGTGGGTTAGGTCGTCGCCGGAAGGATCGTTGGTTAACTGTTTCTGGTCGCTGGTTCACTGTTTCTGCTCACTGCTTCACTGATTCTTCTTCGCTAATTTTCTGCTTCTGGTTCATGATTTCTGGT…
scaffold612025	1318	(A)10	486	495	GTGCGACGTGATCAAGAGAA	59.992	20	AGATTATCGCCCATTACCCC	60.006	20	277	341	617	TTCCAACGAGTATACAAGTTGGTGCCGGGAACTATAAAAAGGTGCTCGGTCTTATTCTCCTTCCTTGGTAGTATAACCCCTTCTTATCGCCCCTTCTGAAGACTTCTTCTTGAGACGCGCAATCGTCACATCCATTTAAATGCCCATCATATCACATTTATGGTTTTTTCTTATACAGACACTTGTCGAGCATCCGCTGCAATCCCGCCAAGAAGTGAGCAATATCTACGGTCCAGGACCGACACACAAACACTTCTGATCTCAAGCGTTCATTTTACTTTACCAAGGTGCCCCTGATGTCGACACCTGGCGCTCATCCGAAGCCTCCTCATGATCTAACGGTGCGACGTGATCAAGAGAAGGTAAAATCGACCATTCTGCATCTGTTTGGAAAAATTT…
scaffold614069	1349	(TATG)5(TA)6	940	971	CATGGAGTCCTTTCCACCTT	58.989	20	TTGTGGGGGTTGTAAGAAAA	57.973	20	222	807	1028	ATTCCAGGGATGATTTACGTTAGTGTCACGTTTGTTTAGCCATTCGTGTGGCGTTTGATAACAAGTTCGAACGAACCTTTCCAGAGAACGCATGTTCGTGTAGCGTTTGATAACGCGTTCGAACGAACCTTTCCAAAGAACTTGCGTTCGAGTGACATTCGTCGCTACATTTGAACGAAAATGAGAAATACAAGGTTTTTCCTTGTGCATTCGTCGGCAGTTCGAATGCCCTTACGTATTTTTCGTGCATAGAATACATTTTCCAGAGAAAAGAAGAATAAAACATGTAAAATTAGTGTTAACAACACATGTAAGTTGATAATAAGTTCTTAAGATTGTTGGTCGGATATATTATTAATCATATTATAACATGCATTATTCAAATATAAGTCATTAAAT…
scaffold614125	1062	(AC)6	721	732	CCAAAGACACTCGGCTCTTC	59.989	20	TTAAAGGTTGTTCGGTTCGG	59.968	20	268	545	812	TCGGCCATTCACAAACCACAAAGCAGCCTCCACTAGGCAAATTCCATCCACACAACTCAATAATCACAAACAAACCCTAAAATCTCTCACACAACTCACAGCCTTCTTCCCTGGACACTCTCGGCAGAAGCAGAAAACAAAAACAAAAACCCTAATACACTCACACCACTTCTCTCTCTCAACCCTCTCTCGGTCTCTCTCCCATCTCTCACAAAAAATAACCCTAATCTCTCTCTCGCAACCCTACATCACGCCATCAACAGACAGACACGTCAAGTAACTTACACTCAGTAACACAAAGCTTTCACACACGTCTCCCTATCGCACAACCAACACACAAAGCCTGCCCTTCACAAATCACAAACGACAAACCCTAAGCCACAAACTGTCCACTTTACC…
scaffold615819	1187	(A)10	567	576	TTCCAGAAACCCAATAAACAA	57.157	21	TTAGCATGGCTCTGGTTGTG	59.864	20	181	502	682	GACTCTTACGATCCAGTAGGATAAGACTGTTGCTGCAATTCTGATCCCCAGCAACAGGGATACTTAAGACTTACAGTATAAATAAGTTGTACCTTAAAATTAATCTTAATGTTTAGAAAATATTATTGTGTATACAGCAGTTCCCAAACTGTAAGAAACGCCGAAATTTAATAATAGTTATTGTCAATTTATCTTGTCATAACAATAAAAATATTTGTGTATATAAATATTATAATTTGTTATTTATTAATTCATGGGAGGCGCAATTCATTGTTTTTATTTTTAGGGTGGCTTAAACTAAATAATTTTGGGAACCACTGTTTTTCCTATATCAAATACATCAATGAATGTTAAAGTTTCAAGCTCTATTAATTAATTTTTTGAATTACAATAAAATAA…
scaffold615819	1187	(A)10	846	855	GTGCACCAGAATGGAAACCT	59.973	20	AAAGTTTTTCTTACGATATTTTCAAGC	58.918	27	238	696	933	GACTCTTACGATCCAGTAGGATAAGACTGTTGCTGCAATTCTGATCCCCAGCAACAGGGATACTTAAGACTTACAGTATAAATAAGTTGTACCTTAAAATTAATCTTAATGTTTAGAAAATATTATTGTGTATACAGCAGTTCCCAAACTGTAAGAAACGCCGAAATTTAATAATAGTTATTGTCAATTTATCTTGTCATAACAATAAAAATATTTGTGTATATAAATATTATAATTTGTTATTTATTAATTCATGGGAGGCGCAATTCATTGTTTTTATTTTTAGGGTGGCTTAAACTAAATAATTTTGGGAACCACTGTTTTTCCTATATCAAATACATCAATGAATGTTAAAGTTTCAAGCTCTATTAATTAATTTTTTGAATTACAATAAAATAA…
scaffold615959	1138	(A)21	890	910	GGCTTGATGGAGGATTTTGA	60.014	20	ATTGGCTCAATTTTCGTTGG	59.938	20	262	782	1043	CGATCCTTCTTGACCAGCAATGAAGGGCAAACCTCTCTAAAAAAAGTAATAAGTGGTCGAGCTGCTGTTGAAGCTGCCTTCTCATGTGATTTTTCATATAATACACGATCTTGCGATAAATCTTCTGTCATCAACATAGGCATTCGCGGGCAGATTTCCCTAATAGAATTCAGGAACGGTCATGTGCGAATTGATTAACTATCTGCTTGAATAAAAGGTTCTGCTACATCAGGAGGCACCATGTCGTGACGAGCCTAAACTGCTGTCGCAAGCAAATTGGTGAAATCACGTTGATGAGGCTGAACATATTTAAGGAGAAGAGGGTAAAAATTTAATAAAATCAATCGGAGAAACCCAATCATCCGAGCAATCACTTTCAACATCATCATTTTGACCTCA…
scaffold617109	1292	(A)11	127	137	AGAAGAAGAATGAGCAGCGG	59.717	20	TCCTTGGGTGAGATGATGGT	60.326	20	140	65	204	GGAGGAGGAGGAGAAGAATGAGGAGGAGAAGAAGAATGAGAAGGAGGAGGGGGAGGGGGGGAAGGAGAAGAAGAATGAGCAGCGGGAGAAGAAGAAAAATGAGAAGAAAAGGAGAAGAAAAATGAGAAAAAAAAAAAGGAGATGGAGAAGAATAGGAAGAAGGTAGTCTCTTCCTTATTTATTATACCATCATCTCACCCAAGGACTTGAATATGTGACTTCTTGTATATAAGAGTTAAGTAAATTATGACATCATTTGAGGATTAAAACCCAAATATACTTAAAATAATTTAATGAACCGAAACTAAATCACATAGAAAACAAATTGAAAAATGTAAGAAGTGGCGGATTTCACTTGTTAACGTTCGTTAATTTACAAAATTTAGGGATTGATTTATT…
scaffold618375	1025	(A)10	903	912	TACCACATTGTCGGTGGATG	60.24	20	GCACTCTCCCTCCAAATATCA	59.14	21	255	685	939	GTTCCTCGCGATGCGTGGAAAACAGCTTTGAGCCTCCGACAAGTTTCGCTTACAAATTTTCTATAAAAAAAGAAGTTAGTCATTATTTTATTTGAAAAAGACTGCAAAATGAAATATTATGGAAATTTAAAACTTACCGCGTATTCCTCTGAATCCCACATGCGGCATATATACACCCAATCCTCATGACTGATGTCAAGCTGCCGATGGGAAATAGCATTAGCCACACCATACTCATCGAAGATGAGCTTGAGTTTCTTCGTGTGATAATTCGAGTAAAACTTGCTCATGCAGTGCTTAACGTACTTGGCCACATTCAGAGCGGACAAGTCAAAGTCGAACTACTCTTGCAAAAAAAATATATTTAGAAGTATCATTTAAATAAAAATAAAAAGTAAA…
scaffold619211	1635	(T)18	136	153	AGGATGCTACTTCGCCAATG	60.235	20	GCGTGCTCTTCTTAGTTGGG	60.015	20	228	48	275	CTAAACCCTAAACCCTAAACCATAAACCCTCAACCCTAAACTAGCTAAAGGATGCTACTTCGCCAATGAGTAAACCCTAAAACCCTAGACCCGAAACCTCAAACCCTAAAAACCCAAAACCCTAAATCCTAACTCTTTTTTTTTTTTTTTTTTGGAAAAGTTAAGTGTTATATTCAAAATGTAAAAAGTTTACAAGAGCAGATTATGGCATAAAGCCTACAATAGACCATGTCCAAAACCGAATACAAAAATAGAACCCAACTAAGAAGAGCACGCAGGCCCAATATGATAACCAATGCCCAGAGCTAACAAAGATTTAAGAGTTAAAATAAAAAGCCCAAATTTAAGAGCCCATTAGCTCTATAATGTGTCCATCAGCAAGATCCACAAAAAGCCATG…
scaffold619217	1184	(A)14	361	374	AACTGATTCCATGAGTGCCA	59.09	20	TCGATTGAATGCTACTGTTCTGA	59.897	23	255	309	563	GTTAAGAGAGTTTGAAATTATTGAAGATGGGATTGAGGTGGCCAAACTATGCTGGAAGCTTTAATCTTAATTATAATCAATTAGTGTTAATTTATGACAATGTTGCATAATTAATTAATTACATACTTTTGGCAGNNNNNNNNNNNNNNNNNNNNNNNNNNNNNNNNNNNNNNNNNNNNNNNNNNNNNNNNNNNNNNNNNNNNNNNNNNNNNNNNNNNNNNNNNNNATCATTGAAACCAAATATGAAGTTTGCTAACAAGAGTTTTACATAATGACTAATAATTAAATAGACAATTATGAAAATTTACTAACTGATTCCATGAGTGCCATTTAATTTTGAAAAATTAAAAAAGAAAAGGCAAAAAAAAAAAAAAGAAAAGAAAAACGAAACCACACTCA…
scaffold619217	1184	(A)10	755	764	TGGGATAACCATAAATCACAAGC	60.089	23	CTTGCACAACAAGCAAGTACG	59.587	21	242	612	853	GTTAAGAGAGTTTGAAATTATTGAAGATGGGATTGAGGTGGCCAAACTATGCTGGAAGCTTTAATCTTAATTATAATCAATTAGTGTTAATTTATGACAATGTTGCATAATTAATTAATTACATACTTTTGGCAGNNNNNNNNNNNNNNNNNNNNNNNNNNNNNNNNNNNNNNNNNNNNNNNNNNNNNNNNNNNNNNNNNNNNNNNNNNNNNNNNNNNNNNNNNNNATCATTGAAACCAAATATGAAGTTTGCTAACAAGAGTTTTACATAATGACTAATAATTAAATAGACAATTATGAAAATTTACTAACTGATTCCATGAGTGCCATTTAATTTTGAAAAATTAAAAAAGAAAAGGCAAAAAAAAAAAAAAGAAAAGAAAAACGAAACCACACTCA…
scaffold619725	2286	(A)13	2088	2100	CAATTGGTCCCGAACAGCTA	61.021	20	TCGTCAGCTCAGTGCCTTTA	59.74	20	226	1999	2224	ATTCTGAATAGCCTCAATCTTCTAAGAATCTACTCCAATCCCATCCTTAGACACCATATGCCCCAAAAATACCAGGCTAGTCAACCAAAACTCTCACTTTGAGAACTTGGCATACAACTTCTATTCTCTCAGTGTCTGCAACACCTAATGAAAATTCTTTGCATGCTCATTTGTATTCCTTGAGTACACCATATCACAAACCGGTCTAGAAAAGGTCTGAACACCTTGTTCATCAAATCCATAAATGCTACAGGGCCATTGGTCAGACCAAATGATATTACCAGGAACTCGTAATGCCAATATTTGATTCGAAAAGTCGTCTTCGGGACATCACTATCCCTAATCTTCAATTGATGATAACCCGATCGTAGATCAATTTTTGAAAAACACTGGGCCCCT…
scaffold620119	1063	(T)10	367	376	TGGTGCAATTCCAAATCAAA	59.907	20	TGTCCAATGGAGTCTGGGAT	60.326	20	256	204	459	CATGATGTTCTCTACAAATCCAAATGAAGAGATGACATTATGGAAATTTAAATACCACTAACATGAGGATTGTTTTAATCCGTATGTGGATTTATTAAGTTTGCATACCAAATTTCACCATCACTAGAAGAGAATCATTTTGGTTGTTTCATGTAAACCTCCTCCATTTAATATATATTAAGGAATGTTGTTTTCATATCCATTTGGTGCAATTCCAAATCAAAATGAGCAAGTAATGCCAAAATAATATGAAGAGAATATTTCTTAGATATAGGAGAAAAAATCTCTATATAATCGATTCATTCATTTAGAGTGAATCATTTAGCAAAAAGTCTTGTTTTATATCTCTCAATATTGCCCAATGAGTTTTTTTTTTAATTTTTTTCCCTAAAGATCTAT…
scaffold621117	1782	(T)10	408	417	AGGGGTCCTTGATTGTGTGT	59.279	20	GCTTCCTATGTGTGAAGGGG	59.55	20	245	348	592	GCTTCATGATGCTTTTCGGGACTTACTCTCTTAATTTTGATTGGGCTTATTTGCTTATGTACTCATTTTGGCCCACTTAGGAAATTAATCCCCTCCTGACTTGTCACAAGAGCTGGGCTTTGTTTGCCGTGGCCCTCGTGGGCCTGATTTCCACTCAAGCTCTCGCAAGGGGCTGTTTTCAGCTTATTTTTGGGCTTTGCTATTTGGGCTTGTTGTCACGGAAATTTGGGCTCGAGCAATCTGGCTGATGTAACTCTTCTTGCGAGTGCACTCATGTGGGCNNNNNNNNNNNNNNNNNNNNNNNNNNNNNNNNNGTCAAACCTTTAATGTTGGGTTTATTTTAATCTTAGGGGTCCTTGATTGTGTGTGGGTTTAATGTTTAGGGTTTAGTACAGGAAC…
scaffold621777	1394	(A)19	155	173	CGATTGCAGCACAATTAGGA	59.833	20	CCCACCATTGATCACACATC	59.611	20	269	97	365	ACATGAGCATCCCAAAATTTGCCATTTAGATTATGTACAAATCATTGGGAAATTACAAAATAATGACGCTGAAAAAATTGCTCCCAGAATCCTCACACGATTGCAGCACAATTAGGACAATATAATACACACAAACAAACAGCCATGTTAATTCAAAAAAAAAAAAAAAAAAACAGCCATGTAAATCCATAATATTTTTACTCTTATATTTCCCCTATTACTAACTAATACTGGCTTCCCCCACCGTCTTCCACACTCTAAATATGAAATCAAAATATAAAACTTACAAATCACTATTTATTAACCATTTACACATATCAATTGAATTTCCTACAAGTCATGATGTGATGTGTGATCAATGGTGGGCACAAAGGTCACAGTGAAATATCAATTTGGAAA…
scaffold621777	1394	(A)12	893	904	TAGAACACCAATGGACGCAA	60.111	20	GACTCTTGCGGAGCAACAAC	60.986	20	227	772	998	ACATGAGCATCCCAAAATTTGCCATTTAGATTATGTACAAATCATTGGGAAATTACAAAATAATGACGCTGAAAAAATTGCTCCCAGAATCCTCACACGATTGCAGCACAATTAGGACAATATAATACACACAAACAAACAGCCATGTTAATTCAAAAAAAAAAAAAAAAAAACAGCCATGTAAATCCATAATATTTTTACTCTTATATTTCCCCTATTACTAACTAATACTGGCTTCCCCCACCGTCTTCCACACTCTAAATATGAAATCAAAATATAAAACTTACAAATCACTATTTATTAACCATTTACACATATCAATTGAATTTCCTACAAGTCATGATGTGATGTGTGATCAATGGTGGGCACAAAGGTCACAGTGAAATATCAATTTGGAAA…
scaffold621797	1240	(T)13	790	802	TGTTGGCCGACGACTATAAA	59.182	20	GGGGGAGTGAATTGGATAATG	60.384	21	220	740	959	AGCACTTCAAGGAGTCAAACAATGTGATAGGGAGACTCACCAAAGTGTTAGAAACACTAAAAGAAAGCTTGGAGCTTCCATCTTCAAAGAAATATTTTGAACTTCATCCAAACTAATGTAAGTATTCCGCAACTTCCTTTGGTAATTTTCACACGATTCACGCTTAGAGATCCAGTGGCATGTCTAGGACACTTACATCAAGCCTCTACAAATCGGTATACCGGTCTCAGATAAAGCGTATGGGGGCAGAGTTCTAAATTCATTTTTGCCTCACTTTTGCACCTTCATATAATTTCTATCAAGGCAAAAAATTGAGTTTACTAAATCTTTTTTTACCATACATTCTCATACAAAAAGCTCACACACTACACCTTCATATAATTTGTATGGAGCTTAGAT…
scaffold621807	1914	(T)11	771	781	ATTAGGTCTCCCCACCCAAG	60.183	20	TTCAAACCCCGATGGAATTA	60.124	20	158	725	882	TGATGTGGTACTTTCGTTCCACATGCTTCGACTTGTGATGCTCCCTCGGTTACTTTGTTTGCGCAATGGCTCCAGTATTATTACAGTATAACAAAATTGGATTCTCGATACTTGGGACTACTCCCAATTCTATGATAAAGTTTCTAACCCATACAACGTGATGCATGTATGATGGATGAAATGCATGTTAACTCAAACATTAACATATATCCTTCAAACTTTATTCCTCTCACATAAGTGGTAAGTCCAATATCTTTCCTAGGTTTGACTTAGCTTATGTGCCAATAGGGATACACAGACTCGTTCTCTCCTATGCTAACAGAAAAACCTTATCTACTTTGGTTCTTTTCCATCGTTAAAAGACAAAGGCCGCATATTTACAAATCACTAAGCCTAACA…
scaffold622789	1843	(A)10	1264	1273	GAAAGATTATCCCGGTGCAA	59.901	20	GCCTTCCAGCTTTAACCACA	60.249	20	257	1163	1419	GCAAGCCTCCAAACCACTTTTGGTGGAAGTTTGAAAATGGTACAAGCTTACAAACAACTTTAGGTGAAGCACTATTCATGTGTTGAATTTTTTAGCCTGATATTTGCTATAAATACAGAGCTCATTTGTGAGTTTTAGACATCCCAAAAACATTAAAGCTTCAAGTAAAGAAAGCTTTGAGAGTGTAGAGAGAGTGAGGTTTTTGTAAAGTTTAAACATTTTCTAAAGTGTATTTTTATAGTATTAGAATTTAGTTTTTCCTCATAAATAATCTTCAGTGATCAGAGAATCACAACACTCAGATCACCCAAAAAAGATCCTAAAAGCTCCAAGGCAAGAGAGCTTGGTAGAAAGTGTAGTTAGTGAAATTTTTTGTAGAGTTTGTAATCTCTTGTAGAT…
scaffold623003	2398	(AAT)6	672	689	TCTCACATTATTTGGGGATAACAA	59.624	24	GATTAATACCTTTTGAAACTAGGAAAA	57.001	27	255	593	847	ACGTGCTCTTGCGTTATACGTGTGTGTTTACGCCGGTCACATATCCATCATATTCAGAGCACATGCAACTTGAACCCTATTACAAATATCCCAATAGTGATATATGAAGATAATGATGCATGTATTGCACAAATTAGAGGAGGGTACATCAAGATAGACAGAACTAAACACATCTCATCAAAGTTCTTCTATACTTATAAGCTCCAGCAGAGTAAGCAAATTGATGTCAAGCAAATACGTTCCATTGATAACTTTTCAGATTTATTTACGAAAGCTTTACCGACATCCACCTTTGAGAATCCTATACATAGCATTGGCATGCGTCGACTTAGTAAGTTATCTTAATGATATCTTTTAAGGGTGAATATTTCATCAGGGAGAGTGTATTTATTGACATGA…
scaffold623003	2398	(T)11	1441	1451	TGAGAAGTCTTCCCCTCGTT	58.866	20	TTTGGTGTTGATAGTTTGTGATGA	59.424	24	253	1341	1593	ACGTGCTCTTGCGTTATACGTGTGTGTTTACGCCGGTCACATATCCATCATATTCAGAGCACATGCAACTTGAACCCTATTACAAATATCCCAATAGTGATATATGAAGATAATGATGCATGTATTGCACAAATTAGAGGAGGGTACATCAAGATAGACAGAACTAAACACATCTCATCAAAGTTCTTCTATACTTATAAGCTCCAGCAGAGTAAGCAAATTGATGTCAAGCAAATACGTTCCATTGATAACTTTTCAGATTTATTTACGAAAGCTTTACCGACATCCACCTTTGAGAATCCTATACATAGCATTGGCATGCGTCGACTTAGTAAGTTATCTTAATGATATCTTTTAAGGGTGAATATTTCATCAGGGAGAGTGTATTTATTGACATGA…
scaffold623003	2398	(T)12	1814	1825	TTCGTTTCGGTTCTGTTTTT	57.398	20	CCAAAGCTACATGAAGATAGGGT	58.728	23	137	1715	1851	ACGTGCTCTTGCGTTATACGTGTGTGTTTACGCCGGTCACATATCCATCATATTCAGAGCACATGCAACTTGAACCCTATTACAAATATCCCAATAGTGATATATGAAGATAATGATGCATGTATTGCACAAATTAGAGGAGGGTACATCAAGATAGACAGAACTAAACACATCTCATCAAAGTTCTTCTATACTTATAAGCTCCAGCAGAGTAAGCAAATTGATGTCAAGCAAATACGTTCCATTGATAACTTTTCAGATTTATTTACGAAAGCTTTACCGACATCCACCTTTGAGAATCCTATACATAGCATTGGCATGCGTCGACTTAGTAAGTTATCTTAATGATATCTTTTAAGGGTGAATATTTCATCAGGGAGAGTGTATTTATTGACATGA…
scaffold623003	2398	(A)10	1966	1975	TTTTGTCCACCCTATCTTCATGT	59.755	23	TGAGATTTTCCTTGTGGAGAGA	58.909	22	182	1821	2002	ACGTGCTCTTGCGTTATACGTGTGTGTTTACGCCGGTCACATATCCATCATATTCAGAGCACATGCAACTTGAACCCTATTACAAATATCCCAATAGTGATATATGAAGATAATGATGCATGTATTGCACAAATTAGAGGAGGGTACATCAAGATAGACAGAACTAAACACATCTCATCAAAGTTCTTCTATACTTATAAGCTCCAGCAGAGTAAGCAAATTGATGTCAAGCAAATACGTTCCATTGATAACTTTTCAGATTTATTTACGAAAGCTTTACCGACATCCACCTTTGAGAATCCTATACATAGCATTGGCATGCGTCGACTTAGTAAGTTATCTTAATGATATCTTTTAAGGGTGAATATTTCATCAGGGAGAGTGTATTTATTGACATGA…
scaffold624189	1668	(A)10	1521	1530	ACCCAGGGTGGAAGGTTAGT	59.717	20	TTCGTTGGTTTATGGGGGTA	60.046	20	277	1325	1601	ATCCACCCCGAGTAGCAGAATACCTTTTTTAGTTTATGCAGGGGCCACGGTAATGGTTTTCCCCATTTGAGTAAATATTTTCTTGGATAGGGGTGGTACTATCTCCTCGGGTTCATCACTCCCAATTGTGTGATGATGTTTCCTAGACGGTTGAAGAGGGGTCCCAAAAGCTTTGGCTGGCGGGCTCGGAGCTATGGATGTTTGTATGGCTTGGGGAGTCCCGGTTGGAGGCATGGTTGGCACGATTTTCCTTTTGGCTTCGGGTGGAACTAGGGTAGTGATACGCCCTCGGACGCTGCTGGATCCGCGTCGGCCGGACCACTACAGAAAGGAGTGGACTCTTACCCTAAGCACCTTTGAGCTCAACATTCCTGCAAGAAACACAGACAGAAAATGCAG…
scaffold625093	1013	(A)10	62	71	CTTAAGCTCGGGTCGGGT	60.21	18	ATCAAAGGGCTGCTATGTGG	60.096	20	220	15	234	GTTTTACTTGCTCCGCTTAAGCTCGGGTCGGGTGGTTTGGCAGCGGGGTTTCCAACGTTTCAAAAAAAAAATTCTTTATTAAGTTGCAATATGCCTAGGGCTGGGAAAATTACCAGATTTGAACAGACCCAACCCTATCTGACCCGAATCAGATCAAGTTCGGCCTTTTATGTAGGGGTTGGTATTGCAACTAAATTCGTCAGAAAAATATATCACCACATAGCAGCCCTTTGATAAAATCAAAAATAAAAAAAGACCTAGCTTTATCAACTCTCGAGCATATCATTTCATATTTTGTAATTATGTTTTTGTTTTTCCTTTTTCTTTTTGATTCTAAATGTATATTTTAACTTGATATGTATCAAACATGTTATGTATTTGCTCAACTGCATAGTAATG…
scaffold625687	1213	(A)10	1168	1177	AAGTTTTGGTGTTGTTGTCGG	59.921	21	GCATGTCGATAAATATTGTGTCTT	57.327	24	276	937	1212	AATTCTTTGTTGTTTATTATGTTGAATACCATGATGTTTTTATTTATCTTCTACATCATGAACTAGATCTTCTTCTAGGATTGTAATGGAACCCGATATGAACTTTTATTAATTGAATCTTTTTATAATTGATTTGTGATATTATATTTGGATTATTTATCATTCTCTATACATAATAGGATCTATTGTTGGGCCAACAATAGGACAGATATGGTATAAAGAACTTAGAAAAAAATGAAATTTTGGTTTACCTTTGGGAATTGATAACGCGTTATCTAATTCTATTGAATAGATTTTCGTGCAGGATAAGAATATACTTGTAGGGCATGCAAAGCCATAATTAGAACTTGATCGTAATTAATTTGGTTTAGATTAATTATCATATGAATATAGGTAATT…
scaffold625797	1204	(GA)6	772	783	CCATTCTTAGAGGGGGCAAT	60.278	20	ATGATCGCACGTTTCTTTCC	60.081	20	262	646	907	GTGATTGGCTATATAGAATCCGTGTTTGACTTTCTTTCTGTAGATGGATGAGTTTGAAATGGTTTGAGCGTGTTTTTTTGGATGAGTGTGAATAAATATGATAAGTTTGATGTGTTATTGGTATAAAATATAAGATNAGAGAGTGAGATACGTAACTTTTTAAAAGGTGTAAAGTGTGGTGACTTCTGAATATAAAAAAGATGGTAATATACGTACGATCGGTTTTGAATGATCAGAAATAAGGACGGAGAAATTTCGAGGACGAAATTTTTATAATGAGGGGATGATGTAATATCCCGAGTTTTTCGGAACAGTGCCGAAAGGTTTCCGAATTAAAGTTAAGGATTTGAAACAGGATGTTAATAAAAAATAAGAGTTAATGTGCTGGGAAATAGGTTT…
scaffold626739	4290	(AT)11(GT)13	99	146	CATTGTGAGAGTCTATTTTGGTTTG	59.15	25	GCAACGCAGCACATCATACT	59.902	20	266	31	296	TGGGTGACCTAGAATTGTTCATGAGTTATTTCATTGTGAGAGTCTATTTTGGTTTGTATTTTGATTTAAAGTAATGCATATATATATTTAGAATATAGATATATATATATATATATATATGTGTGTGTGTGTGTGTGTGTGTGTGTATGTGTGTGTTTGTTGTATAACATATGTTGTTGTTGGTTTTGAAATTAAAATTATTTTGAGTGATTTTAATTTATGTTTAAGGTTTTAGAAATTAAAAAAACAAAATTGAAAACAGTAGCTGCTTCAGTACAGTATGATGTGCTGCGTTGCAGCTCGGGCGGTCGCGCCCCATCTATGGTTTTTATCTCGATTTGGTTTTTTCGAACCCCGTTTTTCCCTATACACTTGTAATGGAATATGATACTTCATTAA…
scaffold627071	1813	(A)10	294	303	TCGGGTTATATCCCACCGTA	60.031	20	CTGATGAATGAGGGTGTCCC	60.326	20	271	85	355	GGTCGGGTTACATCCCACCGAGTCCATCTCATTGGTCTCGGGACGTAATATTATCCCAGAGCCAAGTGCTCTTTTCAGCTTAGGGTCGGGTTATATCCCACCGTATGCATTTGATTTCGGCTCGGGGACAGACAATCAACTCGTGGCCGAACTCGAATTGGTCGGGTGCGAGGTCACATTGAGATTTGGAAGAGCAAGTCAGAAAATTTGAAGCCAAAATAAGCCAAGTATGGAAAGCAGAAAAGAAAGCAGTCAATATAAGTAGTAAAAGAGAAATTACAGATTGTTGTTACAAAAAAAAAAGTTATATTGTTTGAATTACATAGGGCCCCCTTCGGGACACCCTCATTCATCAGCCCGCACATGAGCAGCTGATTCTTCATGGTCCGATCTGAATGG…
scaffold627257	1266	(T)11aaatgattaattaatgaggg(A)10	36	76	GGTGAGTAATGATGTTTAAGATTCCA	59.702	26	CCTTTTAACCCCCAAAACCT	59.216	20	143	2	144	TTGGTGAGTAATGATGTTTAAGATTCCATTTGGGGTTTTTTTTTTTAAATGATTAATTAATGAGGGAAAAAAAAAACTCATTCAAAAGAAAGAATCATACACTAATTTGATCCTAATACATTTACAGGTTTTGGGGGTTAAAAGGTACAATAAATAAGTAGTTGAATATGGAATTAATTAGATTGATTGTGGTTTTTTGGTGTTGTGGTTTGATATGTGGTGAAGTGATAAAATTGTATTTTGAGTCGTGTACTTAGCATATTGAGAGAGCTTAAAAATATTTAATTTTTATAAATAAACAAGGTCAAATAGGGGATAAAAACATAGACAAAACGATCTCTTTTGGTTGTGTTTAAAAAAAAAATCAAAACAATATGATTATGGTGGTATGTTTTGTCT…
scaffold627257	1266	(A)10	355	364	GGTGTTGTGGTTTGATATGTGG	60.015	22	AAATCCCAAATGAACTTCTTGC	59.485	22	255	198	452	TTGGTGAGTAATGATGTTTAAGATTCCATTTGGGGTTTTTTTTTTTAAATGATTAATTAATGAGGGAAAAAAAAAACTCATTCAAAAGAAAGAATCATACACTAATTTGATCCTAATACATTTACAGGTTTTGGGGGTTAAAAGGTACAATAAATAAGTAGTTGAATATGGAATTAATTAGATTGATTGTGGTTTTTTGGTGTTGTGGTTTGATATGTGGTGAAGTGATAAAATTGTATTTTGAGTCGTGTACTTAGCATATTGAGAGAGCTTAAAAATATTTAATTTTTATAAATAAACAAGGTCAAATAGGGGATAAAAACATAGACAAAACGATCTCTTTTGGTTGTGTTTAAAAAAAAAATCAAAACAATATGATTATGGTGGTATGTTTTGTCT…
scaffold627257	1266	(T)10	1145	1154	AAACGATAGAACCGAATGACG	59.101	21	AAATTGACGAATCGGTTCAGA	59.56	21	131	1072	1202	TTGGTGAGTAATGATGTTTAAGATTCCATTTGGGGTTTTTTTTTTTAAATGATTAATTAATGAGGGAAAAAAAAAACTCATTCAAAAGAAAGAATCATACACTAATTTGATCCTAATACATTTACAGGTTTTGGGGGTTAAAAGGTACAATAAATAAGTAGTTGAATATGGAATTAATTAGATTGATTGTGGTTTTTTGGTGTTGTGGTTTGATATGTGGTGAAGTGATAAAATTGTATTTTGAGTCGTGTACTTAGCATATTGAGAGAGCTTAAAAATATTTAATTTTTATAAATAAACAAGGTCAAATAGGGGATAAAAACATAGACAAAACGATCTCTTTTGGTTGTGTTTAAAAAAAAAATCAAAACAATATGATTATGGTGGTATGTTTTGTCT…
scaffold628169	1306	(TTC)6	313	330	CCTAGGCGGGATGTTACAGA	60.088	20	AACAAACGGAAGTGAGTGGG	60.005	20	211	210	420	CCGGAGGCCAAGTATTTACATTTTGTTCTTTGAGTTCAGGCATGAGGCTTAGATGATGTTTGCATATGATTTGAATTGCATAGCGGGTTGTTTCCGGATGCTGGCTATAAGCCAGATTGCATGATGTTCTGCATACATCATGCCGAAATTTCGTCAGAATCAGAGGCTTATGGAGATGGGTTTTCCTGTCTCCTGCCGGTAGCATCCTGGCCTAGGCGGGATGTTACAGAAACTTCCCATCCACCAACCCTTTTCCTATTTTTTTTTCTATCTTTTCACTTCTCTGCCTCTTTTTTTTTCCTTCTTTTCATTTTCTTCTTCTTCTTCTTCTTTATTCTTCTCTCTTTTTATTTTTTATTTTTATTTTCTTAATGTTTTCTTCTTTATCCTTCTTTGCCT…
scaffold628269	1875	(T)10	612	621	ATGCTCATGGGAATGTCCTC	59.893	20	TGACCGTTGAAGAGGGAAGT	59.697	20	253	435	687	TGAAATCAAAAGAATTACAATGACATCATTATGAGGAATGAGGAAGAGCCATCTATATAACATAAGACGTCCACTCAATAACATGAGCAACATAGTCTATAACTTGTTCAAAATATATGTTGGTCTATAAATACATCTACGAGGAAAGTGTGGCGCAGAAAGTTAAGTAACAACAGTTGGGTGATCCTATTGAAAATTACATGGTACAAAGAGACACATCACAATGTGGGGAAGTTACCATCATTGACACCGCATACAAGTTTAGTATATTGGTACAACCATTCTAAGTGAAGCACCCCACAAGTCATCTTGATATTCCATCTACTCATTCATGCTCTACAATAGTATAGAGCATGAAGAAAGTGACATGTGCACATAGCATAACAGAAGACCCTTATT…
scaffold628681	2319	(T)10	191	200	CTCCCCACAGAGTCTGAAGC	59.986	20	TCATACAGATTGTGCCCTGC	59.679	20	265	128	392	ATTAATTTTGATCTAGATTTAAGATAGATTATCTTTGACTGCAGGATGAACCAAGGTTGAGGGAAATACTGAAATTTGCGAATGCATGTGGAGCCATTACAACTACCAAAAAGGGAGCAATTCCAGCTCTCCCCACAGAGTCTGAAGCCGTCACCTTATTCAATGGAGCATAATAGACAAACATTTTGCGTTTTTTTTTTCTTTTTCATTTTTTATTTTTTATTTTTGCTTTTTATGTTTTATGTATTTTATTTTGGTTTGATCCAAGTTCCATGGAATTCAATAAAAGAAAGGGGCTTCTAAGCTTTCAATTTTTCTCAGCTTTTTTCTACTCTTATTTTTTGATCTGAATGGGATTAGGTGTAGAATATGGGCAGGGCACAATCTGTATGAATTGAC…
scaffold628807	1008	(A)11	377	387	GTCGGGTTCGCGAGTTAATA	60.096	20	TGCAAATGTGATTTTGGGAA	59.907	20	252	223	474	GCACTTTCAAATTTTAAATAAAGACGAGATTTGAACAGAAAGATCTTGAACCACTTCAAGAAATTTTACAAAATCACCAACAGGTACTCATAAATTTTTTAGTTTGATAATTAATATTTGCTATAAATAGAGAAATAACAAAGTTGAGGAAGCGCTAGAGGTTTCATTTTTAAGGCAAAATTACAACCCTAGACTCGAAAAATAAAGAGGGGAGACACTGTGGGTCGGGTTCGCGAGTTAATAACATGGACTTATTTGGTATAAATTAAATATTTAGGTAGAGGCGATTTTGAGTTGACTTAAATTTTATACGATTGTAGGTGAATTCTTAAAATGAGAACTCTATCGATGAATGATAAAAATTATGTGTCTTATTAAAAAAAAAAATTCTCTAAATTC…
scaffold628807	1008	(A)10	838	847	TTATGGAGGGTTTGGATGAA	57.86	20	GAAATGGTCCGGTTTGAGAA	59.91	20	252	650	901	GCACTTTCAAATTTTAAATAAAGACGAGATTTGAACAGAAAGATCTTGAACCACTTCAAGAAATTTTACAAAATCACCAACAGGTACTCATAAATTTTTTAGTTTGATAATTAATATTTGCTATAAATAGAGAAATAACAAAGTTGAGGAAGCGCTAGAGGTTTCATTTTTAAGGCAAAATTACAACCCTAGACTCGAAAAATAAAGAGGGGAGACACTGTGGGTCGGGTTCGCGAGTTAATAACATGGACTTATTTGGTATAAATTAAATATTTAGGTAGAGGCGATTTTGAGTTGACTTAAATTTTATACGATTGTAGGTGAATTCTTAAAATGAGAACTCTATCGATGAATGATAAAAATTATGTGTCTTATTAAAAAAAAAAATTCTCTAAATTC…
scaffold629325	2213	(AT)9	635	652	TTGGGTGCTCAGTAATCACG	59.716	20	CACACATAGATGATCACATACCGTT	60.075	25	269	578	846	GCCACAGCCGTCAGTCGGGTTGGTCCAAACATTTCTTTTGGTTGTTGAGATAGGATATTTAAGACATCTTTAATGTTTTCAGACACTTTTGGTGTCAATATTTATTTGGGATTTATTGGATTGCATTTTATGAAATATTATTTTTCTTTGTGAACTTTTGGTTCAGTTGCATGACATATAGGTACTCGAGCTGAATTCGTTCGCGGACCCCTTTCTAGGGTTGGGCCCACTCTAGGGAGGGGGTCGTGACACTATTAGGTCGGGATAAAAAATATAAGATAATATATGTACTCTTTCATATATTAGAATGTTATCACATCATAACAGTATGTGATCATCTATGAGTGTATATATGTATTATTTATTTAAAGAAGAAAAAAATCCAAACACTATTATCAC…
scaffold629373	1177	(ATT)8	614	637	GGCCGCCTGAAGAATACAT	60.051	19	TTCGGCTAACCAAACAAACC	59.975	20	142	537	678	ACTTTCCTTCTTCTGTCTAGAAAATTAAAAGCAAAGCTCGTCGTAGAGAGAGAAAGCGAGACAACAAAATCAAATTTACAATTTACCAAAAAAAAGAAAAAAGAAAAAAAAGAAGAAGAATTATAGAATCAGCAGATTTTGCATTGCCACCACCTGGCGATCGCAGAGGCGGTGACTAATACAGCAACGCTACAGGCGGCTGATCCGCTCACGCGCCACGCCATCACTTCTTTAATTTTATTCACAAATCTGATTCCCGAGATCCGATATTTTTATATGAACTCCTCATTCGGTGGAGTCCGATATTTTTCATTTTTGTTTTGGTAAAGGTTAAGCGATCTTTGAAGACAAGGCTATTAGTTTTGTTTGCTTTGGCTTGAATTCTAATGTAAATTTTTG…
scaffold629373	1177	(T)10	969	978	TGTTCCGATTTAGGCTACGG	60.089	20	CCTTCAATCAGTTACCGAGCA	60.256	21	195	893	1087	ACTTTCCTTCTTCTGTCTAGAAAATTAAAAGCAAAGCTCGTCGTAGAGAGAGAAAGCGAGACAACAAAATCAAATTTACAATTTACCAAAAAAAAGAAAAAAGAAAAAAAAGAAGAAGAATTATAGAATCAGCAGATTTTGCATTGCCACCACCTGGCGATCGCAGAGGCGGTGACTAATACAGCAACGCTACAGGCGGCTGATCCGCTCACGCGCCACGCCATCACTTCTTTAATTTTATTCACAAATCTGATTCCCGAGATCCGATATTTTTATATGAACTCCTCATTCGGTGGAGTCCGATATTTTTCATTTTTGTTTTGGTAAAGGTTAAGCGATCTTTGAAGACAAGGCTATTAGTTTTGTTTGCTTTGGCTTGAATTCTAATGTAAATTTTTG…
scaffold629973	1207	(AAAT)6	754	777	TGCATGCATGTTTTGAACCT	60.119	20	TCCAAGAATCACTTGTTGAATGA	59.601	23	156	702	857	AGTGCCCCTAAATCAAGAAGTCACCAAGAATCCTGGGAGAACATTAGCCACAATGTAGTGTACCGAGGCGGGACTAATAAGTTCTTAAGGATATAGTAAAAACTCGGCTTGATATAATCTACATCTTCTACAAAATATTTTACAAGTTTTTCTAAATCCTTAAGTATATATTGATTTTAAGATTGCATGCTTATTATTTATTAGTGTGCTTGAATGAAACATGTTAAAAAGTGAATTACAACACATCCACCCAACAATTTTAAGAACTTATTACTAAGTTTGTGTTGAAAAATTTAATTTATATGTGTTGACTCTAATTTATGCTCTTGTATTGTCAAAATGATTTTTACATGATTCACACATACATAATTATTTATAGAAAGTTTTTGTGAATGGAAA…
scaffold631189	1383	(C)15	111	125	TCCACTCATTATGTCATTCAAAGG	60.237	24	ACTGAACCGTGTCTCTGGCT	59.907	20	135	80	214	AAAAGATGATTTCCTTGAGATGAATTTGATTATAGAACAATGGATTTTAAATAAAGCATTTGAGTTCATGTTTTAAATTGTCCACTCATTATGTCATTCAAAGGATCTAACCCCCCCCCCCCCCCTCCACACTCTCAGTTTCATTTTTTACAGGATACTTATGGCAGTCATTAGGGTGTTGAGTCCATCAAGTCAAGCCAGAGACACGGTTCAGTCACAGTCTAATATGATGGATACTGATGTAGCATCCCCGAACGGGAGAGCGATGTTACATGGACCTTCCAAAAATTTCTGTAACAATCCAAATATTTTCCTATCATCATAATTAACTCATATATATCATTGCATTCATCAAAGCTCAGATATCAGTGAAATCTGATATTACCAGAAACTTATAAA…
scaffold631233	1394	(A)10	33	42	TCCAATCCAATCACATACAGAGA	59.443	23	GGGACATAGCAGTTCCGAGA	60.218	20	206	5	210	AATTCTCCAATCCAATCACATACAGAGAAGAGAAAAAAAAAAGTCGAAAATTACAAAAGAAAAAACACAGAAATTAAATTAAATTTAAATTACAAATCAGGACATGAAAACAGTGGAAACAACAAAAGCAGACAAAGCAGTCACTGTAAAAGTAAGAACAGCAGAAGCTTTCACGTGAACGCCAGCAGATTTCTCGGAACTGCTATGTCCCGCACTCGACGGCGCATCAGCCGGAGCACCAACCGGACCACCATCAACGGGAGCCGGCGGCGAGGCAGGAAGCGGAGAAGGCGAATCCGCCACCGGCGAGGGAGCAGAAGCAGGCGTCGGAGTAGGAGCACCGACAGGTTCCGGTGCCGGAGCAGGCGACGGAGACTTCGCAAACAACTCCGGAGGAAG…
scaffold632005	1053	(AGA)5	413	427	TGGAAATCACAGTAGCGTCG	59.864	20	GGGTTAAAACTGATTGGGCA	59.801	20	153	362	514	AAATCAAGAAAGTAAGGTAAGAATCCATAACCCAAATTTTAAGTTTTTGGTTTTTGATGGTATAAATGATTTGATGATGATAATGTCACTTTTTGAGTTACAATTGATGAGATTATTAACTTGGGGGATGTGATTGTGTGTTTAGAGACATGGATTAAAGCTTGTTAAATTTTTGGGTTTTATATGTTGAGAATGATTTGAAGAGACTAAAGATTAAATAATGATGTAAAAGAAGATTAATGTATGTTTATTGATGTGTTAGATGATATAAGAGTTATTGATTGATAGATTGGAGGAGCTAGAATGGAGTAAAGATTAAGAAATTTTGGTTTTGGAAGAGCTGGAAGAGCAAAAACAGATTCTGGAAATCACAGTAGCGTCGCGATGCCGGGAGGTTTA…
scaffold632109	1677	(T)10c(T)13	85	108	TTTTCAAAGCGTGAGGTCAT	58.352	20	GGCACTTGTGTTTCTGAGCA	60.032	20	231	30	260	TTTACAGACAGTTAAAAACTTTAAAACTAGTTTTCAAAGCGTGAGGTCATAAACGTAATTTCCTCAAATCTTTTCCATAGACTCTTTTTTTTTTCTTTTTTTTTTTTTGCATTTTTCACCTGTTGCGGCGCGTTGTGGCCTTTTGGAACGGCGAATGCTTCGTTGTCGAGAGGAATGTCGACGGACGGCCACTCTGTACGGATGAAATTACTCGTGATCCCGGCGCTCCCGCCGTTCACATTGCTCAGAAACACAAGTGCCGCCAACGCAAGCTGAAGCAACCGCATCATCGTTTTACAGGAGATGGAAGGGGCAATGCTTGCTTGCTTTGTTTTAAAAAAATTTGTTTATTTATCCGGTGAGATGCGTAGGTTAGCAGCGAGGAGAGGTGGCCTAGCG…
scaffold632109	1677	(T)10	669	678	AGGATAATGGAACACGTGGC	59.82	20	TGATAGTTTGGCACATGGGT	58.85	20	226	476	701	TTTACAGACAGTTAAAAACTTTAAAACTAGTTTTCAAAGCGTGAGGTCATAAACGTAATTTCCTCAAATCTTTTCCATAGACTCTTTTTTTTTTCTTTTTTTTTTTTTGCATTTTTCACCTGTTGCGGCGCGTTGTGGCCTTTTGGAACGGCGAATGCTTCGTTGTCGAGAGGAATGTCGACGGACGGCCACTCTGTACGGATGAAATTACTCGTGATCCCGGCGCTCCCGCCGTTCACATTGCTCAGAAACACAAGTGCCGCCAACGCAAGCTGAAGCAACCGCATCATCGTTTTACAGGAGATGGAAGGGGCAATGCTTGCTTGCTTTGTTTTAAAAAAATTTGTTTATTTATCCGGTGAGATGCGTAGGTTAGCAGCGAGGAGAGGTGGCCTAGCG…
scaffold632109	1677	(T)10atcccgtcatgttcaggatgaaattt(A)11	1134	1180	TCGTTGCTGAAAAGTGTTGC	60.035	20	AATTATATCGTCTCGTCTCACTAAAAA	58.126	27	228	1018	1245	TTTACAGACAGTTAAAAACTTTAAAACTAGTTTTCAAAGCGTGAGGTCATAAACGTAATTTCCTCAAATCTTTTCCATAGACTCTTTTTTTTTTCTTTTTTTTTTTTTGCATTTTTCACCTGTTGCGGCGCGTTGTGGCCTTTTGGAACGGCGAATGCTTCGTTGTCGAGAGGAATGTCGACGGACGGCCACTCTGTACGGATGAAATTACTCGTGATCCCGGCGCTCCCGCCGTTCACATTGCTCAGAAACACAAGTGCCGCCAACGCAAGCTGAAGCAACCGCATCATCGTTTTACAGGAGATGGAAGGGGCAATGCTTGCTTGCTTTGTTTTAAAAAAATTTGTTTATTTATCCGGTGAGATGCGTAGGTTAGCAGCGAGGAGAGGTGGCCTAGCG…
scaffold632109	1677	(T)10	1457	1466	TTTATTAAATGCCAACACCACG	59.769	22	CAGAAGGGGTGATTTAACGG	59.424	20	196	1411	1606	TTTACAGACAGTTAAAAACTTTAAAACTAGTTTTCAAAGCGTGAGGTCATAAACGTAATTTCCTCAAATCTTTTCCATAGACTCTTTTTTTTTTCTTTTTTTTTTTTTGCATTTTTCACCTGTTGCGGCGCGTTGTGGCCTTTTGGAACGGCGAATGCTTCGTTGTCGAGAGGAATGTCGACGGACGGCCACTCTGTACGGATGAAATTACTCGTGATCCCGGCGCTCCCGCCGTTCACATTGCTCAGAAACACAAGTGCCGCCAACGCAAGCTGAAGCAACCGCATCATCGTTTTACAGGAGATGGAAGGGGCAATGCTTGCTTGCTTTGTTTTAAAAAAATTTGTTTATTTATCCGGTGAGATGCGTAGGTTAGCAGCGAGGAGAGGTGGCCTAGCG…
scaffold632161	1202	(T)15	564	578	GCCAATGGGTATGCCTTTTA	59.795	20	CCGAACCAAAATCAGAAGGA	60.044	20	265	522	786	AAAATTTTATCCACTTTAGAATTTTAATTTTTAAACTTGTTAGTTTTCCAAAATTTTAAGAGTAAAATAACTAGTAGAGAATAATTGATATTTGTGAGTTAAAATTTTAAGAGTTAAAATTAGTAAAATCACTAATAGTGCACTTGTGTAAATGAAAGTTATGTTTTAGCCACGCATAAATTTATAGACACTAGTGAATTTAAATATAAGATATTTTAAATAGAAACCTTATTCTTAAAATAGTGAGTGGAAGAGGGATATACTACAATATATCCCGCAATCTCCGTTGTTAGTCTAAAAATATGAGATCCAAAAGGTGCCTCGAGACTATATTACTTTCGTCCCTTACAGATGGTGTCCATTTTGGGTTAATATCAAGTCAATTGTAAAAGTAATTGA…
scaffold632241	1057	(C)12	753	764	CGAGAGAGAACCCAAACCAA	60.224	20	TGATTGCAAATATCGGGTCA	59.891	20	116	707	822	TTCGACGAAGCTTGGAGCTTGTTCGAGGACCTCCAATGGCCTCAACTCAGTGGACTGTCACAGCAGCTCACTGCCGAAGAACACAGGGCATAATTTTTTTTTGTAGCCTCCGCGTCGCTCAACCGATCGATGTAAGTATTCTGCGACTTCCTCGAATGTATTCACACATGTTCATGCTTGATTTATGATCCTTGGGACCCTTAGAATCTCCAACACTAACGGATAAGTTTCTATAACTTTTAAATCAAGAAATGACCATTGAGGAATATTGAAGGTCGATCGGCATATTTATCAGTCATCATATGGATGTTTTTCTAAAATATTATAATTTTGTGAGCAATTTGTACATGGAGAGTAATCACTAGTGACAATGAAGCTTTAAGATAGACTCGATCCGGA…
scaffold632443	1764	(AAT)5	433	447	ATCTTTTTCGGTTTTTCCCG	60.285	20	TTCAATATGCAAATTCTGATTATCAAC	59.703	27	189	350	538	CCTCCAGTGATCTTCCCTTCTTCTTCTGATTCTGATGACTCCGTTGCCATTCTCTTTGTCGTTTCTTCACAATTTCAAATTTGAACAAGTGTATACAAAAACCTAATTTGATAAATCCAATCAACTTTATCAGTGATTGAAATAATTGATGTATGAAAATGGAGGGAAAATAAATGAATGGACGAAAATTGTTGTTTTCCCTCTCTTGAAATTCAAGCGAGAAGAACAATTTGTAGAGGAATGAGAAAAATTGAGTTGCCAAATTTTCTCTCCTCTCCCGTGACCCGACCCGCTTTGTTTTTAGTAAAGACGATAGATGAATCAAACTTTTAGGCTTTTCAAATTTCGTCATCTTTTTCGGTTTTTCCCGAATTCAAGAAAATCATGACAAATATTTTT…
scaffold633295	1053	(A)18	312	329	ACGGAAAGCGTGATTTGTCT	59.74	20	ATCGTCCAAATCAGAGGGG	59.871	19	276	272	547	ATACCAATCTGCCAACCAATAAGTAGCTTTCATCATTTAATGGGAAAATTAAATTAAAACTTCAATTTCTTTCAACAAAGAAGCAGCTCAATTTTGACGAATTAAAAGAAAATAAACTTTACTTGTAGTGTTGATGTCATGTGTCTCTAAGAGACATGACTTTGGTAGTATATGATTCAGGATTTCACCATGAAGTCATGGGTTCGAATCCAATGAGTGTGTTTCTTATAAGAACCCGAAACAGTCGGAAGTTTTACCCGCTCCGCTTAATTACGGAAAGCGTGATTTGTCTATGGAATTTCCAATGATTTAAAAAAAAAAAAAAAAAAGTGTGAATGCCACGTTATAAACATGTTATTTTAAAATTGTGAATAAAACGCAACTTTTCTTGTAACCTTT…
scaffold633833	1323	(T)10	101	110	AATCATATGGCTGGATGAAAA	57.059	21	TTCGACACCAAATGTCCTCA	60.088	20	246	57	302	TTCACCATTTAAGAATGTTGTCTTTACATCCATTTGATGTTACAAATTTTTTCAACTAATCATATGGCTGGATGAAAATTAACATAGAGGGAGAGGAAGGTTTTTTTTTTATTTTGTAAAATAAAACCCTAAGTATANNNNNNNNNNNNNNNNTAAAGAAAAGTGGAAAAGAACAATAAAAACCAAAATTGTTGTGTGACAATAGTTTGATCTCTATTGTATTTAGAGATTAGTTTGTGAGTCTAGCCCACACTAGTTTCCATTAGCTGTGAGACGTACCACGTGAGGACATTTGGTGTCGAACCAAAAATCATCATCTTTTGTTTTCATTACTACCACACGGCTGTAAGCAGATTTTGCTCACTGACGTCTCACATTTGTTGTATTTTTTGGGTTCCG…
scaffold634607	1619	(TTA)6	1224	1241	TGCTGGACGTGAGAAATGAG	59.984	20	AAAGGGGGAAAATGGTTTTG	60.027	20	140	1140	1279	CAAACTCAATGCAAATCATAACTTAAAACATTAAAGCTTGTGAAATTTAAACAAAAGAAACATAAAACGAGGCATCTACTCACAGTGAGAAGTTGTAGAATTTACTGAGAGGTGGGCGGTTGACCAAGCTGTCGATCTACAGTAAGATAAAGATAAATAAGATTCTAGACTTGATTCCTTGAAGTACGGAAGATACAACACAAAATGGATGAAAATTAAACGTGCTATCATTTATTTTAGCCCTTACTCATGCCGAAACAAAATTACTTCTCGACTATTAACTTATGTACACTAAAGCAATCCCCATTTATTAGTCCAATGCTCACGATATTAGTTTCCCTATTATTAATAACTACTGTAGAGCATCCAAGTCTTATCACATAATTCACATACACCTCC…
scaffold635683	1900	(A)10	123	132	TGGCATAGTCGAATTGGCTT	60.606	20	TAGAAGCATGGGAGGGTTTG	60.066	20	119	48	166	ATTTAAATGATACTATTAACATTAAATGGAAAGCATTGCTTCCTCGAATGGCATAGTCGAATTGGCTTTCAAGCATCTTAATAAAACTCGTAAACAAATTCAAGCTTCGAAGCGATACTTTTAAAAAAAAAATTGGAAAGCACTGCTCAAACCCTCCCATGCTTCTATATTTTATTACAAATATGCATTAAATCACACACTAACAACAGGAAAAAGATTGATACCCTCATTGGCACAGAATATATACTTTGTACTTGAAAGAAACCATGTCTTAAATTCATTGTTTATTGGTTCTATTTAGTACAAGTTTCATGATGCTTAGAAATATCTCATACTGTATAATCTCTTCTTAAATGAGCTTTTCTCAATAGCTTTCCCTATTTGGTTACAGAAAGCAGA…
scaffold635753	1138	(TG)8	33	48	TGATTCAACCAGTTATCAACACA	58.068	23	TTATGGAACGTTGGGCTAGG	59.953	20	144	7	150	AGGATTGTGATTCAACCAGTTATCAACACATTTGTGTGTGTGTGTGTGTTGAATTTTAAAAAAGGCGAATCAGATTATTGAGGATAAAAAAATTGAGACATGTGAAATTTATTCTCAATTTATACCTCCCACCTAGCCCAACGTTCCATAAGCTGAGTTCTCTTTAAAAGTTGTTCAGGTCTCTACAACAAAAAATAGCACACAAATTAATAGATGGCCAATGATAGAATATTATCAAACATTACCCTTGCATTCATAGTCAACCAATCATGATCCCCATAGGATAAATACGTATATCATGAGTTGAGCTTACTACAAAAGAATCAAGCACACCAAGGTGCAAACCTGAGTTGCCAGATAAATATCATTTAGATGAGGAGGGTGTGCTTGAACTATAGC…
scaffold635951	1540	(A)28	120	147	CAGGAGATTGTGTCCAGCCT	60.261	20	ATCAAACAGTGCGGTTAGGG	59.993	20	154	40	193	TGGATTTTGTACCGAATCCTGTAATCTGGTTGGCCAAATCCAGGAGATTGTGTCCAGCCTTTCCGCCGGGCCGAGGAGTGGCTAACACTTCTCTGAATGTCCGTCACTTTTGGAAAAACAAAAAAAAAAAAAAAAAAAAAAAAAAAAGAGGGAAAAGGGAAATCTCATCTCTATCCCTAACCGCACTGTTTGATGTACTTGCTGATTTTCACCATCAACAATCTTTAGAAGAAACATAGAGCGAGTAATATATATCGTCGCATCTTTGATACTAATACAACCGTAGATCAAAGTAATGACAAAAAAATCTTTCATCGTATAAGCTTTATATAAGCAAATATATTGAGAAGTATACTCTATTTAGTTTAGGAGAAATGATTTTTTAAATTTTAAAATTGA…
scaffold635951	1540	(T)10	482	491	AAATTGAAGTTGTGCGGTCC	59.978	20	TTGGAATCCGAATGAAAGAAA	59.511	21	275	392	666	TGGATTTTGTACCGAATCCTGTAATCTGGTTGGCCAAATCCAGGAGATTGTGTCCAGCCTTTCCGCCGGGCCGAGGAGTGGCTAACACTTCTCTGAATGTCCGTCACTTTTGGAAAAACAAAAAAAAAAAAAAAAAAAAAAAAAAAAGAGGGAAAAGGGAAATCTCATCTCTATCCCTAACCGCACTGTTTGATGTACTTGCTGATTTTCACCATCAACAATCTTTAGAAGAAACATAGAGCGAGTAATATATATCGTCGCATCTTTGATACTAATACAACCGTAGATCAAAGTAATGACAAAAAAATCTTTCATCGTATAAGCTTTATATAAGCAAATATATTGAGAAGTATACTCTATTTAGTTTAGGAGAAATGATTTTTTAAATTTTAAAATTGA…
scaffold635951	1540	(A)17	1466	1482	TGGTGAAAGTCAACTTAGGGA	57.318	21	TCCATTTTAATCTCCACGATTG	58.943	22	211	1325	1535	TGGATTTTGTACCGAATCCTGTAATCTGGTTGGCCAAATCCAGGAGATTGTGTCCAGCCTTTCCGCCGGGCCGAGGAGTGGCTAACACTTCTCTGAATGTCCGTCACTTTTGGAAAAACAAAAAAAAAAAAAAAAAAAAAAAAAAAAGAGGGAAAAGGGAAATCTCATCTCTATCCCTAACCGCACTGTTTGATGTACTTGCTGATTTTCACCATCAACAATCTTTAGAAGAAACATAGAGCGAGTAATATATATCGTCGCATCTTTGATACTAATACAACCGTAGATCAAAGTAATGACAAAAAAATCTTTCATCGTATAAGCTTTATATAAGCAAATATATTGAGAAGTATACTCTATTTAGTTTAGGAGAAATGATTTTTTAAATTTTAAAATTGA…
scaffold636581	1262	(ATCTCC)6	1005	1040	GGATGCAGTGGGCTAATCTT	59.154	20	TCAGCTGATTGACGCCATTA	60.366	20	277	870	1146	TTTATCCCTCTTTATTGCAACTCCAAAGAGGTGTTACGGATGGTGAAGATAAGAAGCAGAAGGCAGTATGCATGGAAAGGTACCAAAGAAGAGACTATGAAGAACATAGTCAATATACAGATGCAGATATTGAAAGAGAAGAAGAATGTGGAATATGCATGGAGACAAATAGTAAGATTGTGTTGCCCAACTGCAACCATGCCATATGCTTGAAATGTTACCGTGAATGGTACTCTCTCTTTCTCTCAGTTCTTATCTCAAGTTACCTTGACTTTTTCTGTTGTTCTATGGTTAATGGTTATCTCGTACATTGGCCATAATTTCCTATTATGAAGCATTATTCTTTAGAAGTCTTCACTCCATAGGATATGTGATGTGAGGGTGCAGTGTATGTCACAT…
scaffold637929	1127	(A)11cctattacttagatttttaattttttttgggaataccataaaaagcaaacttataacaa(T)12	743	824	TTGGCAAAACCAATGAAATG	59.396	20	TCAAACTCTCACGCCAGCTA	59.74	20	226	674	899	ATATTGGGAGACCACTGCCAAAATAAATAAATTATTGATTACCAGTATTCTTGATCCACAGTGTAATATGACATTTGTTTTTGTTTGCTTTGGTAAACTTTTTGATAATGATAATGTCAAGATAGAGGAAATGAGAAAGTCCGCTAGAGATTTATTGAAAAGATTATACGATATGTATAATGATTGGTATGACACAAATGGGTTGTTTGTTGATGGTGATGGATCTAGGGCTGGTGGTGTAACTGGTGCTGGTGGATATGAATCTAGTGCTGGTATGACACAATCTTAGTCGTTTGTTAGACCGCGAGCACAAGATAGAGTGAGTAAGCGCAATACAAGCATGCAACATGATGATCCATTTAAGCTTTTTCAAAATGATCATGTCATTCATCAAGAGGA…
scaffold640281	1039	(C)11	693	703	CCCATGCCATTCTCAGTCTT	60.073	20	ATCACTGAAGGCATTCACCC	59.934	20	234	567	800	CAACCTACATCAAAGGAGAAGCTTGAAGCAACTTCAATGGAAGTAAAAATTTTGTTGTCTACACATCCTTAGTCGATCAAAGTGAGTATTTTCCACAACTTTACTTTGATGTATTCACATGATTTCTTGCTTAATTGATCTTGGTTTGACCTAGAAACCCCAACAGAACCCCCCAAGATTAGTCATCACGTCCGGGTCAGAATCAAGAAGGCTAGAGATTTTACTGGCCACTATAAAAGTATTTTCAATGACTCTGTCTTTGCCGATTCAGGCCTTATCCAGAACACACCTCCACGCGGTCCAAGACGACCTGATTTTGACCTGATAATAATTGTTTTATACTCGGCTCCCTTTGAGGTGGTTATACTTGCGCTCGGCTTCTAACCCTCTTTTTTGTCC…
scaffold640679	1006	(A)14	748	761	CCGATGTGTGATGAGTTTCCT	59.981	21	CCAGGTTTTGGTGAATGCTT	59.971	20	146	707	852	CAATAGAGTATGGCTAATCTCTGGCACCTATAGTCGGTGATCTAAAAAGTTTAATGGCTCACTGATTTGATCGATTGAACTGTTTAAATTTATAAATAATTTTAATTAATTAAATATTTTTTAAAAATAAGTTTTTTGGATTAAAAATCGATCGGGTCGGTTTGCTGATGATTTCATCACTTTTTATCAATTTTAATATTTTTTTGCACACTAATTTTTTGGGTTCAATGGATTGGACTAATGGTCGGTTCAACCAGTTCAATCAGCCAGCCTGATAGGTCTGATTTAAAAAATAATGTTAAAAAGTGCTCTGCTAAGCAATAGTCTAAACAATCAGACTAGGGTGAACCAAAAAAATATGGGTAAGACGGGAATATAATAACAAAAAAAACAGATTTA…
scaffold641383	1010	(TA)12	756	779	TCATCGATACTTTCGGTCAGG	60.081	21	GTTTGGCATCGTTTCTGGTT	59.978	20	266	726	991	GCGAGTATGCGTTGACTTTATGGACTTGAACAAAGCCTGCCCAAAAGACTCATTCTATCTTCCTCACATTGATATAATGGTCGACGCTACAACAACACATGAGTTGTTGAGTTTCATGGACGCTTGTTCAGACTACAGTCAAATCCTGATGCACCTAGACGACCCAGAGAAGACATCGTTCATCACCATTATAGATATCTACTACTATAAAATAATGTCATTTGGACTGAAAAATATGAGAGCCACATACCAACATCTTATTAACAATATGTTTTCCTAACAGATAGAGAAAACAAGGGAGGTGTAAATTGATGATATGCTAGTGAGGTCACTACAAGTTAAGCAATATTTGGAGTAATTGGGGTCAAGCATTCGATATAATAAGGAAGTCTAACATGA…
scaffold641425	2386	(T)10	1246	1255	GATTACTCGCCAAACAGGGA	60.074	20	CCCTTTCCATTTTCAGTCCA	59.903	20	212	1192	1403	ACCATTGTTGGTTAAAGAATATCTTATTATTTATGTCATTATCTTCTATGACGTATTAAATTTTCTTCATTAGATCACACACAGAGGCAACAAACTGTTTACTGTGTTGAAGAGATTTCAACTGGAACAGTACTTACTGAAGTCGAGTGGTGCTTGCTAAGCTAGGCCAAATAAGAGAGTATACAATAGAGTGATGGGAACTATAAGACGGTCTCAAGTTGTATAAATCCTATAGGTTGTAATCTTCATCATATTAGTGGATTGTTTAAACTCTGTCTGTGGTCTCGTGGTTGTAGGAAGGGATTACGAATTGTAGGAGTAAAGTGAGATTTACCGTTATGTCTATGATGTCGGCGATCACGACACTGTTGAGCTCGCAGCCTATAAAGAGTACGGATA…
scaffold641881	1108	(CT)6	330	341	TTTCTTCAGCCCCTGTAACG	60.241	20	GCAAACTCGGGCACTAGAAG	60.015	20	177	217	393	ATATAAAATAAATGTTCTTAATATTTACATGATAATATTCTGTATCTAATACGAAAAATGATAAAATATTTACAACATATTCCGATACAAAATGACAGCCATACAACAAAATGCTCCCACTGGATAAGGTAATCTCATATACTCCCACTGCAACCGCATCCATAGAGTCATCACTCTCAAAATAAAACTGCATCTGTCCAGGTTTTGGCTTTCTATTTTTCTTCAGCCCCTGTAACGAATTACAGATTTGAACAAGTTAGGGAGAATCTAAAATCCAACTGGAAGACATAACTTCACAAGCTAACTAGATATCAATAATGATTTCGATGCTCTCTCTCTCTCATGATTTGTGCAAGGTAATACATGTAATTTCTCTTCTAGTGCCCGAGTTTGCCACAG…
scaffold641899	1156	(A)10	915	924	ATTGGCGCACTTTGAGAAAT	59.713	20	AAATGCAAATAACCCCACCA	60.053	20	229	809	1037	CTTCTCTATTTTTAGCATTAAAATATTTAAATAAATATAAAAAAAAACTCGTACCTTTACTAGATGAAGCATACTTGCCCATTTGAGTTTATGTTGTATCATAGCCGCCAGTAAATTTGTAAGATGCACCATAATAGTTGCATATTGCTCTTGAACCTTCATTTTCAGTCTCGACTAAATGAAAATGAATTTTGAAAATATTGGAAGATCGAGACTTAAATTATGTTCTCCGTGTACCGATACTTTGGCCGCTCGCTTGAGTTGGCACATTGCACATGATGTTCTCAGATAAGCTTGCCATTTTTATTAATATTGAATAATTGTAAAATTAAATCAATATGAGAAATTGAAAATGAGAGAATTAAAGAAATTGAGAGAATTGAGAATTGGTGTGTTGAA…
scaffold642753	1063	(T)20	738	757	GGTTGTTTACTGGCTGGCAT	60	20	ACCAAATCACCACAAATGGG	60.474	20	223	628	850	CTTTCTTAGAAGCGCGTTAGGCCGTCGCCGAAAGGATTGCTGGTTCGCTGTATCTGGTTCGCTATTTCACTTGTTGTTTTGCTATTTTCTACTTGCTATTTGTTGTTTGTTGTTTCTGTTGTTTCAGTCCACAGTTTTCACTATTTTTTGGGCTGCTGTTTTACTGTTTTGGGCTGCTATTTTGGTTGTTTTTGGGAGGCTGTTTTTGTTATTTTTTGGGGCTGTTTTCTTCTGTTTTTTGGTGGTTTCCTCACTGTTTTTAGGCTGGTTGTTTTGGTTTTATTTGTCATTATTTTACTTGTTTTTTTTACGTTGTTTTGGTGGTTTTTTGGGTTGTTTTTGGGGCTGTTTTTCTCGGTAATTTGGTAGGGTTTTCTTCACTGTTTTTTGTTGTTTTGC…
scaffold645035	3469	(T)10	3115	3124	TCGGCCAATAAAAGTGTTCA	59.157	20	CGAGTGCTAAAATGTTGGGTT	59.144	21	271	2885	3155	ACTCATTTCCGAGTGTACCATGACCATGGATTTGGTAAATCACAATCTCATGAAGTGGACACCAAAATCATGTACGCATGACTGATAGATCCTCTCTAAATACATCACCGGATATCATGAGCATCAGTCCACACCCAATGAGCAGGAAGAGGTCCAACCTAAAAAGGTCGAAGATGTGACTTCCATCAAAATGTGGAGGATAACTCATATATCCACCATGGTATCTTAAATCAAATGACCACTATGCTACTCAATTCGAGAAGATTCATATTGACGCAAACGTACCATCTATTTAGAATCTTTCATGAGTCATTTAGTGCTCATCCTCTATGAACACCTATATGTCAATAAGAGTCTCTCCAGACTCGTCGCTCATCGGGATAAACCACCAGATTCCAA…
scaffold645325	1265	(AT)7	444	457	TTTGGAAGGAGGTTTTCCCT	59.912	20	TATCGGGCTGCTTACCACTT	59.73	20	185	376	560	TCCCGACCGGGCCGCGAGCCCGGACAGCGTCGCCGATTTCTATGTTCTACTGTCAGGAAGCCAAATGCGGTTGCATTATAGTGTAGCCCTTCAATGGAAAACGTGGAGCAAGCAGAAGCTGGAACGATATTAATGGCAACTGAGAATGCGATGGATAATAGTTTACTGCTGGTTGTGATTGAATCAGATTCAATGAATGTGGTTAATATGGTATTAGGAAAATTTTCTAGTGCCATGAAAATTCACTGGATTGTTAGTGATATCCAGAGTGCAGTTGCTAATGTGGATCAAGTTCGGATTCATTTTAGATTTAGAGCCTGTAACTCAACTGCTCATAGTTTAGCAAAATTAGCTATTGCTAAACATATGAGTGGTTTTTGGAAGGAGGTTTTCCCTCCA…
scaffold646259	1296	(T)10	422	431	CCTCGCTGTTTTGGTCATTT	60.11	20	AACAACCAGCCACCAAAAAC	59.875	20	225	294	518	TAAATTTGGCTGTCTTTGATGTAGGACTTCGCATACCCGGCATGATGTATTTCATGTCCAGCCAGGCATGCAGCGTCCGTAACTATAAAATAAATATTGTAAGGGTGCTCTCAGGTCTTACCTTTTAAGTTGCTTTCTCNGCTATTTCTGGCTGTTGGTTTGCTACTTCTGGTTGTTATTTCATGTTTTCTGATTCTGGTTGTTGGTTCACTGTTTGTTGTTTCTGGCTCGCTGTTTGCTGTTTGTGGTTCGCTGTATAATGTTGTTTTGTTCGTTGTTTCTGGTTGTTTTGTTCCTCGCTGTTTTGGTCATTTTTCTCTTACTGTTTTGGTTGTTTTGTTCGCTGTTTTTGGTGGTTTTGTTCGCTGTTTTGGTTATTTTTCTTGCTATTTTGGTTGT…
scaffold646533	1077	(A)10	32	41	AAAAGCTAGGGCTGATGATTT	57.171	21	GAACGTGCCACACTCTGAAA	59.88	20	116	8	123	GAAGAATTAAAAGCTAGGGCTGATGATTTGGAAAAAAAAAACAATTGTATGAGAATGTGACAAAGAGAGTCGAATTTTCATCCTTGAGGTCCAAAAACTGAAAATTTCAGAGTGTGGCACGTTCGAGTCTCAGATTTCAAAACCAGAAAGTCCAGATCCTATGCTGACATGACCAAGCAAAGCATAACCTATAAAGTCAAAACGTGGAGATGTCCGGATGATCGAGGGGAATTCCAGCAGTTGGGAGGTCTAATAATAAATTATCTAGAAAATTGAACACAATCTAAGGACAAAGCAGAAGCTCGAAAGTTCAGATTGAAAGAAGTCAAGTATACCATGAAAGAGTAAGAGTTATTCAGAAGGTCATTCGACGAACCACTTCTGCGATGTGTCGGGGAA…
scaffold647239	1214	(A)10	898	907	ACCATTGTTTTCCGGTTTGA	60.206	20	CCAAGCAAATATCACCCCAC	60.192	20	129	834	962	AGTACATGGTACGATCCACTTCATCAAGACGACTCTCCACCATCTTTCTTTGTCTCCAATCCATCGGGCTGCGTTGGGATGGCGAAGAAGAGAAAATCGGTGGAGAGTCGTCTTGATGAAGTGGATCGTACCATGTACTCCACTTTCTGCACCACCGCAAATTCCCTTTCCCATCTTTACACCCACGCCATGAATCAACAAAAACTCTCCTTTCAAGCCGGTGAACGCCACGCTCTCGAGAAAATGTATCAGTGGATTCTCAGACAACAGCAAGAAGGAATGAGGGTTACTACCATTGATATAGTTTCTCACTTGCAGAATGAGCTTGAATATGGAGCAGAGGAGTCACCAGTGTCCCCAAGGCAGTCTATTCAACAGAACTCCCAGACTGCAATGCAA…
scaffold647561	1508	(A)12	551	562	TCCCCCATTGTCTTTTTGTC	59.767	20	TCGGTGATGGTGAAGATGAA	60.048	20	274	425	698	TATATATATTTTTTATTATTTATCGGTAAGAACATCATTTTAAAACTCGCATAAAACCTTATAAAATTCTAGAAAACTTAAGATTATCCTTGATCTGTAGTCAAGAAATAACTTGTAAAAGACTAAAAGGGACGGTTACANNNNNNNNNNNNNNNNNNNNNNNNNNNNNNNNNNNNNNNNNNNNNNTTTTCATTTTTATGGAATGACCATTTTACCCTTAAGTTGTATTTAAATATGAAAATATGATTGTCCACAAAAAAGACAACAAAAGTTTTAAAAAATTATTTAATAAATAATTATTTAGTACTAAATAACTAATTGAAAATGGAAAAAAAATATACATTTTCTTGGATTAAAAAACGAATCATCACCATCTTCATTTTACTGCTACACTCCTCA…
scaffold647609	1366	(A)10caaaacaaaacaaaaaaaaacgaaaacg(A)20	80	137	ACATCATTTGTTGAGGTGCG	59.572	20	GATTCAGAACCGCAAACGTA	58.773	20	225	37	261	TTTGGTTTTATTAGGCCTTTTCCTATTAAGCCCAATTACATCATTTGTTGAGGTGCGATCCGGACAATTTCATTATCAGAAAAAAAAAACAAAACAAAACAAAAAAAAACGAAAACGAAAAAAAAAAAAAAAAAAAACACATCTCATATTATTAAATCGGGATAAAAATATTCTGCCGACATTTAAATGGAATGAAAAAATCATTCAGAATCTGACACTGAATGTTTATGGGTAGATATGTATACGTTTGCGGTTCTGAATCGTAATCGAATCGTAACTGAATTATTGACAAATCGTAAATTGAACCGATGAGTATGCAACCAACTCGAGAACCGTAGCCGAACCAGTCGAGTTCGGTTAAGGTTGAGACAATTTCCAATAGCCGGCTTGAGCGGTTGG…
scaffold647609	1366	(T)10	761	770	TCATTATCCAAAACCACGAAA	58.005	21	GTGGTTCAGCAACCGAATCT	60.119	20	233	635	867	TTTGGTTTTATTAGGCCTTTTCCTATTAAGCCCAATTACATCATTTGTTGAGGTGCGATCCGGACAATTTCATTATCAGAAAAAAAAAACAAAACAAAACAAAAAAAAACGAAAACGAAAAAAAAAAAAAAAAAAAACACATCTCATATTATTAAATCGGGATAAAAATATTCTGCCGACATTTAAATGGAATGAAAAAATCATTCAGAATCTGACACTGAATGTTTATGGGTAGATATGTATACGTTTGCGGTTCTGAATCGTAATCGAATCGTAACTGAATTATTGACAAATCGTAAATTGAACCGATGAGTATGCAACCAACTCGAGAACCGTAGCCGAACCAGTCGAGTTCGGTTAAGGTTGAGACAATTTCCAATAGCCGGCTTGAGCGGTTGG…
scaffold648979	1316	(AATG)5aaatgagaacccataaaccc(T)10	1030	1079	TTATGGATCTTTTAGCCCCG	59.032	20	CAAAGACATCCCTCCATGTT	57.421	20	274	829	1102	TGGATCGAATATAATCCGTACTTGTTTCATGCTAGTAAACATTATTCTAAACACTATTGTTGCTTTCTAACTCATGGATCTCATAATACTTCAAAATTACCAAAACCTAGGGTTTCATTCCTTCACACATACCATGAGTTTCAACTCATTTCATACACATTCATGGTAATACTTACTTAGCTAAACATACTTACTTGCTAATCTTTCAAAATCATACAAATTAAACATAGATCAAAGAATGAGTTTCACTCAAACTCAAAGCAGGAGCTGAAAAATAGCTTAGAAGACTTACTTGAGCTTCATAAAGCTTGGAAATGCAAGATAATCTTCAATACTAAGCTTGATTTGAAGATATAGCATGAAATTTTTTTTAGAGAAAGAGACGTGAGAGAGAGAGGA…
scaffold649201	1101	(T)10	253	262	GATATTGCCCCTGAGACGAA	60.036	20	TAGTTGCACAGAACCCATCG	59.716	20	258	180	437	GCAACTTGTAAGAAATAGAGAAAGGAAAGCAACCTGCTCGGGTTTTTATTAGACCTTATTTAAAAAAGGTCGGCCGAGCTCGATTCAGTAATAAAAGAGCCCCCACCCCGCTTTGTGACCGTGGATGTAGGTTGGACAAGNNNNNNNNNNTATGGAAGGTTGTCCCGGGCGCACTACCCCGATATTGCCCCTGAGACGAAAATCGTCTGTCAACAAACATACTTCATTATTTTTTATGTTTGAAGTGTGCAATTTTTTTTTTGGAATTTATTGAAAGGTTGTTTTTGATGAGTTCTTACAATGGAAAAGGCTTATAATGACATAAATGATCATATATCAGTTGAATTTCCTAAGATTCTGTTATATAATTAAACCAAAAAAAAATTGAAAACTTGTTCT…
scaffold649201	1101	(T)10	516	525	TCTGGGCACCCAATAAGTTC	59.933	20	TTTCCAAGATCCATCATACCA	57.873	21	231	396	626	GCAACTTGTAAGAAATAGAGAAAGGAAAGCAACCTGCTCGGGTTTTTATTAGACCTTATTTAAAAAAGGTCGGCCGAGCTCGATTCAGTAATAAAAGAGCCCCCACCCCGCTTTGTGACCGTGGATGTAGGTTGGACAAGNNNNNNNNNNTATGGAAGGTTGTCCCGGGCGCACTACCCCGATATTGCCCCTGAGACGAAAATCGTCTGTCAACAAACATACTTCATTATTTTTTATGTTTGAAGTGTGCAATTTTTTTTTTGGAATTTATTGAAAGGTTGTTTTTGATGAGTTCTTACAATGGAAAAGGCTTATAATGACATAAATGATCATATATCAGTTGAATTTCCTAAGATTCTGTTATATAATTAAACCAAAAAAAAATTGAAAACTTGTTCT…
scaffold649293	1342	(T)10	490	499	ATTTTCCCCTCGAATCCTGT	59.766	20	GGTGCGAGTAAAATGATTTGG	59.465	21	260	430	689	ACAGCAACCTTATCCACTCGCTATTTATTTAATGTATGTAGTTTTTGTCTCTGCCCTTTTGAGTTTCAGTAGCTTTTGTTCTACTCAATTTCGATTGTGACATTTTTCCTCACTCCGTTTTTAACCTCCTATCTTTATGTTATTTTCCATACTGCCCTTTCTTGAAAGAGCATGTATATTAAGGGATGGTACAATATCTCATCCCGATCAGATTTTATCTCGTTCAATTTTAATCTTGAATTTTAATCAATTTTTTTATTTCAAAATGAGAAATCATTTTGAATTACGTATTAAATAATTTGAGATCATTACGATCAAGATTCGAGAACTTTTATGTTAAAATTCGAGATTTTGAATATTTTTTATACCATATCAATTTTTTCACGATAAAAATTCATT…
scaffold649293	1342	(T)12	902	913	CACATTGTCCAGTTGCTTGG	60.152	20	TTTTAGATTGGCCACGGAAG	60.067	20	194	870	1063	ACAGCAACCTTATCCACTCGCTATTTATTTAATGTATGTAGTTTTTGTCTCTGCCCTTTTGAGTTTCAGTAGCTTTTGTTCTACTCAATTTCGATTGTGACATTTTTCCTCACTCCGTTTTTAACCTCCTATCTTTATGTTATTTTCCATACTGCCCTTTCTTGAAAGAGCATGTATATTAAGGGATGGTACAATATCTCATCCCGATCAGATTTTATCTCGTTCAATTTTAATCTTGAATTTTAATCAATTTTTTTATTTCAAAATGAGAAATCATTTTGAATTACGTATTAAATAATTTGAGATCATTACGATCAAGATTCGAGAACTTTTATGTTAAAATTCGAGATTTTGAATATTTTTTATACCATATCAATTTTTTCACGATAAAAATTCATT…
scaffold649417	1247	(A)10	993	1002	TGGACTTGTCCATTTCCTCA	59.059	20	TTCCAGAGAGACAAGAGGGG	59.375	20	223	966	1188	AATACTAATTTATTATTGAAGTACATTAAAAAATTATAATTAAATTTAAAATTGATTTGATAATATATCACTAAATTATAATACATTTGAATTCAAATTTGACTAATTATTTAAAAGTTGATATAACATAAGAAAATATTGTCAATTTCATTTCATTTCTCTAAAGAATATGCAAGTGTAATTGTGTAATCTAATTAAACTTCGATCATACAATTAGAAGAAGTTTTTTGCAGGTATTTTACTTATCGTGTTTTGGCCCGTCTTAAATCATGTTATGCTAATCTAAAAATTTAAACCCAACAAGACCCACATGTAAATTATGTTGTGTTCGTATGTCCTGACGAAACATGTCATGTTATACCGTATTATACGGATACGTGTCGTGGTCCATACCGCTCG…
scaffold649513	1038	(A)11	152	162	TTCGGCCAAATCAAAGAACT	59.685	20	GCCTTTTAGAGTAAGGCTGGTC	58.609	22	210	47	256	ATTTCTCATCTGGAAATCAAAACCTAAAACCCACACAAGAATTTTAATTCGGCCAAATCAAAGAACTTACCACTTTAAAATTCTCATCAAAATATCACGCAACACATAATGTAGTATCACTCAAATACATGAATCAATATCCTTTATAAACAAAAAAAAAAATACAACTCCTTATCATCGTCATAACATATACATGATTCATATTTAAACAAACTCAATTACCAATACTCACTTAGACCAGCCTTACTCTAAAAGGCTTTACACATTTACAACATCACAATAAATATGACAATCATAATTAATCACCATTTTATTTTAAATACCAAACTCAAGGTAGTAAGATTACCAATTTACAACATACATTAAGTCCTTATAAACACAACATACTCAATTTTACAT…
scaffold649705	1000	(T)13	129	141	GCAGGTGTGCCATTGAGTAA	59.722	20	AGGACGGGAAATTGGAAAAT	59.644	20	125	81	205	TGTATGTGCTTGAGAAATCCTAAATTGTTGTTCTGGAAGAATTTTATTGAGAGATTCTATATCTATAGGTTTCATGCTTCAGCAGGTGTGCCATTGAGTAATCCTAAGTTGTAATTCTGACGGAACTCTTTTTTTTTTTTTCTTTTTTTTAATATTATGATTGACATCAATGCTTCTTGTTTAATTATTTTCCAATTTCCCGTCCTAAATTACATTTGTTTAGTTTCAATCTAATTTCAGATTTTATTGGATCCAGATTGTACGATACAGCTATTAGACTTGGAGAGCTTCAAGCCGGCTTCAAAATTCAGATAGATCCTGAGGAGTATGTCCGTGACAATCTCAAGTTCGGTCTTGTTGAAGTGGTTTACGAATGGGCAAAGGTTTACATTTACTTCC…
scaffold649869	1785	(A)10	896	905	TTCCTCGTCCAAATGATTTTC	59.009	21	TGTGGCATACTTGACTTGGC	59.722	20	152	840	991	TTGAGACTCATGTGAAACTAATGTATCATCATTTCTCAAATTTCTTCCACCTGAATTTGGAAAACTTGAATGTTCACTAATTATATGACTCATTTGATCCTAAATTTTATACAGAGATAAATATTGACCTATCTGTCATTGTTTAGGAAAAATCATCATCTAAGAACATAACATCTCATCAAATTATGTCCTCTACTTTCTTGTTCACCTATGAACATATATCATTTTGACTGTGCAGAATATCTTATGAAAATATTATTTTTTTGCTTTTGGGCTAATTTATTATATTTATGAGATTGTACATGGCATATGCTGCACAAACCTTAAGTTTCAAAAAGTGAAAATCTATTTTTTGATCTGTCCATAATTCATATAGTATGTTGGTAACCAATTTTGAAG…
scaffold650239	1046	(T)11	277	287	TTTGATAAGCCCGACCTGAG	60.206	20	GGCCCGACCTGAACTTAAA	60.059	19	161	207	367	AATATAACTTACCTCTGAACCAATGAACTAAACAAATAATAGCATATTACGACCTCTATATTAGCATTATGAAGTACATGAGATCATTTACCATAATCAAAAGTTAGCGGACTTTAGTGACAATTCGTTTAACTTAACATGCAGACTTAATTTAGCATGCATAATAAAATGTGTTAAGGATGGCAACGGGCCGGGCTCGGGTCGGGTTTTGATAAGCCCGACCTGAGCCTGACAATTTGAATTTAGGCTCGGGCTCGGGAAAAGCCCGTATCCGGCTTTTTTTTTTTAATATAAAAAATTTATTAAATAAATATGTATATTTTATAAATCAATAAATTTAATTATTTATTTTAAGTTCAGGTCGGGCCGGGCCCGGCCTTTTTTGCCACCCTTAAAATG…
scaffold650605	1167	(AGA)5gtaggagaagaataaaaggaggagaagaagaagaaggaggatg(AGA)6	26	101	GAGAAGAAGAAGGAGAAGAAGGA	57.542	23	AGCCGCTTCATAGAACATGG	60.235	20	134	0	133	GAGAAGAAGAAGGAGAAGAAGGAGGAGAAGAAGAAGAAGAGTAGGAGAAGAATAAAAGGAGGAGAAGAAGAAGAAGGAGGATGAGAAGAAGAAGAAGAAGATTTCGAAATTTGCCCATGTTCTATGAAGCGGCTTTAATTGAAGTAATTGAGATTGACCTTGCTATTGTTTAATCTAGATAGCTTCAATTCGTACCGTTAAATTCATAGGAATCCTAAATGCCTTACTATCCTATTTGAATTCATTATTCGTTCATAGCATGTACTTCCTTTCATGTGATCCATTGAGTAAATGCTCAATATTACCAGTCTTAACGAGAAATGATTATTTATAGATCGTCGTGAGGATTGGTCGTCGACTACTTCATGACTTGGATTAATCGAGCTATAATCAGTAGTG…
scaffold651437	1410	(TC)6	63	74	CGTCCACATGAACCAAGAAA	59.541	20	GTGACAATGATGGGCTGATG	59.925	20	232	2	233	TACGTCCACATGAACCAAGAAAATAAGTTTTTATTATGAGCTCAGGTCAAACCGACCTGCTTTCTCTCTCTCTCACTAAGCTTTTTGGTGCTCTCAATTACATGTAGTGAAATGTAAAATTGATAACTAACGAGCCAACCTTTGAATCCGAGTCTGTAACTCCTTTATATAGGCTTATGAACCTATTGTTACACCAACATGTGACGTCAACTTACATCAGCCCATCATTGTCACACATACTCTTTTCCCCAATTATTCTGCAAACAGTGACTCTGGCCATCTGACACAACCACCCTCTTCCATCTGAACACCATCATTCTCATATTTCCCCTCTCCTGCATGTTCTACCCATGTGACAACTTGTATTTCAACCACTCTCATGTTGTTCCGTGTGTCAGA…
scaffold651829	1213	(TGG)5	435	449	GGAATCACTGGGGAGCTACA	60.073	20	GAGCTTATGAGGCAAGACCG	59.978	20	216	391	606	ACCAACTACTCAAACTCCCGAGCTCTAGCATCTCTAACACTCCGAGGTAAAAACCTATTCAAAAATGATGTGCTAAATTCAACCCAGGTCATAGGAGGTGCATCATGTCGCCGGTTACCTCGAAAAGCCATAAACCAAGTATTAGTGACATCCTTCAGCTGAAAACTAACCAATTCCACCGCTCTATGGTGAACACCCCTAATCTAGGCATATACGATCCGACTCCTCAATGAATCCATATGGGTCGGGGGAGGACTCTACTCCTGAAAATGTGGGTGGACATAGTTTTCGGAAATCATGTAAGGAAACCGGTAGCTCATGCCGCTGAACCACCTGAGTTGTCACTGGATTAGGTCCCTCAGAAGGTCCTGTCTGAGGAGCTGTAATATCTGGAATCAC…
scaffold652675	1501	(A)17	126	142	CTTCCTTCCATTGCCAAAAA	60.046	20	CTCCTGATATGGCTGGTGGT	59.95	20	278	13	290	CGCCAGTAAATTGCTTCCTTCCATTGCCAAAAAAGAATTCTTATACATATTACATAACTTTCCATCCAGTTGTTACTCAAAAAGGTAACAAAATAACCCTATAATCATCACCATATCAAAAGAAGAAAAAAAAAAAAAAAAACCAAAACACTGGCCAATTTTATAAAACAAAAGGGTCACATCTAATTAAACAGAAAGATCTAATTTAATCGACTTCTTCAATTTTGGGGCCAGCACCACTAGACCCAGATGGAGGAACATCATCATTCATACCACCAGCCATATCAGGAGCACCACCACCTTGGTACATCTTTGCAATGATTGGATTACAAAGACCCTCAAGTTCCTTCATCTTATCTTCAAACTCATCAGCCTCTGCCAATTGGTTACTATCCAACC…
scaffold652739	1803	(A)10	811	820	CGGAAGATAAAAGTTGGAAACA	58.298	22	TCAAGATTCACGGTCGTCAG	59.831	20	259	603	861	AAGAAATGAATGTATTTTGAATTTAACATGTTTTTATTATTATGATATTACGATTTTAAGTATTTTTTCTATTTTTGGATCGAGGCGGTCCACCTCGCCCCTCAATGGCTGGCCGCCTCGAGGCGCCGCCACGTATTTTTAAACATTAGACGAAACCACATCAGTCAAGTCATTACACCCAAACTTTGGCGCTGACATCAAATTTGTAACATTTCACCAAAGGCGAGACGTTATCGGTAGATGACGGATTGTCCCATCATTCTCAGCCTCACATCATTCTCAGCCTCAAAACACATGCATACATATGGAAACCATATCATATCCAATCATTCCAATCATCTAGATAACATGTCATATCATTTTCATATAATCAAAACAAGTTATCCGAAATTAATTTTC…
scaffold652739	1803	(A)10	978	987	CTGACGACCGTGAATCTTGA	59.831	20	CCATAGCCACGAGATTGGAT	59.917	20	230	842	1071	AAGAAATGAATGTATTTTGAATTTAACATGTTTTTATTATTATGATATTACGATTTTAAGTATTTTTTCTATTTTTGGATCGAGGCGGTCCACCTCGCCCCTCAATGGCTGGCCGCCTCGAGGCGCCGCCACGTATTTTTAAACATTAGACGAAACCACATCAGTCAAGTCATTACACCCAAACTTTGGCGCTGACATCAAATTTGTAACATTTCACCAAAGGCGAGACGTTATCGGTAGATGACGGATTGTCCCATCATTCTCAGCCTCACATCATTCTCAGCCTCAAAACACATGCATACATATGGAAACCATATCATATCCAATCATTCCAATCATCTAGATAACATGTCATATCATTTTCATATAATCAAAACAAGTTATCCGAAATTAATTTTC…
scaffold652817	1575	(C)16	1214	1229	TCGAATACGGGTAGCAATCA	59.136	20	GCGGCAGTGTAAACGAATCT	60.278	20	270	1036	1305	TGGCCGGCTCACTTTAGGCGTCGCAACGCGTAGGGTCTTGGTGTCGCGACGCGGAATAATTACAAAAACACCTTTTTTGTCATTTTTCTCTATTTTGGGCTCAAATTGCTTCCAATGCTTTCCCAACTTTATTTATCTGTNNNNNNNNNNNNNNNNNNNNNNNNNNNNNNNNNNNCAATTATCCACGTGCGTGAATAACACCTCTTGGACCAGAATCTTTTCCTCATCGAGATACATAATTTGGACATTTTGATTGGCCAAATCGGACCTTCAATCGTGAAATGAGCCAAAAATGGGAGTTATCATCATTTAACCGTTTGTCAGTGACCATAAAGCATCCGTTATCACCACCACCATCGTTGAGATCATGGTTATGTGTACTGTCCATTAATTACCTCG…
scaffold652939	1065	(A)12	97	108	CAGAAATTTTTCATCTGAAACACAA	59.585	25	AACCCTAATTCCAACCCCTC	59.148	20	137	7	143	CATCTGTCAGAAATTTTTCATCTGAAACACAAATATTGAAAAGTAAGTTTTTAACTTGTTTCATAATGAAAGATGAGCCAAAATATTATTTAGGACAAAAAAAAAAAATCATTAACATTTTCTAGAGGGGTTGGAATTAGGGTTATTAAACAAACTTGATGTGGACAGAATAAAATAATATATATATAATATAAGGGGCTTGATGTAAAAGTTTGAAAAAACAATTTTATTAAAGTATAAATTTAATCTAATTAAAAAAGTGACGTTATATAACCAGAATATGATTTGATTTTGATATTTTAAACATCTTGTGTCTAATATGTATTACTAATAGAATTAGGATTTAATAATGAGTTGATTTTGTGGGAAACACTAAAATAATAGATATTACATAGATTA…
scaffold652939	1065	(A)12	399	410	GGGGCTTGATGTAAAAGTTTG	58.616	21	AACTTCCAAATGTTGAGCACATAA	59.939	24	275	194	468	CATCTGTCAGAAATTTTTCATCTGAAACACAAATATTGAAAAGTAAGTTTTTAACTTGTTTCATAATGAAAGATGAGCCAAAATATTATTTAGGACAAAAAAAAAAAATCATTAACATTTTCTAGAGGGGTTGGAATTAGGGTTATTAAACAAACTTGATGTGGACAGAATAAAATAATATATATATAATATAAGGGGCTTGATGTAAAAGTTTGAAAAAACAATTTTATTAAAGTATAAATTTAATCTAATTAAAAAAGTGACGTTATATAACCAGAATATGATTTGATTTTGATATTTTAAACATCTTGTGTCTAATATGTATTACTAATAGAATTAGGATTTAATAATGAGTTGATTTTGTGGGAAACACTAAAATAATAGATATTACATAGATTA…
scaffold653329	1614	(A)10ctctgtaagagcgctagaaatctcatttcc(A)10	686	735	GTCCAGCCGAATATCCTCAA	60.036	20	CCAAAGTCGAAATGAACGGT	59.971	20	250	595	844	CGATATCGGAGTAAAACGTTATGGCCAAAATATAAAAATTTCGCAAGATTGGAATTTTCGAAATTGTACATTGTTAGAACTCCATTTGAAGTTTCTAGCGTCCAAAATCCAAAGTATTATTTTACCTACATAAGAAATAAAAAATCACAATAAAAATATATAAAATATAAATTTAATTATTATTTCACAAATGTGCTAAATTAAGGGGATTAATGAAATTATGAGTGTAAAATGATTACTTTCTCTTAATTAAATGTATATTTTTTAGTGTTCATCAGTCGACGATTTGATGGTTGATGGACCCTCAGGTCATGCTTTGGTCACTTGTGAAGAAGAAGATTGGCACTCAGGCCCTTGATACTTCGATCGGTTGAGGTAGAAATAGGCAATCGGGCTGCC…
scaffold653385	1122	(T)10	322	331	TGAGTTAGACCCATTTCCGC	60.074	20	TTAGATGAGGAGGGGTGTCG	60.065	20	146	223	368	TTGCTTCAGCTCACTGGAAAGTGAGCTGAAGCAAATGAAATTAATAAATAAATAAAAAAACAGAATTGTTGTTGTAGCACGCGCGTACGAGCGCAATAATTTTTGTTTTTGTTCGTTCGGGAGTTTTCGGACTCCGATTCAGTCCCGGTTTTTTCCTATACACTTATAATGGAATATAGTATTTCATTAAATAATTTAAAATTACACCCATATTTGATATCCATGAGTTAGACCCATTTCCGCTGCCCGCAGCACTGATCCGACCCTAGGGGTTCCACAACTGCCCCTACACCCTTGTCCTCCAAAACACTCAATTCCCTATTTTTTTTTTCTATATCTTCACTACCAACGACACCCCTCCTCATCTAACCTCCCAAACTCACACTTCAAACATAAAAT…
scaffold653715	1342	(T)10	1038	1047	CTTCCATGCTATATCCCGCT	59.162	20	TCATTCCAACCTTAGCCACC	59.933	20	194	919	1112	ATTGAAACATTTCGAATTAAACATACATACAACATAAAAATCCAATTAGTATATTATTTTTCCTATACTAATCTAATTAGTATAAAAAATTCTCAAAGGTATTCCTTGGTCTTCAAATCTTTGCTCCATGGTGGTGTTGGCTCCTTTCGCGACTTTGGTGCTCCAAAATATTAAAAACAAATTGAAATTTTACATAAGAAAATAAAATTACAACATTTGTAAAGAATGGTCTTATGGAATTACATCCCAAAAAAGATAAAATAAGAGCCGAAAAAATTTACGACCAATGAAAAAATCCATTCATTTCATGAATCATCAATAAATATTCATCTTATGAATATTATTTTGTGTCTACTCATATAAACATACATATTATTATTTATAACTCATATACATAAA…
scaffold654147	1139	(GA)8	271	286	ATTCCCCTCTTTCTCCCAAA	59.875	20	CACCGGAAAATGACTCCACT	59.966	20	104	209	312	GGATGAAATTCTTTTAAGGATGGAAGGATGTAATGACCCCAAAATTTTTTAGTAAGGTTATTATAGTTTTTTATTTAAAAGTCTTTGGTCATATTTTGAATTTTGACTTGAGGGGTTGAATGATAAATTTTCCTATTTTTGCATTAATTTTTGTTTGACCAAAATTCAGGGGGTTGGCTAAATTTTCCAACCCATTATAAAAACATCTTATTCCCCTCTTTCTCCCAAAACGTGATGCCTCTTCTTTTCATTTTTTTCTTCTTCGTGCGTGAGAGAGAGAGAGAGATCCGATGAGTGGAGTCATTTTCCGGTGATCAAAGCTAAGGGAAAGATAGAGCATGTTGTGAGGAGTATTTTCGTGGTGGTGTCGCTGGAGGTGATCATTTTTCGGCGAATGGA…
scaffold654423	5552	(G)12	2632	2643	CCAGTTTCCCAGAGGAATGA	60.042	20	CTATTTACTCTGGCCCGGCT	60.593	20	228	2608	2835	GTATATTAGATGTATATTAATCATTTTGGTAGTGTTTTGGAGACACTTAATTGTGTAATTTGTATTTTTGGACTAAAATGAGTAAAATGTAAAAAGTTTTCACTTTGGGCAATTTTCGGCTAAAAGGTAATTTGGGTAATTNNNNNNNNNNNNNNNNNNNNNAGATTTTTTTACGTTCTGTTACGCCACCCGGTAAAATCGCAAATACTCCAACATTTGGTTCCATGGCCAATTTGAGAAATTAATCCCTCGAACGAACCTCTCTCAGCAGTGAATTTTTTGGTTAGTAGGGATTAAAAGCAAACTTAACAAATAAACAGATAATTACAGAGATAAGGGTTTACGTGGATCGGCAGAGAATGGCTCCAACCTACGTCCACGGGAATAAAAGAGAATTTT…
scaffold654615	2759	(A)10	1023	1032	CATGCTCTCGGCATACTGAA	59.972	20	ATTTATCTCCGGAGGCGTTT	59.93	20	123	970	1092	ATAGAATGGACCGCAGCTATAGATAAATCGCAAACAAAATAACCGGTTTATTTGCTCTCTATGGACTATTCAAGATCACTAACTTCAGACTTGAATCCTTTGGTGTATGACACTCATACACTAAGTTTGAAGGTACATAAGNNNNNNNNNNNNNNNNNNNNNNNNNNNNNNNNNNNNNNNNNNNNNNTCTCTTTCAATAGAAATCCATCATTCTCACCATCATCCTCAATAATAAGTTCTACTTATATGATAGCCTGTAATTTAACCACTCCAATGTTGTTTCATGTGTCAGAAAGAAAATCTCTGACCAACTCTCGTCATATCAGCCTTTTGGAGGCTCAAACAATCATGTATGGCTTATGTCAATCATTCATAAGCACAAAATATGGCAACCCCGAC…
scaffold655363	1014	(AGA)5	432	446	CACCACAGGTGCATCAGAAC	60.162	20	TTGGAGCCCTCTTGCTTTTA	59.953	20	222	280	501	GTAAGGGAAATATTTTGATGTGTTCGGATCGTCGATCCAACAGTCGGATTTTGAATTCTGGCACGAAAACCAGACTACCAAAATCCGAAAAAGGTAAATCTCTCAAACAGTGTTGGATCAAGACGGAACCAGTGGTATTTGATCAGAAATGACTAGAGAAAGTCTCACTCTCTAATGGTGACAATAGTGGAGGAGCGGTGGCAGCACATGAGTAAGAAAACGATGGAAAAATACCAAATTTCAACTGGTTATATCTCTCTTATGGAAGCTCTATTTGCTTCACCACAGGTGCATCAGAACGCTGACGTCGAGGGCTTCACGGTGGTGGCATGTGTGGTGGTGACTGGCCGGAGGTGTAGTGGCGTTAACTGCAGCAAAAGCTTGGCTTAATTAGAGAGA…
scaffold655861	2979	(T)34	108	141	CCCACCTCTTCTTCTTCCTTC	59.309	21	CCCAAAATTGTGAGCTTCATC	59.56	21	164	29	192	TTTTTTTTTAAAAAGCATAAAGAATAAAACCCACCTCTTCTTCTTCCTTCTTTCCTTCTTTCACTAAATAAGAAGGTTATAGACATGATCATGATCCATGAACCTAGTTTTTTTTTTTTTTTTTTTTTTTTTTTTTTTTTTNNNNNNNNNNNNNGATTGTCACGAACTAGAAGATGAAGCTCACAATTTTGGGACTTGAGTTTCTTTACTTTTTGCCTTGTTACCTTATTTTGAGGAGGGAATGTCTTTTTTATTTTTATTTTTTATTAATGTTTTCTTCTTCTCTTGGATTCTTCAACATTTGTTATTCTTTGCTTTTTATTCAAAGTTTTTCTGTCTTTCTCTTGTTTCTTCTGTTTTTTTTTTTCAAAAAAAGAACATTCGGCTCATTATCTTAAG…
scaffold655861	2979	(T)11	357	367	GCTCACAATTTTGGGACTTGA	60.103	21	CGACTCTTTGCCTTCTCTTCC	60.502	21	276	178	453	TTTTTTTTTAAAAAGCATAAAGAATAAAACCCACCTCTTCTTCTTCCTTCTTTCCTTCTTTCACTAAATAAGAAGGTTATAGACATGATCATGATCCATGAACCTAGTTTTTTTTTTTTTTTTTTTTTTTTTTTTTTTTTTNNNNNNNNNNNNNGATTGTCACGAACTAGAAGATGAAGCTCACAATTTTGGGACTTGAGTTTCTTTACTTTTTGCCTTGTTACCTTATTTTGAGGAGGGAATGTCTTTTTTATTTTTATTTTTTATTAATGTTTTCTTCTTCTCTTGGATTCTTCAACATTTGTTATTCTTTGCTTTTTATTCAAAGTTTTTCTGTCTTTCTCTTGTTTCTTCTGTTTTTTTTTTTCAAAAAAAGAACATTCGGCTCATTATCTTAAG…
scaffold655861	2979	(T)10	1042	1051	TCTCTTCAATTTGTTTCACCGA	59.724	22	GCTTTGAGTTCAGCCTTTCC	59.056	20	243	835	1077	TTTTTTTTTAAAAAGCATAAAGAATAAAACCCACCTCTTCTTCTTCCTTCTTTCCTTCTTTCACTAAATAAGAAGGTTATAGACATGATCATGATCCATGAACCTAGTTTTTTTTTTTTTTTTTTTTTTTTTTTTTTTTTTNNNNNNNNNNNNNGATTGTCACGAACTAGAAGATGAAGCTCACAATTTTGGGACTTGAGTTTCTTTACTTTTTGCCTTGTTACCTTATTTTGAGGAGGGAATGTCTTTTTTATTTTTATTTTTTATTAATGTTTTCTTCTTCTCTTGGATTCTTCAACATTTGTTATTCTTTGCTTTTTATTCAAAGTTTTTCTGTCTTTCTCTTGTTTCTTCTGTTTTTTTTTTTCAAAAAAAGAACATTCGGCTCATTATCTTAAG…
scaffold657837	1696	(T)12	591	602	CCATAGGGTGGCTGAAACTT	59.052	20	TTCTTGGATTGAAATTCGCA	59.232	20	123	547	669	GACCCGACTCTAATTATGAGATACTCGTGAAAGGCTAATTTATATGTAATGACTATTTCGATAGACATCGATAAATTTCGGTTTATATTATTTATCTACGGGCAACGAGAGTGCAACTTCAGATTTTTAGTGGAATAACCTGAAGTTAATAATTCGAAATATTTAATTAAAGAGTTTAATTAATATCCCGGGATTATTAGAGCTCGGCACTGTAGGTCCATTTGGTCCCCATGCTAGCTTGATATATTGTAGAAAATTAAACATAATTGGATAGTTCGATTATATACTCACATAATAAAATATTTGTCACACATGTAACTTTATATTATATTTAATATAAGGTTTTCATTAAATAAATGATTATGAGATAATCATTTAATTTATTGTAAATATTGAATT…
scaffold661263	1375	(T)11	438	448	CGCACCGGTCTCTTATGATT	60.096	20	AAAGGATGCTAGGGCATTGA	59.668	20	175	339	513	ACAAGGTGTTAGGGAAACCAACTTGAGAGCTTGGAATTTTTTAAAAGCTGTGAGCTAGGAATTCTACATCTTGGCCGAATCTAAAAGACTCTTGGAGGAGCATTTTTGTTGTTTGACGCATCCATAAACTGATCAATGTAAGTGTGTTTCCGCCACTCTTCTTTGTTATTCATTCACATTTTATGCTTGATTTGATCTTGGGACTTAATCTAGAAACCCAACAGGGTATAAAAGTTTGTCCTTAGCTCTGCTTTAGGAGATTAGTTCTCCATGCCGAAGGAAGAAACAATAGTGATAGATTAGGAAGACATCGCGTAATGCCTCTTTCTCTTCTCGGCACGCACCGGTCTCTTATGATTCTCGGCTTCTCTTCTTATACGCAGCCTATTTTTTTATTTA…
scaffold661445	2117	(TA)9	430	447	GGAATAGGGTGAGAGGAGGC	60.037	20	TTGAGGTGACGTAACACGGA	60.152	20	187	389	575	TGCCCCAAATACCACGGGCTGTCCGGAATGGAACATCATATAATTTTGTATCGGAATTTCGAAGTATTTACCGATTGTCCCCACATTCGTTCCATGAGTGTATTTGTGTCCAAACATAATTTATATTATGTTACCTTAGTCCTGTAATATAACAGTACTATAATGTAACAGTAGTAGAGACTACTGGTCGTTACAACAATTTTATCTTTAATTATTGGATGGATTAAATAATCAATACTAATATATGCAACTGTCCAATATTTATTGTGATACCTAATTTGAAATTCATAATATATCCACTAGTTATTAAACTACATATATGAGATATTTTTTAGATGGATATTAGCGGACATTCAAAAAATTTGTCCAAATTGCCATCCTTATGTGTGGGAATAGGGT…
scaffold662013	1153	(AT)8	126	141	AACGCGCCATTTCATATTTC	59.935	20	AGAGCATTGAGCCTCGTTGT	60.02	20	189	45	233	TAAAAATAAAACAATAAAATTCATTATAGTGGTGTCATGCCACCCAACGCGCCATTTCATATTTCCATAAAACATGGCTATTATTAAGATACATTTCACAATATTTTCATAGGCAAAAAATAATGATATATATATATATATAATCTAAAACCACAATCAAGATGAGTATTGAATCTCTACCTTAACCTCACGTTCGAAGCGGAAAACCAAACTCACAACGAGGCTCAATGCTCTAAGCTAATTCTGTTGGTCAAACAACTACAAAACTCTCTTCGGGCTCACTCGACATACTTTATAAGGCATACGGGTCCAGCTGACCCGTGACTGCCGAAAGATCACCCAAAAGCAACATCTCGAAACCTGAGATGTAAAACGCACTGAATCAAACTCTCGTACAAA…
scaffold662423	1313	(T)10	367	376	GGATGAGCCTCTGCTACGTC	59.981	20	CCTTTCTGATGGAGGTTGGA	60.042	20	206	284	489	CATTGATCAATGTTTGTCTGAGGCTCGATCTTTACTATCTTTTTTTCTTGTGACTCTTTCTCCCCTTGTACATCCATCCACCCTCTTTTTGATCGCTTTTAGCCGTCTAGCCGTGAAAGACTCTTTTCCTTGCCTTCTTCTTTAGTTTTTTCCGGCATTTCTTTTTCCTCTAAACCTTCGAAGAAAGCTGGGCCAAGGAAACCCGTGGAGAAAGCTGGGCCGAAAAAAGCAGGCTCTAAACAGGTCAAATTGACACATCCCTCACCGAATCATAGCTCTGATTCGGATGAGCCTCTGCTACGTCATCGAGCTAAGGTGCAATCTTGCTCTTTTTCTCTATCTCCCTCACTTTTCTTTTCTTTTTTCTTTTTTTTTTAATTCTTTCTTATTTCTCGTATA…
scaffold662939	1176	(A)12	428	439	TTGCTGCAACAACATCTTCA	58.994	20	TACCTTGGCAGCTGAGTTGA	59.591	20	236	347	582	TATATTGATCCATCCAATCAAAAAGTATAAAAAATTATTCGGACTACATCCCAAAGAGATTTTCACCATCCTCAGCCATGAAAAAAAAATGATAGAAGAGAGATTAAAATTAAATTAAAATTATTTTTGAACAACAATTAATCACCCTTCAATCTCTTTTTATCATTTTCAGTCCCACAGATTTACTCTTTTGGTTGCCAAACTCCCAACTCCAGCGCACCTGCCAACTTGTCAATTTGTCATCACTATTCTATTATTTTTTAATTCTTTTTTGGACTCTCCAATATATTTTTTTTTCTTTTTCTTTTTTACTTTTTGTTCTTCTTTCTTTTTCCTCGTTTCTTCTTTTGCTGCAACAACATCTTCACATTCACAGTCTTCTTCTTCATTAACCGATTT…
scaffold662939	1176	(AAC)5	913	927	AAGGATGACAGAACGGATGG	59.927	20	ACAGAGGATTGCCTGAAAGC	59.434	20	222	871	1092	TATATTGATCCATCCAATCAAAAAGTATAAAAAATTATTCGGACTACATCCCAAAGAGATTTTCACCATCCTCAGCCATGAAAAAAAAATGATAGAAGAGAGATTAAAATTAAATTAAAATTATTTTTGAACAACAATTAATCACCCTTCAATCTCTTTTTATCATTTTCAGTCCCACAGATTTACTCTTTTGGTTGCCAAACTCCCAACTCCAGCGCACCTGCCAACTTGTCAATTTGTCATCACTATTCTATTATTTTTTAATTCTTTTTTGGACTCTCCAATATATTTTTTTTTCTTTTTCTTTTTTACTTTTTGTTCTTCTTTCTTTTTCCTCGTTTCTTCTTTTGCTGCAACAACATCTTCACATTCACAGTCTTCTTCTTCATTAACCGATTT…
scaffold663227	2550	(TA)12	130	153	CACAAACAAATCAAAAGTTTCATCA	60.288	25	ATAAGAACAGCTCGGGCTCA	59.978	20	186	53	238	AATTAAAAACATACAAATAAAAAATACATTCACACTATATGTAAAAGATAATTCACAAACAAATCAAAAGTTTCATCAATAAATTAACAATTTAAATTCTGCAAACAAATAAAAATACTACAAACATATTATATATATATATATATATATATATGTTTTTTTTGTTTTGGCTCGGGTCGGGCTGGGCCAGGTCCAAAAATGGTAAGTTCGGTTCGGACTTGAGCCCGAGCTGTTCTTATCATTTTAAGGCTCGGCTTGGGATTTTTTTACCTCGGGCAGGTCGATCAGGGCCGGTCCGGGCCCGAGATTTTCTGCCACTCTTACACACCTCTGCTAGCCTTTCCTTTTTGAAAGTACTGTTCATGAGTGAAGTTTTTGCTCATTTTGCTCCATTGTCCA…
scaffold663227	2550	(A)12	1521	1532	TGTCCAGTGGGACTTGATGA	60.088	20	AAATGGTTGCGAGTGTCTTTTT	60.042	22	188	1478	1665	AATTAAAAACATACAAATAAAAAATACATTCACACTATATGTAAAAGATAATTCACAAACAAATCAAAAGTTTCATCAATAAATTAACAATTTAAATTCTGCAAACAAATAAAAATACTACAAACATATTATATATATATATATATATATATATGTTTTTTTTGTTTTGGCTCGGGTCGGGCTGGGCCAGGTCCAAAAATGGTAAGTTCGGTTCGGACTTGAGCCCGAGCTGTTCTTATCATTTTAAGGCTCGGCTTGGGATTTTTTTACCTCGGGCAGGTCGATCAGGGCCGGTCCGGGCCCGAGATTTTCTGCCACTCTTACACACCTCTGCTAGCCTTTCCTTTTTGAAAGTACTGTTCATGAGTGAAGTTTTTGCTCATTTTGCTCCATTGTCCA…
scaffold666115	1225	(T)10(A)10	215	234	CCCGTCCTAAAAATCCCATT	60.013	20	TGACATGCTTTCAATTCCGA	60.197	20	210	184	393	GGACTTGCTCCGCCGAACCACGTTAAATACTCGTTGTCGATTTTTGAGTTTTTCTTGCCTTTTGCCACTTGGTCCCCCATAACCAAACAAATTCAAGGTTGAGAGATGATTGTCTCAGGAGAGTTATCTCCAAACTACCCCTGGGATGAAAATCACCTGTCAATAAATTATATTATACATTCATCCCGTCCTAAAAATCCCATTTGGACTCTTATTTTTTTTTTAAAAAAAAAATAACAAAAACAAGAACAAAAATGTAATTAAATTATTAATTGAAAATAGATGAAGTAAAAGTTATTACTATATTTTTTTAAAAAAATAATAGTATAAGTTAAAACAAGAGACAAATAGTAAAGCACTCACGAACTTTAGTCTCGGAATTGAAAGCATGTCAGGACT…
scaffold666559	1320	(GT)6tagttgaagagtgcgtgtctaggattgtgtgtgtgaatgtacgttgaagagagac(GT)6	639	717	TTGGGTTCTATTTCGTTCGG	59.931	20	ATCTCTTTGGCCTCTCCCTC	59.778	20	243	540	782	CGGAATTTACGTCTGGGTTTCCATCCGATATACTGCAAGAGGTAGCCCACAATCATTAACTCAACATAAATAAATATGTACATAAAACATTATGATGCATATAAATGATCAACAATGAATAATTGAAAAGATAAATAGTAAAAAGGGGGGCCCTCAGGTCTTACCTTTTAAGTTGCTCCTCGGAAGTGCGTTACGTCATCGCCGGAAGGGTTAATGCTCCTTAATTTTTCTGGTTTTCTGGTTTAGAAAAATGAGGTAGCCCGTCATTTCCTTCGATGTCTCGCTGTTTTCGATGCTATTTTCTCTGTCTTTCTTCGCTGTTTTCGGTCGCTACCTTCTGCGATCTTTCTGGACTGTTTTAGACTGTTGTTTCTGTGGTGTTTTGTTCATTGTTTTGGT…
scaffold667289	1488	(T)10	91	100	AATTTTGTGAGTGTTTCCCG	57.578	20	TCAACATCACTCGGATTCCA	60.048	20	113	48	160	GAGAAACTTTCTTTGTGTGGTTTAGTTGAAAATAAGGTGAAAGATGTTAATTTTGTGAGTGTTTCCCGGGCGATTAATCATTCATGGAAGTTTTTTTTTTATCATTATGATGTTCTTCCGTTTGGTCGAATTTGGGTTTGTTGGAATCCGAGTGATGTTGATGTTAGTATTATTCATTTTTCTCCTCAAACTATCAAATGTCTTGTTTCACATGTTTCTTCTCCTTAGAGCCGTGTGGTGTGGTTTATGATGAGTACGATTATGAGAGGCATCAGGAGCTTTGGGCTGATTTGCTTGCTAATAGTTGTGATTTTGACGCTTCTCTGTGGTTGGTTATGGGTGATTTCAATGCCATTGTTTAACTTTAGAGCATAGTGTTGGTTCTTTGGGGTAGCCTTC…
scaffold667403	1798	(T)11	504	514	CGGGATTATGAAATCTCGGA	59.856	20	CCATCCATCCTGATCCTAGC	59.464	20	227	382	608	TTTTTGGAAATGATAGAAACCCCGCCACCAAACCACCCATTATAGGTCGCGGTGCAGGTAAAACTACCGGCTGTCCCAGGCTCTTATAAGAAGTGCACCCCATGGATTCGAACCTAGAACCTCAATGTGAGATCCTGGACCCTACACCACCACCAAGCCACACCCCTTGGGGACTCAACTGTATGTATTGCTTTATTGTAATTGCCAATACAATTTAAGCTGATATTATTTGGAATCTCGTACCGTTTGATAGAAGATTCGGGATCAAAATAATATGATATTGTGATGATTTTCGTCCTTAATATGTGATAAATCTCAATCATCACTTATAAAGTCTCCAAATCATGAATCGAGGTGACCGATTACATAATTGGGTCTAGAACGGGATTATGAAATCTC…
scaffold667931	1208	(A)19	127	145	TTCAACCTATCGATAAAAATGTGA	57.787	24	TCGTGTAGATTGGGCATTGA	60.073	20	213	49	261	ATTGTTTATCTTTTATAGAAAAAAACTCTACAACATACATCTAAAATAGTTCAACCTATCGATAAAAATGTGATATGTGTACTTTCATTAGATATAAAAATTGACATGATATTATTAAATTATTGCAAAAAAAAAAAAAAAAAAACTATCACTTAATCTTATATATATGTGTGTGTACGAGCAAAATTTGGGTCAGGGATCCAAGTGTCATTACATCCCAAGCCCACGTATCAAACTTGCCGTCAATGCCCAATCTACACGAATTCTAGTTAATAAAAGACGAGTCTGCACATGACTCATATATAAGGCCCGCGAGCCCGTATACTCACAAAGGTAGGAGGCCCATACCTACCCATAAGGCCTCCAAAGAACCAAATACCATGTTAATCATAATTATTT…
scaffold668427	1168	(AC)6	494	505	ATCCTCCTCACCAAAATTGC	58.984	20	AAGCTTTGTGTGGCTTTGGT	59.78	20	268	261	528	AATGCCAACTTTGGATCTTAAGTAAGAATCACTCAACGGAATGAAAAACGCTAATATCGATCCGATATACATTATTCATGCAATACATACACATGGATAATTCCGTATTGGCAGGACTAGGCTTTACCAGGCTGACCAATACCAATTTGTCCATAAATCGTACTATTGACAATGGTTTGACTTTTCTGAGTCATAAGACGCAGCGATGTCAAAATATATCCCCCAAATTAAATCACCTTCCAATTTAATGAGATTGTGAAAATCCTCCTCACCAAAATTGCAAAAATTCTTTCCAAAATATATCCCCCAAATTTATTTGATTTTTTTCCTTGACTGAAGATCTCATGTCATTATAAAAAGGAGGCTTGACCAAACCCTAGGGGGCTTGACATGTGAAAT…
scaffold669673	2180	(A)10	407	416	TTCATATCTCTCCGTTGGGC	60.036	20	GGCTTATTTTCTTGACGCTCC	60.218	21	270	272	541	TAAAGAGAGAAAGAAAGCATAAGCTTTTATAAAGAAAAGGCCGGAGAAGAAAAGCTTAATAAGGGCAAGTAAGTTTCTCACCATCAAGAAGTGGGGAGCAGGGGGTGATCTCCTCAGTGCAACTTTTCAACAGATCTACAGAANNNNNNNNNNNNNNNNNNNNNNNNNNNNNCAACAAAAAAAAATTACTCAATTTTCATCCTTGTCACTTTTAATTTCATTGTGCGTGTTTGATTGTGCGTCAGTGTTTATTTCGTTCCTTCAGTTCCATCTTCATATCTCTCCGTTGGGCTAGCGCTTATATTTTGTTTTGTTTATTTAGTTTTTTGCATGCATCTTCTTATCTTTGCATCAGGGCTCCTTAGATTTTGTTTTATTATTTCTCCTCCTTTGCTAAGT…
scaffold669673	2180	(A)11	1755	1765	TATCTTTGCGTCAAGGCTCC	60.352	20	GACTCCCTTCCTTGCCAAAT	60.443	20	275	1689	1963	TAAAGAGAGAAAGAAAGCATAAGCTTTTATAAAGAAAAGGCCGGAGAAGAAAAGCTTAATAAGGGCAAGTAAGTTTCTCACCATCAAGAAGTGGGGAGCAGGGGGTGATCTCCTCAGTGCAACTTTTCAACAGATCTACAGAANNNNNNNNNNNNNNNNNNNNNNNNNNNNNCAACAAAAAAAAATTACTCAATTTTCATCCTTGTCACTTTTAATTTCATTGTGCGTGTTTGATTGTGCGTCAGTGTTTATTTCGTTCCTTCAGTTCCATCTTCATATCTCTCCGTTGGGCTAGCGCTTATATTTTGTTTTGTTTATTTAGTTTTTTGCATGCATCTTCTTATCTTTGCATCAGGGCTCCTTAGATTTTGTTTTATTATTTCTCCTCCTTTGCTAAGT…
scaffold671841	2306	(T)11(A)12	1060	1082	GATATGATGTTGTGGGCACG	59.805	20	TGGAAGGGAGGCTGACTCTA	59.943	20	268	899	1166	TAACTTGAAACCTACTATAGTCTTATAGTAATGAATAAGGGCTTAAATAAATGATAGCATACTTGATTTACATTTAATTCGCATTGTATCTTCTTTGCTTCAGGAAATCAAGTCAAGAATCTTACATATTCTTATCTTATTGTAGATCAATAGCTTGATCAACCGTCCAACTCTCAGTAATCTTCCGCAACACGTCACTATGAGTGGATGCTTTATTTTATGTTTTCCTGACTTGTAACTTAAAATGTTTCATTTTTTGAAGTTTTATTTATTTTGAAATTTTAAATTGACAAAAGAATATGCATAATGATTAAATATTTCTATCTCACCGCTTGTTAAATATTTTCATGATTTTTTAAATTATCGATATGTTTACGCTGAAACGCTCCATTGATGATA…
scaffold671841	2306	(AT)6	2171	2182	GAGGTGGTTTTGAGAACGGA	60.088	20	AACTTATTCCAGTTACCGATCATGT	59.275	25	249	2008	2256	TAACTTGAAACCTACTATAGTCTTATAGTAATGAATAAGGGCTTAAATAAATGATAGCATACTTGATTTACATTTAATTCGCATTGTATCTTCTTTGCTTCAGGAAATCAAGTCAAGAATCTTACATATTCTTATCTTATTGTAGATCAATAGCTTGATCAACCGTCCAACTCTCAGTAATCTTCCGCAACACGTCACTATGAGTGGATGCTTTATTTTATGTTTTCCTGACTTGTAACTTAAAATGTTTCATTTTTTGAAGTTTTATTTATTTTGAAATTTTAAATTGACAAAAGAATATGCATAATGATTAAATATTTCTATCTCACCGCTTGTTAAATATTTTCATGATTTTTTAAATTATCGATATGTTTACGCTGAAACGCTCCATTGATGATA…
scaffold672095	1057	(T)10	181	190	TGGGATTTGGAATTGAGGAA	60.244	20	TGAAATGCGTACACACATGC	59.155	20	145	121	265	GCTCGGCTGCAATTGAGTTCGAGCCGAGCTCGATCTACTTGGCGAATATGGTTCAGAACTTCATCGTGGAGAACAATGACAAGCAATCACTTGTCACGTATCCTATATTTATTGGTTGTTTTGGGATTTGGAATTGAGGAATTTTGAGATGATGACGATTAGGGATTTAGCATTGAGGAATTTTTTTTTTAATAATTGCCACGTATCCTATATTTATTGGTTGTTTTGGGTGATTTTTACATTTTAGCATGTGTGTACGCATTTCACTTCCATTGACCAACTTATAAATTATTCACCCAAGAATTAATAATTGCCAAATTAAATAAGTTCAGGTGTTTAATAGATCATTTTGAAAAGTTAAAAGAGTCATTAGACTTTTCATTTTAAGTACATGTGGTA…
scaffold672117	1236	(A)13cctcgctcgccttgttctt(TA)9	279	328	ACCAACTCTCGCATACGCTT	59.904	20	AATATTTTCACAGCGTCGGG	59.96	20	265	198	462	GAGTCGGGCTGTAAATAAGCGAAAATGTAACAAGAAAAGTACCAAGTGATGGAGGGATTGAAATTGGACAAGATCGTGAATAGGGTGGGGCTTGATCACGAGATGATCAGACGGCTGTAATTTAACGGAGGCCCAGAAGTTGGCCAGGCTAAAGGAGATGGTACGGCCGTAGTACACGTCACTGGGGTTCCCCAATAAACCAACTCTCGCATACGCTTTGTGATGTATGATCCCACAAACTTCATCACAGTTTTCACCCATTTTTTTCCCACCAAAACAAAAAAAAAAAAACCTCGCTCGCCTTGTTCTTTATATATATATATATATATTCTAGGTCTCTCGGTAGAGAAGGCGAAATCGGTTTTGTATTTACAACAACGAGATCACAATCACGACGTG…
scaffold672645	2311	(TA)6	1192	1203	CGACTCGCAGGATCATAGAA	58.976	20	GTGACCATGCAACACTGACA	59.101	20	280	998	1277	AGGCCGCAGAAGAAGAAGCCATGTCCTACTAAGAATGAATCGATTAATTTAATTAATAATTACTACTAATTACTAAATACTAATTATTTAATACATGATAAACCCTAAAATTTATTTACTTTTATATTTTCTTTATAATTTATTAACTAATTTAATTAGTAATTACTACTAAATACTAATAGCTAATTAGTTATTAACTAACAAAAAAACTCTCAATTTATATTCAGGGTAGTAAGATTCTAGGTCAAATTAAAAAATTAACAAAATAAGGGAAGTAATTAATTAGTTATACTTATAATAAAAGTCATGTCAGAATGAACCATTTTATTTCTATTGGAATAAAAAAGTAAAAAAATAAAACCTTACTGTGAACGTGAAGAGAAGAGAGAGAACAGAGCT…
scaffold673391	1041	(T)12	366	377	TCCGCCATTCTTCTTTGAGT	59.813	20	TCAGGTTTTGAGCTGAATTTTG	59.379	22	280	125	404	ACACAAAGCTTGGAGCTTGAAGACAAACATGGAGCACAAAACATTTACTTGGCCGAGAGCTTAACACAAAGGGAAGAAAATTTTATTGTTCAAAACTTCTCACATCTGATCATTGTAAGTATGATTCCGCCATTCTTCTTTGAGTATTCACACATGTTTCATTGCTTGAATTGATCTTGAGACTATAGTAGAAACCTAACAATAATCATTATTCAGTAATTTTTCATTTTTGAATAATAATATCGAACCGTATATGTGATTGCGTATACAATTATTAAATTTTAAATTTTCAGAAAAATAAAAGTTGGCACGATAGTTTTCATAATTTTTTTGGTGTTTATCAAAATTCCCCAATGAAATACTTATTTTTTTTTTTTGAATTACAAAATTCAGCTCAAA…
scaffold673631	1040	(A)11	200	210	AACCTTTCTGGCTGATGAACA	59.726	21	GTTGTCGGCACTAAGTGGGT	60.035	20	275	45	319	TATTTATGAAGTTTGCAAATATGGTGAGGATACAGATGATTAATAAACCTTTCTGGCTGATGAACATAAAAAATCTTCATGTAAGATCTCATTAACAGAAGCATTATTGACATCAACTGTCTAATCCACCAATGATTCATAACAGCTAAACTCAAGATAACTCTAATAGTAGCTAGTTTGACCATAGAGCTGTAGGTCTAAAAAAAAAAATCAATGCCATATGTATGATGAAAGCCTTTAGCAACAAGCCATGCCTTATGTCTAGAAATAATACCATCAGGATTGTATTTAACTCTGAAAACCCACTTAGTGCCGACAACATTGGAGGCTGAGTCACAAGGGACAAGATGCCAAGTATTGTTTTTTTTCTAAAGCCTCAAATTCTTCTTTCATAGCATT…
scaffold673871	1079	(T)10	381	390	TGCTTTCTCGGAAGCGTATT	59.982	20	TCGCAAAAATAGCAGCAAAA	59.602	20	216	277	492	GAACAAATAAAATAAAGGCAAAATAATAAAATAACGATAAAAGCGAATAAATTGATTAAAAAAAGCATAACACTAAATAGAAAAAAAAATATAATAATAAAAGAAAATAAATAACAAAATGCCGAAGAAAGAAAAGAATGTGACTAGAAATTTGGCTGTCTTTGATCTAGGACTTAGCATACCCGGCTGGATGTATTTCACGTCTAGCCAGGCATGCAGCATCCGAAACTATAAACATAAATGTGGTAAGGGTGCCCCCAGGTCTTAACTTTTAATTTGCTTTCTCGGAAGCGTATTAGGCCGTCACCGGAAGGATCATTGGTTCGTTGTTTCTGGTTGCTGGTTCGCTGTTTCTGCTTCTGGTTCACGATATTTGGTTGTTTTTTTTTTACTGTTTTG…
scaffold673871	1079	(T)10	541	550	TTCGTTGTTTCTGGTTGCTG	59.881	20	AACAACCAACCTCCATCACC	59.679	20	264	322	585	GAACAAATAAAATAAAGGCAAAATAATAAAATAACGATAAAAGCGAATAAATTGATTAAAAAAAGCATAACACTAAATAGAAAAAAAAATATAATAATAAAAGAAAATAAATAACAAAATGCCGAAGAAAGAAAAGAATGTGACTAGAAATTTGGCTGTCTTTGATCTAGGACTTAGCATACCCGGCTGGATGTATTTCACGTCTAGCCAGGCATGCAGCATCCGAAACTATAAACATAAATGTGGTAAGGGTGCCCCCAGGTCTTAACTTTTAATTTGCTTTCTCGGAAGCGTATTAGGCCGTCACCGGAAGGATCATTGGTTCGTTGTTTCTGGTTGCTGGTTCGCTGTTTCTGCTTCTGGTTCACGATATTTGGTTGTTTTTTTTTTACTGTTTTG…
scaffold674427	2841	(A)10	1370	1379	GTCCGAACGTGTCCTAGAGC	59.874	20	GAGCTAGATGACGCACAAAGG	60.03	21	117	1312	1428	ACCAATATTCAAGGATATGTGCCAATAAGTGATGGTTATCAATACATATTAATCCACTGCCTTGAGTGAAAGTAATTTCTTGATATGCAACACCGTCAGAGTTAAAAATGTATGCAAAAGATGAAGACATGGTTAACCTCAATCTTGCCATAAATACTACAAGATATTTTTTTAGGCCGATTCTCTATCCTTAGTGGAGTCTCCATCTGTAGGAGTGAACCGAGGTTTACAGCTATGCCTATGACACCGACACAGTTGGGCTCGTAGTTCATAAGGAGTACGGATAGTTCCATGATGAAATTTATCGGAGAATAAATGAGTCGTCACTTGATAAAAGACACTATGAATGATTTAAGGCCACAATTCACCCCTCCTAAGTTCCAACCTTAAACTTATTAG…
scaffold674427	2841	(A)10	2363	2372	CCATGACAACCATTCATCTCA	59.358	21	CAAACTAAGCCGAGTTTCGC	60.018	20	269	2316	2584	ACCAATATTCAAGGATATGTGCCAATAAGTGATGGTTATCAATACATATTAATCCACTGCCTTGAGTGAAAGTAATTTCTTGATATGCAACACCGTCAGAGTTAAAAATGTATGCAAAAGATGAAGACATGGTTAACCTCAATCTTGCCATAAATACTACAAGATATTTTTTTAGGCCGATTCTCTATCCTTAGTGGAGTCTCCATCTGTAGGAGTGAACCGAGGTTTACAGCTATGCCTATGACACCGACACAGTTGGGCTCGTAGTTCATAAGGAGTACGGATAGTTCCATGATGAAATTTATCGGAGAATAAATGAGTCGTCACTTGATAAAAGACACTATGAATGATTTAAGGCCACAATTCACCCCTCCTAAGTTCCAACCTTAAACTTATTAG…
scaffold676169	2279	(A)10	740	749	CCTTGGGCTGTTAACCTCAA	60.103	20	TGCACATGTGGATTCAAATTCT	60.374	22	229	674	902	GATTTGATGTGTTTTGTGTGGACCTGAGGTCCTTTTGTTATGTGATGTTTATTTCATGTTTCAGTTTGATGTTGGACTATGATCCAGGTTGCCAGTTTTAGGACACATCATGTCGGATTTTCATAAATTTAGAGGCTTATGGAGATGGGTCAATCATGTCTCTTGTCGGTAGCATCTTGCCTCTGGCAGGGTATTACAACACGACACATGATTTCAGAATTCTGAGGAATGAAACATTACGAAACATCATTTTAGTGTCAAGTAGATCTCTATCTACTTAAAAGAACACCAGTTTCCAAAATCTTATGAAAATGAATGACAATGTAATACATAGTACTCAAATCATTCATTCTTTTCATTGCGGCATTGCTCGACCATTTCTTGCCCTAGAGGAGTATC…
scaffold676573	2043	(TA)8	1141	1156	AGCACCCCAATTACCATGAA	60.192	20	AGACGACGCTAACTCGCAAT	60.044	20	258	1054	1311	ATGTTTTGATTTCTTATGATGTTGTGGGCAGAGCCCTTGAGAATTGATAAATGATACGGACATGGAGCCATTTGGTCATGATTTGATTTGTTGGTGTGGGCCTAAGGTTCATTTTGATATATGATGTTTATTTTAGGTTCGTTTTGATGCTGGACTGAGATCCAGGTTGTCCAGTTTTAGGATACATCATGCCAGATTTTTTTGTAAATTTAGAGGCTTATGGAGATGGGTCAATCCTGTCTCCTACCGGTAGTATCCGGCCTCTAGCGGGATGTTACACCGCAGCTGCGGGAACGGAAAATTGTTTCCCCTCTTTGAAGAATGTGGAAATAATTATTATGGTGACTCTGTATTTTGTGTTTCCGACCCTGGGCAAAGTGGCTAAGGCTTTCTTTATAT…
scaffold677387	1195	(TAT)9	962	988	TTCACGCTGAACACTTTTCG	60.027	20	TCATTCTTCTCGCCGATTCT	59.917	20	264	850	1113	TATGAACATTTAAGAGTAATGATTCTCAAAAGGCGTGGAAGGCATCGTCTTATTACTCCAAGGCTTAATTACAGTGTTGATGATTCATATAAGTCATGTAAGATATGTATAATAAAGATTGCCATTATATTAATTAATGAAAATATTACAAATACATTTACACATAGCCCATCCACAAGTTGGGTATAGGGCATATCCCTAACATGAAGTCCACTAGTTCATAGTCAAAGAGTATAATAGTGAAGTCAGAGTTAAACAGAGTTGCATACATTCATTAATGTTATATAAGTCATTATAAGTATTCATTAAATTATTTTAAAAGAAGCATATTTGATTATTGAGTTGGGTTGTGGCCCATGTGTGTGACTTTACATTTAGATAAATTATTATCAAAGAATT…
scaffold677949	1311	(TA)11	338	359	TGGCATCGTTTATCACTTGC	59.694	20	TTCCAGTTCCACCCTAGCAC	60.111	20	244	171	414	TCTCAAAACTCATGTTGTAAAACAATCTTTCTGAAACATCACTACATAAAAAAAACATCTGTAATAAAAATATGTCTAATTCCCTATATGATTTAAAATCTAATTTTGAATTCAAAACTTGATAAATAAAACCAGTTTGAGAAGAGAGGTCCACTCACTGTTTATAGAATGTGGCATCGTTTATCACTTGCTAAAGAAAGCTCTGGTTCCTACAATATTTTATAATTGATATTTCGATTAGAAAGCGAACTAAGAAACGCTTTCTGAATTAATTTGGGTCTATCTATCCGATTACTTTATTATTATCACAAGGCTTAACGCACTTATATCATGATGTTATATATATATATATATATATATCTTTACTGATACGAGGCCAAAATGGTGCCTCCAACGTGC…
scaffold677993	1017	(AT)6	832	843	GTCGGGTCACGAGTTTTGTT	60.012	20	GGTTCGAATCTCAGCACCAT	60.081	20	229	767	995	ATTGAATTCAAAATCTTTCATTATTCTAATTGAATTAAAAGTTTTCTCCATTCTAATTGAAATCAAAATTTATAATTATATACAAATAAAAACTAAATTATATTAAAAAAATAATACTAACTTAATTGAATTCAAAATCTTCCACTATTCTAATTGCAATAAAATATTATAATTATATTTAAATAAAAACTATAATTAGTAAACTTAAATTAGCAAGTTAAATGTTTGAATGCTCCCTCGGCGCACAATGTATGATTATTAAAATTTATATTAAAAATGACGAATACTCATTTAATTGAATTCAAAATCTTGCACTATTTTAATTAAAATCAAAATTGAATTGCCTTTTTTAAAATGAGTCTCTTTCAAAGAAATGGATATTTTATTTAACATTTTAGA…
scaffold678497	1176	(T)13	251	263	AAGCCAATTTCAGCGATTTTT	60.089	21	CATGTGAGACCCACCCATAA	59.215	20	134	211	344	TCTTGGGCCTGCTTTCCTACATAAATTTGGAAGAAAACAAAATCATGACATGTGGTAATAGAACCCTTCATTCAGCCTTCTGATTTATTTATTATTTTTTAAGAAAAAGTTTTAATTTCTTTCTTATATATTATATTTTCATCCCATTTAAATTCTAATTTATACCTATCTGACTTCAACATATGGCCTCTTATTTCTAACTATAAGAATTAAGCCAATTTCAGCGATTTTTAATGCATGTGTGGTATGATTTTTTTTTTTTTGGTTAAAGTGAAAGGTGGTTGCATCTAAAGGTGTAAATGATTTAAAAAAATATATATTAAATTTATGGGTGGGTCTCACATGTATAAAAAAATAAAAATAAATTAAAATTCACTATTTACATAGTGAAACTTCATT…
scaffold678497	1176	(A)14	789	802	CAGCCCATTATCCCCTAACA	59.778	20	TCTCAAAGCCCAAATTTTGAA	59.685	21	176	673	848	TCTTGGGCCTGCTTTCCTACATAAATTTGGAAGAAAACAAAATCATGACATGTGGTAATAGAACCCTTCATTCAGCCTTCTGATTTATTTATTATTTTTTAAGAAAAAGTTTTAATTTCTTTCTTATATATTATATTTTCATCCCATTTAAATTCTAATTTATACCTATCTGACTTCAACATATGGCCTCTTATTTCTAACTATAAGAATTAAGCCAATTTCAGCGATTTTTAATGCATGTGTGGTATGATTTTTTTTTTTTTGGTTAAAGTGAAAGGTGGTTGCATCTAAAGGTGTAAATGATTTAAAAAAATATATATTAAATTTATGGGTGGGTCTCACATGTATAAAAAAATAAAAATAAATTAAAATTCACTATTTACATAGTGAAACTTCATT…
scaffold678719	1065	(A)10c(A)12	329	351	TTTCATACCCTGGTTCAGCC	59.933	20	TGCGGCATTAGAAGGAATTT	59.682	20	225	275	499	TTCATTTTATTATTTTCTTTTACTAGTTATTGTTATTTTGCAATTAAGATTCGTGAAATTATGACTAGTTATCATAGAAAAAATAATATTGTCGATATTTGATTAGATATTTTTAGTAAATATATTAATTACATATTCCATATGTNNNNNNNTTTTAGGATTAGAACAAATTCGATTCGTTGATTCGTTTTGTCACCCCTACAAAAAAAGTATAGGTCAGTCTGGATCCATATACACCCGAGTCTATAAAAAACAATTTCAGAGTCGAGGTCGAATTTCATACCCTGGTTCAGCCAGATTCATATATACTCTGAAAACACGGATCCACAAAAAAAAAACAAAAAAAAAAAACAAATTTGGACGTGGATAGTAAAATTCGAGACCGAATCCACATAAAAC…
scaffold680185	1180	(A)11	667	677	CTCTATCCTCCCACCATGTCA	59.935	21	TCGAGAGCTATTGGCAAAGG	60.481	20	208	570	777	TTGATTTTATATTTAATATTAAGTAAATATCTTAAATACTTGCATATTATCTTTGGAGATGTGGCAATGGACTTGTTGAACTTATTACTTTGAAGTCTCGTGACTTGTAACTTATTAAACAACATGACTTGTAACTTATTAAATAACATCACTTGTGACTTGTAATAATAGGTAGAAGTTACTTAAATTATAATCGGAAGTTTCGTCAAATCGATTCGGTGTATTGACACGTTTAGAGGCATAGAAAATTTTAAAAATCCATAAAGATCGATTATGATCCTCCATGTACTTTTTCCACACAATTCGTTCTACTATCTAATCTGAACTTAAGTGGAACAAGTAAAACTCATCGCTATCCCAAACTATTACAAGAAATGTATCATCTGTACTCGAACATAG…
scaffold680215	1016	(A)11	524	534	AACTGAGTTGGATAGGCCTCTAA	58.489	23	TGGTAAGAAATTTGAGTTTTTGGA	59.107	24	240	491	730	TGAATTTTTCAGAAAGAATCAATTTTCATTTCAAATTATCCCCTCACTAGATCATTCAAACGATCTAACCCCTTCACTCCCAGCCTCTTGTTTTGCATGTATACTCTTAGGACGAGCTCGGGATGATGGATACTGATGGCAGTCATTAGAGGGTCTGAGTCCACTAGGTCGAGTACAAAGTTACAGTCCGGTCTCAATTTAAATAAAGGTCATGTGTTATACATTTTGTATAGTTGAGATTCTTTGTATGATAAGTTAAGGTGTCCAAGACCAGAGTTGTATAGAGAAATATTAATGAGTATACAGTTGTGAGTTTTTTAGTTTCATTCATGTTAACGAGTTGGGAAAAGGTCCCTATGCATGTTATAGAGAAATAATAGTTATATTTTTTACAACTCC…
scaffold680215	1016	(A)11	696	706	GGCCTCTAAAAGATACCCAAA	57.399	21	TTTCCTTTAACTTTTATGATTTTTCTG	57.79	27	266	505	770	TGAATTTTTCAGAAAGAATCAATTTTCATTTCAAATTATCCCCTCACTAGATCATTCAAACGATCTAACCCCTTCACTCCCAGCCTCTTGTTTTGCATGTATACTCTTAGGACGAGCTCGGGATGATGGATACTGATGGCAGTCATTAGAGGGTCTGAGTCCACTAGGTCGAGTACAAAGTTACAGTCCGGTCTCAATTTAAATAAAGGTCATGTGTTATACATTTTGTATAGTTGAGATTCTTTGTATGATAAGTTAAGGTGTCCAAGACCAGAGTTGTATAGAGAAATATTAATGAGTATACAGTTGTGAGTTTTTTAGTTTCATTCATGTTAACGAGTTGGGAAAAGGTCCCTATGCATGTTATAGAGAAATAATAGTTATATTTTTTACAACTCC…
scaffold682007	1036	(A)10	751	760	GGGCCATGAGTCTTCATTCT	59.094	20	TATCATGTGCTTTGCCCCAC	61.844	20	278	526	803	ATTTGATGAAGGTCCAATGGAGATTTCACTCCATTGGACTTTATGAAAGTCTATAAAAGACTACACATCACTAGACCTAATGAAGGTCTAAAAGAGTCTTCACTTCATTATACCAAATGAAGGTACATGAGACTACGGTCGAATGGATCTAATGAACGTCAATGAGACTACGGTCGACTGGAACTGATGAAGGTCGATGAGGGTTTTCACTCCTCACTCTACAAGATCTGATAAAGGTCCATAAAGGGTCTTCACTCCTCATTCTACAAGACATGATGAAGATCCATGAGGGTTTTCACCCATCACTCTACAAGACCTGATAAATGTCCATGAGACTACAGTCGATCGGACTTGATGAAGGTCCATGAGGGTCTTTACTCCTCACTCTACAAGACCTAA…
scaffold682055	1052	(T)10	727	736	TTTGCTGGTTATTTTTGGGG	59.805	20	AGCCAACCATCGAAACAAAC	59.978	20	123	695	817	TGTAAACGGACATAAAGAATAGACATGAAATAATAAAATAAAGAAAAATAGACAAAAGATAAATGATGAAATAAAGATGAAATACTAAAATAACGATAAATACACAAAAAAGATAAATAACGAAATAAATGCGAAATAATAAAAATNNNNNNNNNNNNNNNNNNNNNNNNNNNNNNNNNNNNNNNNNNNNNNNNNNNNNNNNNNNNNNNNNNNNNNNNNNNACTCACGTTGTTTATGCTTTACTGTTTGTTGTTTGCTGTTTCACTATTTTTTGTTTGCTGTTTGTTGTTTCGCTGTTTGATGTTTGTTGTTTTGCTATTTTCTGGTTGCTATTTTACTGTTTTCTGGTTTGCTTTTTTACTGTTTTCTGGTTCGCTGTTTTGCTATTTTTGGCTGCTG…
scaffold682079	1380	(T)11	173	183	GGCTGAAAAGCCAAATCTCA	60.331	20	GCTTTTATCGACTGTTCCCG	59.708	20	262	1	262	AGGCTGAAAAGCCAAATCTCAAACCATAAGTCTAATCGTTTAGTTATTTAGGCCAAAAAAATTTAAGAAAAATAAAGGATTGGATTGAAATTTTATTTCATATGCAAGTACATTTTACGTTCCTTCCCTTGATTTTTACATATATTTTGTTATAGCTTACTTATGTATATGATTTTTTTTTTTGCATATAAGCCTCTTTGTTTGTAGTGGCCACTTGATTTTATGTCTTAGTCAGAGGTGTTTCGGGAACAGTCGATAAAAGCAGTTGATGGGTCCTCAAAATTTGGCCTAAAATAATTGTCACCTAAATATAAAGAAATTTTAATTTTTAAGTATTTAATATGATTATATATTTTTATATTTTATTGATAGGGCCCATGTAAGATCAGACTCAACTAA…
scaffold682079	1380	(A)11	1030	1040	TTTTTGCTTTTGGGAAATGG	59.916	20	CAGCTGCTCCGCTTAAATTC	60.117	20	230	907	1136	AGGCTGAAAAGCCAAATCTCAAACCATAAGTCTAATCGTTTAGTTATTTAGGCCAAAAAAATTTAAGAAAAATAAAGGATTGGATTGAAATTTTATTTCATATGCAAGTACATTTTACGTTCCTTCCCTTGATTTTTACATATATTTTGTTATAGCTTACTTATGTATATGATTTTTTTTTTTGCATATAAGCCTCTTTGTTTGTAGTGGCCACTTGATTTTATGTCTTAGTCAGAGGTGTTTCGGGAACAGTCGATAAAAGCAGTTGATGGGTCCTCAAAATTTGGCCTAAAATAATTGTCACCTAAATATAAAGAAATTTTAATTTTTAAGTATTTAATATGATTATATATTTTTATATTTTATTGATAGGGCCCATGTAAGATCAGACTCAACTAA…
scaffold682489	1121	(T)10	823	832	CTTTTGTCGTGGCTGAAACA	59.881	20	CCTCCACGTGAACCAAAGAT	59.966	20	152	739	890	ACGTCTGGGTTTCCATCCGATATACTGTAAGAGATAACACGTAATCATTAACTCAATAAAAATGAAAATATATGTAAAACATAATGATGTATACGAGTGATCAATCAATAAATAACTGAAAAGATAAATAGTAAAGGGTGCCCTCAGGTCTTACCTTTTAAGTTGCTTCTCGGAAGTGCGTTTCACTGACCCCGAAAGGGTTAATGCTCTGCCACTTTTCTGGTTCACTGGTTCAATATTTTTCTTCACTGTTTCACTATTTTGGGCTACTGTTTTTCTGTATTTTCTGCTACTTTTTTAGACTGTTTTAGGGCTGGTTTTTGGTGCGATGTTTTTGACTAGTTTAGACTATTTTCGGGACCGGTTTCTCTCTGACCTTTTAGACTGTTTTCAGGGGTG…
scaffold683525	1085	(AT)7	230	243	TATCCAATAATGCCTGGCTG	58.601	20	CGGATGGCCTATCTAACGAA	60.053	20	269	118	386	ACTCTTTTTACCTGGGTTTCTTAAGAGCATCTCTGTATAAATACGAACAAATTCTATTGTGCCCTATCTCTTCTATATATATAAGCTGAACAAAATAAGCCAAAGCAGAAGGAGCTTCTATCCAATAATGCCTGGCTGCCTGCATATATAAACATAGCCTCATGCATAATTCAATTATAAAAATAAAAAACAAAAATTGACAAAAATTCTTCATTTGCTTGATCAAAGGATATATATATATATTTTTTAATGACAGATAAAAGTAATTTCAAAAATAAATATTATTGAGATGATTTGCTAACCTTAACGAGATTACAATAAGAAGAGAGGTTTCAAAATCAGGGTTTACGTGAGTTTCTAGGAAAAATTCGTTAGATAGGCCATCCGAATAGCCCTTCA…
scaffold683559	1079	(T)19	434	452	GGAGCAGATCCTTCTAGCGA	59.676	20	TTTCACTCATCTTCCCAATGC	60.066	21	223	297	519	GACTCATTTATTAAACGAATCTATTTTTTCAAATCCGTATTACTTTAAAACGAATTGAATCAAACAAATAAATAAATCATAACTCAAATTACCACCTTATATTTGATCTTTCACTGAAAGCACTTGTTCTGAATTGTCAAAGATTTGCTCCCATAAATAAAATTAAAGAGAGAAAAAATTGGAGGAAAAGAAAAAGTTTCTTCCTTTTATATATTATATACGAGATATTTATTATTTATATCTATAGAAAAAGTTTCTTCCTTATATATATAGATATATAATATTTTGAATAAGAATGGAGCAGATCCTTCTAGCGAAAATAAAGATATTGATGGTAGTCCCCATGATTTTTGTACAGACCACCACTATTTAATTGTCATTTTTATAATATAATATTAT…
scaffold683559	1079	(T)11	963	973	AGTTCATGCCTGCCATTTTT	59.574	20	TGGTTGATTTTTGAGATTTGGA	59.429	22	188	891	1078	GACTCATTTATTAAACGAATCTATTTTTTCAAATCCGTATTACTTTAAAACGAATTGAATCAAACAAATAAATAAATCATAACTCAAATTACCACCTTATATTTGATCTTTCACTGAAAGCACTTGTTCTGAATTGTCAAAGATTTGCTCCCATAAATAAAATTAAAGAGAGAAAAAATTGGAGGAAAAGAAAAAGTTTCTTCCTTTTATATATTATATACGAGATATTTATTATTTATATCTATAGAAAAAGTTTCTTCCTTATATATATAGATATATAATATTTTGAATAAGAATGGAGCAGATCCTTCTAGCGAAAATAAAGATATTGATGGTAGTCCCCATGATTTTTGTACAGACCACCACTATTTAATTGTCATTTTTATAATATAATATTAT…
scaffold683915	1101	(A)12	136	147	CACGAAGCATGCTAGATGGA	59.972	20	GTGTTTCTGCAGCTTGACCA	60.032	20	161	109	269	GAACAGTTTTATTGTTACATCACAGAAACAAAGCAGCTATTGCTATGTAATACAGATACACAGAAAGCAGCTGCGCGAGCAAATAATATATGTTACAACAATCGACTTCCACGAAGCATGCTAGATGGAAGGAAGAAAAAAAAAAAAGAAAAAGAGCTGCAGTTTCATGAAGTATTAGAATTAAAAGCATACTAGTATATAAGAAGCACATAATTCCTTTTCATTTCAGTACACACCCAGAGGAGAGGAATGGTCAAGCTGCAGAAACACTACTTATGCCATACAGCATAATTGTGGCCACTGGTTGATAGTGTCCATTCCCTCCCAGATGGGCACCATGAACCATCTCCAATCTTCATGCAGAGTTTCTCCCCGATGATTGCTGAGTAAAGGTTGTGC…
scaffold684469	1022	(A)10	634	643	GTCGTTCCCCCTTCTAAAGC	60.074	20	ATGAGCCCTTGCATCAAATC	60.043	20	148	574	721	CCCTTGAAGTAATCCCCACTTAAAATGAAAGGCCCAGATCAAAGCACTTCACTCCGGGGGTTTGATAATAATACCAGTGTTTGACATGCCACGGGTTTGGTGCCCTTCCTGATCCCATATTTCGACAGCTCCTCCCTTGCACCCCAAGTAAACCAGTTCTGAGCTTATGGCCAAGGATCGTATTTCAGCCAACGTTGGGAGTGATCTAATCATATTGTAATTTGTAATGCTCCATATCTTCACTGGTGCATCATTGGTTCTTTCATGTTTGCGTATTGCACACATCATCATTTTTTGACCGTCAGAGCCTCTTCTCAGGCCTAATCTCAACTACATCATTCACAATCTTTTCTGCTATTTGGTAATCAAGACGTTGCTGAGAACTAAAACAACCTTTTG…
scaffold684931	3742	(T)10	1444	1453	CAAGGGCAACAAATGTGCTA	59.729	20	CGCACTCTGAATTTTGCTTC	58.651	20	150	1374	1523	TTCTTAGTGACTATAGTACGAAGCAATTGAGTCAAAGTCCTTTTTAACACCTCTGTCTGTCCATCTGTTTCGGGGTGATACGTAGTAGAATAATGTAGCTTGGTCCCTAGTTTACCCTACAAAACCTTCCAAAAATGACTCAAGAACTTGACATCTCTATCAGAAACTATACTTGTAAGAATACCATGAAGTCATACTATCTCTCTAAAGAACATATATGTTATTCTTATGAAATCATCAATTTTATGGCATACAATGAAATGTGCTAATTTACTATATCGGTCTACCATTAGGCTGAACCCTATAAAACCAAAAATCATTTCACATGCCCTAAGAACCACGCTAGGCCGAACCCTAGGAAATGTGAAACCATTGCACATGACTCAATAACTTTTATCT…
scaffold684931	3742	(T)10	2386	2395	CCATGGAGATTGCCTCAGAT	60.034	20	GGGCTTGAGTTGATTATGGG	59.387	20	267	2226	2492	TTCTTAGTGACTATAGTACGAAGCAATTGAGTCAAAGTCCTTTTTAACACCTCTGTCTGTCCATCTGTTTCGGGGTGATACGTAGTAGAATAATGTAGCTTGGTCCCTAGTTTACCCTACAAAACCTTCCAAAAATGACTCAAGAACTTGACATCTCTATCAGAAACTATACTTGTAAGAATACCATGAAGTCATACTATCTCTCTAAAGAACATATATGTTATTCTTATGAAATCATCAATTTTATGGCATACAATGAAATGTGCTAATTTACTATATCGGTCTACCATTAGGCTGAACCCTATAAAACCAAAAATCATTTCACATGCCCTAAGAACCACGCTAGGCCGAACCCTAGGAAATGTGAAACCATTGCACATGACTCAATAACTTTTATCT…
scaffold685915	1608	(GA)6tgagagagggttgggagagaggggttgagggaagcgtccagatcccagagcttatttgcttgttgtttggccatgaactgttaggg(T)10	1309	1416	TCAATTGGTGTTATTGCCGA	59.93	20	CCCAAACCCTAATTGACCAC	59.146	20	278	1219	1496	CGGAATAATAAAACAACCATAAATGCAAATTAAATATGAAACAGTAAAAAGACAAATAATACGAGATAAATGCAGAATAATAAAATATATGACCAAAGAATTTGACCATTTTCAATGTAGGACTTCGTATGCCCGGTTGGACGTATTACACGTCCAATCAAGCATGCTGTTTCCGGGACAACAAAATAAAATATAACAAAGGGTGGCCTTAGGTCTTACCTTTTAAGTCACTTCTCGGGAATGCATTGGGATATCGCCGGAAGGGTTAGCGTTTCTGCTATTTTCACTGGTTCGTTATTTTCTCTGTTTTCACTCACTGTTTCCGCTCGTTGTTTTCACTTGCTGTTTCTGCTCGCTATTTTCCCTATTTTCACATGCTGTTTTCTCTATTTTCACTCG…
[truncated: 20,474 more rows]
